# Supplementary material for: IL-1-conferred gene expression pattern in ERα+ BCa and AR+ PCa cells is intrinsic to ERα− BCa and AR− PCa cells and promotes cell survival
Source: BMC Cancer. 2020 Jan 20;20:46. doi: 10.1186/s12885-020-6529-9 (PMC6971947; doi:10.1186/s12885-020-6529-9)
Supplement: Supplementary file 3 — Additional file 3: Table S1. Gene expression and ontology data. The “Table Legend” tab is a description of each worksheet tab. Each worksheet tab contains the gene expression data, IPA analysis, or GOrilla analysis described in the paper. [file 12885_2020_6529_MOESM3_ESM.xlsx]

## Sheet: TABLE LEGEND
Tab Name	Explanation	Filters	Notes
1_350 Genes List	Differentially expressed genes in the same direction in IL-1a-treated MCF7, IL-1b-treated MCF7, vehicle-treated 231, IL-1b-treated LNCaP, and vehicle-treated PC3.	logCPM = log2 Counts per Million, ≥ 0; logFC = log2 Fold Change, ≥ 0.6 or ≤ -0.6; FDR = False Discovery rate, ≤ 0.05
2_GSE74391	GEO GSE74391. Differential gene expression in MCF7 fulvestrant-resistant subline ICI182R1 versus MCF7 fulvestrant sensitive subline.	logFC = log2 Fold Change, ≥ 0.6 or ≤ -0.6; FDR = False Discovery rate, ≤ 0.05	Notes from authors: The MCF-7 cells were gradually adapted to grow in low serum concentration and the fulvestrant-sensitive subline MCF-7/S0.5 was used to establish the fulvestrant resistant cell lines: MCF-7/ICI164R1 (ICI164R1), MCF-7/ICI164R6 (ICI164R6), MCF-7/ICI182R1 (ICI182R1) and MCF-7/ICI182R6 (ICI182R6) by long-term treatment with 10-7M fulvestrant.
3_GSE74391	GEO GSE74391. Differential gene expression in MCF7 fulvestrant-resistant subline ICI182R6 versus MCF7 fulvestrant sensitive subline.	logFC = log2 Fold Change, ≥ 0.6 or ≤ -0.6; FDR = False Discovery rate, ≤ 0.05	Notes from authors: The MCF-7 cells were gradually adapted to grow in low serum concentration and the fulvestrant-sensitive subline MCF-7/S0.5 was used to establish the fulvestrant resistant cell lines: MCF-7/ICI164R1 (ICI164R1), MCF-7/ICI164R6 (ICI164R6), MCF-7/ICI182R1 (ICI182R1) and MCF-7/ICI182R6 (ICI182R6) by long-term treatment with 10-7M fulvestrant.
4_GSE99381	GEO GSE99381. Differential gene expression in LNCaP androgen and enzalutamide insensitive subline (APIPC) versus parental (APIPC_P) cultured in 5% charcoal-stripped serum for 24 hours.	logFC = log2 Fold Change, ≥ 0.6 or ≤ -0.6; FDR = False Discovery rate, ≤ 0.05	Notes from authors: LNCaPshAR/pATK cells (parental) were subjected to increasingly severe AR pathway suppression. After 2 weeks of androgen deprivation (RPMI1640+ 5% charcoal-stripped serum), medium was supplemented with 1 µg/mL doxycycline (Dox) to induce the anti-AR shRNA, which produced >99% cell death. After 5 months, a residual population of viable cells remained. This colony was treated wit…
5_Canonical Pathways	350 gene list was analyzed using Qiagen IPA Canonical Pathways module
6_Upstream Regulators	350 gene list was analyzed using Qiagen IPA Upstream Regulators module
7_CTNNB1_Relations	350 gene list was analyzed using Qiagen IPA Regulator Effects module and filtered for "Cancer" as the "Type Disease and Function"
8_FGF2_Relations	350 gene list was analyzed using Qiagen IPA Regulator Effects module and filtered for "Cancer" as the "Type Disease and Function"
9_TNF_Relations	350 gene list was analyzed using Qiagen IPA Regulator Effects module and filtered for "Cancer" as the "Type Disease and Function"
10_350_GOCOMPONENT	350 gene list was analyzed using GOrilla web-based gene ontology enrichment analysis and visualization tool (http://cbl-gorilla.cs.technion.ac.il/)for cellular component set enrichment
11_350_GOFUNCTION	350 gene list was analyzed using GOrilla web-based gene ontology enrichment analysis and visualization tool (http://cbl-gorilla.cs.technion.ac.il/) for molecular function set enrichment
12_350_GOPROCESS	350 gene list was analyzed using GOrilla web-based gene ontology enrichment analysis and visualization tool (http://cbl-gorilla.cs.technion.ac.il/) for biological process set enrichment

## Sheet: 1_350 Gene List
GENE_NAME	Breast.logCPM	MCF7_VEH-VS-MCF7_IL1A.logFC	MCF7_VEH-VS-MCF7_IL1A.FDR	MCF7_VEH-VS-MCF7_IL1B.logFC	MCF7_VEH-VS-MCF7_IL1B.FDR	MCF7_VEH-VS-X231_VEH.logFC	MCF7_VEH-VS-X231_VEH.FDR	Prostate.logCPM	LnCAP_VC-VS-LnCAP_IL1b.logFC	LnCAP_VC-VS-LnCAP_IL1b.FDR	LnCAP_VC-VS-PC3_VC.logFC	LnCAP_VC-VS-PC3_VC.FDR
LCN2	9.27121	13.3221	0	13.3297	0	2.99705	8.95594e-17	7.83059	10.8391	6.64e-151	2.096	1.83e-09
C3	8.37566	10.4423	0	10.5337	0	2.64947	9.43795e-38	4.70756	6.68598	1.85e-22	3.65335	1.72e-05
CCL20	0.976334	9.21761	9.23963e-56	8.80143	1.13812e-43	4.55696	0.00112333	5.00871	15.8495	7.07e-91	7.27886	3.01e-11
IL8	6.78622	8.65519	0	8.50723	0	7.03744	2.09251e-290	3.14238	5.55258	4.04e-24	3.34381	2.58e-10
PTGS2	2.13106	8.15343	1.32242e-101	8.01816	8.79394e-94	7.14719	5.26309e-55	1.19885	8.8417	3.27e-24	4.16931	9.18e-05
CXCL2	3.14809	7.81029	1.24654e-24	7.54966	6.81202e-21	9.99771	2.33051e-109	0.884816	5.15506	0.00165732	8.05338	4.37e-16
VNN1	1.30003	7.14206	1.46502e-15	7.16095	7.72263e-16	6.58799	9.84671e-12	6.09976	12.1152	5.92e-70	3.90881	1.06e-09
C1R	6.01675	6.91206	0	6.97717	0	1.08557	9.039e-10	5.90079	1.26672	0.00198455	2.70404	2.82e-13
IFI44	4.14833	6.58295	1.02326e-185	6.65303	3.98208e-191	6.30519	6.75047e-167	4.02678	3.24964	1.5e-18	1.85237	3.59e-07
XAF1	4.97033	6.55116	0	6.63235	0	5.02491	1.36e-232	1.53595	5.36429	4.18e-14	3.18331	0.000310955
CASP10	4.07096	6.53848	0	6.58054	0	3.7528	2.15849e-76	3.94157	5.22241	3.43e-39	2.93491	5.24e-12
SAMD9L	3.9308	5.76876	1.4155e-151	5.70042	3.95146e-146	6.72202	2.02892e-246	3.02755	5.59114	0.00027138	10.3579	1.04e-30
IFIT3	6.44377	5.5192	0	5.53182	0	5.13301	0	5.45877	3.34372	1.89e-25	6.33204	3.44e-86
OAS2	4.60741	5.49437	0	5.57505	0	2.86292	1.42562e-71	6.19702	4.75716	3.86e-29	7.99874	5.33e-84
IRAK2	5.04853	5.38751	0	5.41056	0	5.4821	0	5.00798	4.08838	1.85e-50	1.21708	3.39e-06
CASP4	4.85175	5.38375	5.48825e-231	5.35713	5.62908e-228	6.56746	0	5.91944	1.4584	2.39e-10	1.18437	1.1e-07
MX2	1.85276	4.9778	5.51846e-100	4.86763	1.42425e-93	2.42742	1.0562e-13	2.39052	2.17289	0.00782521	5.2209	4.2e-22
LY96	0.833269	4.88933	0.000524849	5.41438	1.98113e-05	9.08844	4.02381e-57	1.13737	2.35265	8.51e-05	2.40659	1.41e-05
SERPINA1	5.05616	4.79273	0	4.83845	0	2.8136	1.41493e-131	3.32682	3.7787	8.77e-18	4.0681	2.22e-21
TNFAIP2	7.54028	4.75421	0	4.72569	0	3.28798	0	4.05079	2.45049	4.02e-09	2.47026	6.81e-10
RSAD2	2.83366	4.74976	3.51818e-135	4.70782	2.83589e-132	2.21727	1.47447e-20	3.73767	2.03256	1.1e-08	2.33485	6.26e-12
APOL6	5.91406	4.74794	0	4.68218	0	5.30372	0	5.65061	4.78331	1.63e-45	3.37339	4.45e-26
SDR16C5	2.78143	4.67654	7.99645e-101	4.71572	4.70694e-104	4.67044	9.18296e-104	2.1434	3.41759	3.73e-09	4.98536	1.81e-21
IFITM1	6.60281	4.56372	0	4.53535	0	0.523978	1.23491e-07	5.58013	2.03233	0.00489455	6.75237	3.18e-29
BST2	5.18857	4.52634	4.84823e-236	4.55351	6.60335e-240	5.30736	0	2.30003	3.37868	1.61e-05	4.12278	8.31e-09
PSMB8	5.25839	4.50978	0	4.47798	0	4.46837	0	3.54587	3.49412	1.69e-11	6.47745	3.98e-41
GBP4	2.93968	4.48892	1.85186e-188	4.49218	1.51384e-189	2.63696	1.82284e-41	1.75659	5.00505	1.03e-23	2.10916	0.000418252
LOX	5.35953	4.41946	3.23751e-22	4.54376	1.08052e-24	10.1217	0	4.32111	2.33048	6.54e-06	4.30503	6.35e-18
ICAM1	6.79064	4.34906	0	4.3633	0	3.07354	0	8.01483	6.0591	5.5e-70	9.7171	1.9e-156
TNFAIP3	5.64058	4.304	0	4.32204	0	1.74908	3.55364e-90	4.68312	5.32825	1.03e-80	0.967158	0.000500676
UBE2L6	5.48884	4.28624	0	4.2794	0	2.58641	2.06075e-188	4.83219	2.2766	5.85e-08	5.32134	4.14e-39
IFIT1	6.63921	4.27753	1.49067e-262	4.27639	1.8907e-262	1.03688	3.83262e-18	5.31317	1.65776	7.65e-07	3.67528	6.13e-31
IKBKE	5.6143	4.17375	0	4.15635	0	1.60271	1.40205e-75	3.09593	4.42339	2.31e-16	1.52809	0.00282973
LIPG	3.2897	4.11789	4.03483e-80	4.15043	3.03203e-82	5.22772	3.2971e-164	2.87805	2.01917	2.91e-07	3.10432	2.76e-17
LAMB3	9.09708	4.09291	0	4.05633	0	5.67597	0	6.07851	6.68559	7.67e-34	7.05303	1.61e-37
PLAT	7.27397	4.04032	3.12423e-23	4.36026	2.25304e-30	11.6386	0	9.14152	2.61753	0.000470421	14.1754	1.73e-131
HLA-B	8.57885	4.03534	0	4.12509	0	4.59563	0	6.20727	2.61568	9.22e-13	2.11364	2.04e-09
GJB2	3.44073	4.00223	3.57781e-59	4.08118	2.13357e-63	6.04449	8.52562e-238	1.41131	5.80835	5.32e-34	3.49648	6.47e-11
PARM1	3.13163	3.87018	1.14409e-222	3.84557	9.61127e-220	1.71178	2.45872e-24	3.22398	3.77149	6.07e-35	1.95215	6.31e-11
OSMR	8.13343	3.86828	0	3.90781	0	2.58744	0	5.96832	0.760106	0.00895478	2.30477	1.18e-19
IL32	3.03588	3.86544	5.98599e-35	3.75745	3.83432e-32	5.55496	6.70862e-138	4.57037	6.52056	5.6e-42	1.56081	0.000363981
SGK1	5.81959	3.81919	0	3.8725	0	4.59517	0	4.84216	3.53142	1.8e-32	3.01441	4.63e-25
GBP3	5.47991	3.80807	3.01965e-287	3.8437	3.83356e-296	5.17615	0	5.33846	6.75621	1.4e-79	5.30253	4.87e-54
DDX60	6.5935	3.79207	0	3.81124	0	2.73236	6.04712e-193	4.06913	1.79303	1.27e-06	1.93333	3.48e-08
HKDC1	6.32091	3.7632	5.56033e-13	3.84302	5.784e-14	10.9643	0	2.37787	2.28827	3.67e-06	5.15708	1.84e-33
CSF1	7.26722	3.70442	0	3.66554	0	5.78278	0	4.15829	3.80158	9.71e-24	3.02555	1.36e-16
BTN3A2	3.78145	3.69767	1.57886e-70	3.79992	1.3237e-77	5.63107	0	4.23023	0.838681	0.0021631	0.701343	0.00575256
SAMD9	6.43768	3.68605	0	3.69536	0	2.30658	7.12306e-168	4.37066	3.28776	2.59e-12	5.09709	7.51e-28
HLA-A	9.11386	3.64724	0	3.66624	0	4.45551	0	7.55163	1.7163	8.45e-05	2.91748	2.37e-12
DFNA5	4.67956	3.63863	0.0381949	3.59863	0.0409608	13.0833	0	3.72486	1.50567	6.77e-06	4.49303	2.76e-52
SNPH	2.75744	3.6382	7.79134e-45	3.40135	1.43968e-36	5.10564	1.23927e-151	3.864	8.34134	5.88e-22	10.3154	5.26e-34
IFIT2	5.82637	3.5033	2.01915e-261	3.55443	2.12043e-269	3.43352	4.17587e-253	5.65412	1.90493	2.03e-11	3.94732	1.83e-43
HLA-H	4.94534	3.46785	1.59652e-101	3.31454	1.96833e-92	4.05006	3.1023e-140	1.42531	2.77812	0.00526847	5.07966	5.17e-09
RGCC	2.59759	3.40052	5.47524e-80	3.33636	2.05441e-76	2.58861	3.82777e-42	4.72537	1.44578	0.00996196	5.18715	2.56e-26
SLFN5	7.38346	3.39459	0	3.44049	0	1.16224	3.35499e-91	6.77664	2.27502	2.37e-19	1.31852	8.52e-08
ERAP2	3.46376	3.35036	4.48293e-38	3.09072	1.09759e-30	5.61916	2.23709e-164	3.53527	0.948373	0.0209347	2.91314	1.02e-17
GFPT2	4.89042	3.33781	6.42735e-251	3.35733	5.11987e-257	3.65248	0	4.20064	4.6662	4.19e-45	4.95255	1.78e-51
DDX58	6.63236	3.3218	0	3.34521	0	2.75938	4.36295e-266	5.46767	1.75135	5.83e-08	1.9412	3.19e-10
TAP1	6.80336	3.25097	0	3.26772	0	1.28129	3.25421e-84	5.09504	1.6796	1.18e-07	0.823621	0.00876248
TCN1	0.531552	3.22192	1.29017e-06	3.2704	6.08223e-07	5.80753	9.28004e-50	6.27258	5.15986	0.0015578	13.9012	1.72e-79
CHN2	1.57467	3.19101	3.33942e-34	3.05663	1.32434e-30	3.11771	1.16758e-33	2.93598	2.28511	2.72e-06	5.0339	9.07e-31
OASL	4.17079	3.18606	3.04314e-210	3.22561	2.26472e-217	2.26873	2.03666e-93	2.5012	2.38083	1.74e-09	2.30598	1.3e-09
IFI35	4.48017	3.01969	1.11562e-206	2.97766	1.48063e-200	1.16132	5.00882e-26	3.51375	1.58355	0.00370239	1.25851	0.0125938
B2M	9.91975	2.98098	0	2.96592	0	2.03035	9.57051e-214	10.5617	1.79933	2.16e-15	1.43844	7.32e-11
CSTB	7.58674	2.92254	0	2.95489	0	0.393088	1.58338e-10	8.65518	0.908302	0.00456664	1.46625	2.73e-07
IFITM3	7.07674	2.88734	0	2.93765	0	1.64789	4.89797e-112	7.44813	1.47772	0.0265182	3.122	1.45e-07
LOC284751	1.02888	2.84764	6.65358e-07	2.9831	7.60411e-08	5.22432	3.09974e-46	0.570963	1.62047	2.53e-06	1.67095	2.12e-07
FN1	9.67763	2.84393	0	2.92583	0	1.74382	3.74668e-278	11.875	2.80805	2.81e-34	1.14626	2.39e-07
GPR110	3.07326	2.80672	1.28983e-30	2.70733	6.99097e-28	4.66636	1.09055e-172	6.83955	8.91928	1.65e-52	12.8306	3.19e-121
IRF1	5.99101	2.77028	0	2.81498	0	1.67436	2.33089e-141	4.60353	3.3829	7.67e-29	1.43394	1.18e-06
FAM83A	3.33249	2.76199	7.47965e-117	2.74866	7.39729e-116	1.14198	5.87611e-16	0.487928	2.60601	0.000159472	2.78565	7.96e-06
FBXO32	6.31395	2.7461	1.3188e-255	2.77653	1.98417e-261	1.96904	3.46155e-131	5.92966	2.68114	9.49e-14	2.79363	1.66e-15
FSIP2	3.21996	2.73295	2.4364e-114	2.64075	1.99708e-105	1.43319	1.45282e-25	0.629923	1.9522	0.000654032	3.3186	4.81e-12
MMP1	4.21174	2.69576	3.11049e-05	2.70403	2.566e-05	8.01429	5.31814e-285	5.92417	3.78272	6.37e-08	11.6401	7.11e-137
C2	3.55209	2.66928	7.46325e-25	2.56112	2.19945e-22	5.45258	2.42091e-265	0.463677	2.02344	0.000423174	2.6924	4.81e-08
C10orf10	3.49527	2.66551	1.48317e-159	2.65982	2.24828e-159	0.321129	0.0167424	3.61197	3.07931	2.59e-11	2.69908	1.43e-09
GJA1	2.38818	2.60265	9.45471e-35	2.73464	3.79256e-39	2.59744	6.04213e-36	4.40104	10.6829	6.56e-49	12.2747	3.14e-75
DDX60L	6.06167	2.56853	4.91104e-192	2.60485	1.3461e-197	2.07087	1.14551e-125	3.47366	1.9156	6.77e-06	3.61406	2.25e-19
SERPINB8	3.63641	2.56646	9.9469e-42	2.55433	1.54546e-41	4.60306	1.30984e-233	5.34117	1.15681	3.02e-05	2.97659	3.87e-30
HRH1	4.77515	2.528	0.000168281	2.48427	0.00022941	9.71684	0	3.34888	3.14419	1.63e-09	6.25594	2.04e-45
SPRY4	5.92809	2.49721	6.64537e-91	2.51531	1.73141e-93	5.98577	0	7.00523	5.60632	1.07e-95	6.69401	6.09e-128
MAFF	5.78335	2.46987	6.57549e-84	2.3751	3.24959e-76	5.51706	0	4.75861	1.76023	2.33e-09	3.56247	7.53e-35
CD44	7.79983	2.45264	0	2.57379	0	4.04978	0	8.12531	2.66605	2.36e-06	11.101	1.7e-128
STX11	1.76077	2.42268	1.63668e-35	2.37266	5.96967e-34	0.857966	0.000221223	0.0347133	7.16373	2.39e-30	5.20445	2.49e-11
ST6GAL1	2.03491	2.35931	2.63923e-10	2.09736	8.78708e-08	4.96418	3.45041e-111	6.56904	2.61334	2.36e-23	3.03749	1.87e-31
C19orf66	4.69746	2.34716	5.14043e-230	2.34113	2.85189e-229	0.470149	5.12961e-08	4.71334	1.14224	7.71e-05	2.8551	7.62e-27
NFKBIE	5.0548	2.29911	1.40225e-191	2.24276	1.86374e-181	2.05225	4.45201e-151	2.95063	3.28802	3.77e-19	1.45697	6.42e-05
SNTB1	3.70101	2.29618	4.86397e-26	2.31576	8.08633e-27	5.01145	2.71926e-221	5.53443	3.42141	0.00550392	11.4382	2.48e-59
ZC3H12C	6.84203	2.28863	2.65989e-221	2.34574	1.16231e-234	3.3498	0	6.64417	5.80783	1.28e-75	3.89925	2.83e-41
SP100	6.494	2.26531	0	2.31858	0	1.94856	1.65331e-284	6.37745	2.36678	5.16e-20	2.9343	2.55e-30
OPTN	7.75947	2.25015	0	2.21007	0	2.51081	0	6.22942	3.2108	2.5e-53	2.59263	2.24e-37
ZNF827	2.97903	2.17313	7.40964e-08	2.05421	6.10031e-07	5.9139	1.84499e-199	4.73857	1.43946	3.48e-06	2.64859	3.69e-19
SH3PXD2A	5.59359	2.1345	6.911e-63	2.27126	7.30245e-75	5.52732	0	4.24769	4.28181	4.49e-52	3.87882	1.87e-44
TRIM47	3.95509	2.11448	2.60838e-83	2.08956	1.85523e-81	2.39757	2.84027e-118	5.54003	1.49464	5.51e-05	1.74251	4.99e-07
NMI	4.16682	2.06458	5.82913e-77	2.13027	1.64576e-82	1.54029	3.62199e-42	3.92531	4.56555	1.58e-25	5.99766	2.11e-43
ADM	5.49101	2.00904	1.07484e-91	2.00504	1.37763e-91	3.89754	0	0.268452	1.70694	0.00182989	1.8859	0.000111625
TLR6	1.98817	1.98873	2.53699e-11	2.08166	8.65427e-13	4.11516	9.32934e-94	2.39808	2.8752	4.85e-05	4.98194	2.42e-15
ALPK1	3.30244	1.9328	4.67725e-85	1.76978	3.31704e-69	0.70779	6.50014e-10	3.87181	1.20397	7.58e-05	0.658777	0.0278156
STAT2	7.50336	1.89139	8.1827e-131	1.92965	6.04402e-136	1.0271	1.13392e-40	6.54843	0.789125	3.56e-05	0.813583	5.54e-06
IFIT5	5.67613	1.87177	1.93726e-189	1.86765	6.9479e-189	1.37972	3.0526e-100	4.34012	1.1375	0.00189708	1.79788	4.7e-08
TSPAN3	7.4521	1.8592	0	1.84278	0	0.644812	1.00344e-45	8.53459	1.34697	1.12e-09	2.66722	1.19e-34
TNFRSF21	7.6175	1.84316	1.90632e-288	1.83308	1.76433e-285	1.16813	3.65308e-117	7.76524	3.66446	1.92e-87	3.0039	2.73e-63
ETV4	4.26197	1.84121	2.17975e-05	1.76631	5.63133e-05	7.46321	0	5.67611	6.61058	2.1e-17	11.5914	2.15e-50
DOCK4	6.27782	1.83287	1.89303e-119	1.84527	1.69957e-122	4.25778	0	5.78356	1.57867	5.1e-09	1.76605	1.01e-11
LAMC2	7.24857	1.83191	3.85022e-198	1.85186	3.42998e-203	2.42532	0	7.62591	3.91257	7.89e-23	10.2402	2.78e-204
SH3TC2	5.27155	1.83186	2.18676e-87	1.78108	2.70919e-82	3.34635	0	3.88304	5.70261	2.58e-25	8.87272	1.15e-79
HOXB3	1.20145	1.82441	4.56132e-22	1.86452	1.51018e-23	0.773442	0.000487348	1.5564	2.68629	5.22e-10	4.32382	3.7e-30
TMEM156	2.68068	1.79039	0.000714643	1.49635	0.00839831	6.52914	2.82839e-247	5.82365	4.32039	0.0264261	14.1465	3.78e-66
SLC22A4	2.5391	1.76546	1.8846e-37	1.85962	3.08353e-43	1.51967	9.72789e-28	0.481473	3.85517	0.000304134	7.19223	1.71e-29
FTH1	10.7634	1.74148	3.43797e-192	1.8671	3.60802e-219	0.308881	1.30138e-07	14.1794	2.01385	5.06e-19	3.01818	4.98e-40
TMEM51	3.42954	1.70269	3.25322e-73	1.64122	1.46833e-67	0.532009	8.71744e-07	3.24334	1.64031	0.000207898	1.88563	4.27e-06
SGMS1	6.36408	1.70197	1.02442e-262	1.70521	1.99801e-264	0.876945	3.13664e-66	6.53238	0.949847	0.000484863	0.759736	0.00303897
CARD6	2.76387	1.68731	2.46656e-07	1.65873	3.96155e-07	4.80891	3.24266e-112	2.76206	4.02916	6.95e-17	3.26453	5.07e-12
ABCC3	7.20273	1.68094	1.48576e-83	1.63522	2.88293e-79	0.803097	1.17478e-20	6.75369	4.24042	5.39e-05	13.8891	1.57e-85
LIF	4.87821	1.66742	6.95475e-33	1.66331	5.05016e-33	4.72278	0	5.5598	1.03854	0.0230313	3.39646	6.8e-17
HNMT	4.23858	1.62671	1.48059e-57	1.54929	7.1308e-52	1.09373	7.17524e-26	0.791993	2.02553	0.00335006	2.98696	1.77e-07
FAM167A	3.35693	1.61709	4.80833e-19	1.87033	4.51531e-27	3.27854	2.65686e-116	1.24383	3.65258	4.83e-23	1.92799	1.34e-06
CASP8	4.792	1.61579	1.21028e-118	1.64794	4.97858e-125	1.34329	6.47615e-81	5.48941	1.5737	2.24e-08	0.67804	0.0164632
PLAUR	5.14499	1.61566	6.33996e-18	1.71889	6.30708e-21	5.61218	0	3.68371	1.73659	0.0179514	6.77222	1.86e-26
TIFA	4.09828	1.61289	1.99389e-73	1.53398	9.62049e-66	1.30335	3.09905e-47	3.72185	1.19175	0.000482255	1.25431	6.97e-05
PTPRH	3.08541	1.59332	2.28249e-08	1.71291	5.91179e-10	4.95114	3.75118e-200	4.01524	3.78435	4.36e-15	6.05575	1.67e-34
TAPBP	8.17708	1.59153	1.56907e-227	1.63889	4.83069e-241	0.394335	2.61818e-15	7.69453	2.87833	1.2e-31	1.70973	4.65e-13
ZEB1	6.09127	1.57673	2.62878e-06	1.81073	1.08587e-08	8.66566	0	4.93682	3.11156	6.35e-14	7.17919	1.25e-66
ASPHD2	1.10082	1.57487	2.20551e-09	1.14013	5.89665e-05	1.53174	1.55887e-09	1.74408	1.94205	2.62e-09	1.60731	4.4e-07
PIP5KL1	1.74697	1.57095	2.33025e-11	1.38303	1.13337e-08	2.13243	1.08788e-24	0.0699141	1.87837	0.00720229	1.69132	0.00790542
IFNGR2	5.55465	1.55975	1.08217e-112	1.50048	5.72108e-104	1.35631	5.65932e-86	7.11975	1.21905	9.45e-09	1.54524	2.82e-14
IL15RA	3.23733	1.508	2.87632e-35	1.46903	1.89218e-33	1.85621	1.04873e-61	1.6593	1.28372	0.00433981	1.00334	0.0166309
FOSL2	7.03563	1.50264	1.52986e-130	1.50091	2.6309e-130	0.674995	2.011e-27	5.16648	0.840082	0.00550455	0.569303	0.0454125
HLA-E	8.19913	1.49583	2.30649e-143	1.54551	6.62508e-153	1.60978	5.61959e-167	6.94567	1.54416	2.53e-09	4.41474	7.17e-62
NEU1	7.53444	1.49085	9.36538e-199	1.4809	3.01339e-196	0.594214	1.95276e-32	6.99188	1.79935	3.76e-09	2.23671	3.41e-14
NAV2	5.59625	1.46308	1.41689e-19	1.35492	1.24278e-16	5.5486	0	5.07691	4.03288	1.59e-22	7.90221	1.14e-91
ERAP1	7.06186	1.46216	9.12425e-147	1.49262	2.7291e-153	1.69865	1.49943e-202	6.60716	2.17237	4.74e-19	1.94518	2.69e-16
ATP10D	5.71236	1.46181	1.26665e-14	1.60135	2.44538e-18	6.5529	0	2.07521	2.98782	1.18e-08	4.5307	4.08e-21
TRIM38	5.08816	1.4583	2.11102e-75	1.51627	3.57863e-83	2.7369	0	4.95516	1.87586	1.69e-11	2.53715	8.54e-21
TPCN1	6.18343	1.43598	8.77544e-198	1.47726	2.41524e-211	0.8567	2.6112e-67	5.70887	1.78514	3.84e-07	1.09371	0.00131589
MYPN	0.164661	1.41462	0.000849123	1.5661	0.000117753	1.95129	5.61507e-08	0.716628	2.95568	0.02594	6.66002	3.14e-22
MIR22HG	5.03992	1.39272	4.12019e-73	1.39212	2.1889e-73	1.92066	2.41054e-153	3.97402	1.02081	0.000529658	1.28696	1.78e-06
BTC	0.230125	1.38995	4.7131e-05	1.41198	2.86065e-05	1.8089	8.33091e-10	0.858604	2.83658	7.19e-07	4.33448	5.37e-19
NCEH1	6.56033	1.38524	1.76216e-77	1.43664	1.81382e-84	3.81101	0	6.38403	1.66385	2.98e-12	3.50045	2.45e-48
COL27A1	3.81066	1.377	5.36055e-36	1.37989	2.65368e-36	1.02858	1.55281e-20	1.52638	2.16982	0.00342537	3.78851	1.78e-08
MARCH3	3.56761	1.37311	2.50187e-25	1.44029	2.36133e-28	2.11341	1.02953e-70	3.28845	1.97196	2.32e-12	0.740261	0.0111562
SQSTM1	10.159	1.3693	2.79154e-143	1.34098	1.31709e-137	0.952377	1.63371e-71	9.99418	3.39299	2.17e-17	2.20334	5.65e-09
TNIP1	7.43274	1.36626	3.69249e-118	1.34169	5.11254e-114	1.66411	2.461e-177	6.98167	2.34675	3.79e-08	1.01523	0.0150069
AMIGO2	7.68314	1.32243	7.99717e-159	1.31433	5.76358e-157	0.944148	2.92277e-82	4.65662	2.14484	4.08e-12	3.71818	1.2e-34
SOX9	5.42878	1.31312	2.72554e-84	1.36049	1.13783e-91	2.15769	5.24513e-264	7.654	4.33149	2.8e-62	4.62532	2.02e-70
TRIM34	2.34874	1.29446	1.83725e-12	1.43686	7.23659e-16	2.3494	2.66386e-54	0.6902	3.33398	3.69e-09	3.69023	1.51e-12
KRT7	7.71122	1.27455	2.69987e-44	1.30377	7.17258e-47	5.91296	0	4.05895	7.39205	6.9e-08	12.9231	5.91e-29
ZDHHC1	1.7734	1.27249	5.00853e-05	0.947308	0.00558585	3.51274	2.26514e-73	1.37709	4.15534	1.38e-05	4.81631	1.04e-07
TRIM6-TRIM34	2.88458	1.24769	2.01159e-13	1.39312	1.71081e-17	2.96065	1.91428e-134	1.33543	3.26073	4.92e-10	4.69349	5.5e-26
PTP4A2	8.64548	1.24672	4.49583e-117	1.22356	6.98693e-113	0.877073	1.47568e-59	8.88458	0.657455	0.0444597	1.78908	5.16e-11
LONRF3	3.64082	1.22128	5.83849e-09	1.30651	1.79714e-10	4.38286	1.37857e-271	3.38495	1.05519	0.00424918	3.26695	1.28e-24
GAD1	2.26599	1.214	5.10935e-12	1.14977	8.40044e-11	1.20088	1.54157e-12	1.30467	1.72205	0.00127913	3.39101	8.82e-16
THSD4	6.42332	1.20545	2.66569e-128	1.22468	7.72872e-133	0.376716	4.21537e-13	6.356	1.61341	4.26e-12	6.03704	4.1e-138
MAP6	0.430626	1.19607	0.00024235	0.920519	0.00880599	1.68888	8.32358e-10	0.447746	3.03666	0.00154664	6.35811	2.58e-29
KLHL5	7.83863	1.18194	8.87411e-187	1.18364	1.2534e-187	1.37319	1.69107e-257	8.04593	1.13408	0.000276229	3.62115	3.47e-33
PTGES	4.90473	1.18186	7.21547e-32	1.15408	1.66137e-30	2.575	1.0202e-199	1.89184	5.0779	1.08e-21	4.45686	5.57e-17
LRRC6	0.00383189	1.16802	0.000993341	1.35618	5.19336e-05	1.6147	7.25126e-08	3.58756	1.05287	0.00614053	2.69456	6.46e-16
FAM114A1	6.19055	1.15341	2.23676e-45	0.973656	2.1232e-31	4.13094	0	6.59085	1.19348	4.1e-08	0.59748	0.00586575
ETS2	6.40434	1.15088	1.08289e-125	1.1752	4.92267e-132	1.46615	6.00824e-218	6.67531	0.623741	0.0103404	3.12489	4.91e-48
ARHGAP42	4.8841	1.11294	3.98575e-31	1.08762	8.62016e-30	2.31188	6.03271e-162	3.84102	1.02567	0.0276694	1.94023	1.03e-06
ASPH	8.25523	1.10839	1.58085e-118	1.13722	5.19327e-125	2.41187	0	9.65917	1.84083	3.61e-12	3.65653	1.72e-41
SPNS2	3.41152	1.10756	9.02387e-19	1.0388	1.63466e-16	1.61074	1.48791e-43	2.21816	3.46803	0.0028137	5.00043	4.85e-06
CAPN2	9.01032	1.10464	5.06515e-76	1.1212	9.39791e-79	5.26709	0	9.81185	1.15993	3.03e-10	4.1601	1.67e-103
FAIM3	0.857639	1.06452	0.0188305	1.41562	0.000580217	2.86009	9.59024e-20	2.86555	2.5002	1.65e-13	0.859307	0.0155567
FBN1	5.04457	1.06072	1.97333e-31	1.25058	2.54368e-45	2.52208	7.10172e-228	5.94575	4.32847	4.71e-55	4.60899	2.08e-62
ZNF503	1.98763	1.04655	4.41687e-09	1.02132	1.07951e-08	0.664692	0.000230508	5.96212	1.85185	1.86e-10	3.95076	1.7e-41
DUSP6	7.23803	1.04098	1.2534e-20	1.05884	1.34817e-21	6.30055	0	7.26677	4.67664	2.28e-75	6.77518	1.87e-138
LHFPL2	6.85219	1.03529	7.67323e-109	1.04187	1.84444e-110	0.688941	7.745e-49	6.45037	4.79985	1.15e-71	2.7993	8.89e-30
TLR2	4.23887	1.0232	2.16421e-33	1.06484	1.64111e-36	0.24671	0.00807347	2.70752	6.5166	7e-34	3.58889	3.13e-11
PION	3.68368	0.97433	6.6982e-19	0.859909	9.62566e-15	0.825146	2.47173e-14	2.82399	0.862509	0.0353499	1.92476	1.21e-08
FMN1	5.18213	0.969909	6.11009e-35	1.10517	1.83059e-46	2.15787	5.1554e-209	1.90084	3.65806	2.25e-24	2.42145	2.64e-11
BTN2A2	3.78267	0.968582	4.48069e-16	0.902243	5.90049e-14	2.15439	1.00166e-105	4.20503	1.26383	3.86e-07	1.87929	9.93e-16
GMPR	3.07477	0.956723	1.96663e-09	1.05701	9.65453e-12	2.62493	3.34928e-109	1.35583	1.90499	2.19e-06	1.55449	6.24e-05
CD59	8.89893	0.949546	8.56012e-106	0.930518	1.12049e-101	1.83929	0	9.24765	1.39638	6.85e-09	4.07427	2.1e-60
DYRK3	3.84684	0.941713	1.0764e-06	0.9291	1.38193e-06	4.06354	1.23957e-286	5.26792	1.26433	7.28e-06	3.66537	1.66e-41
QSOX1	8.61704	0.938123	6.2878e-55	0.894517	4.81261e-50	1.98905	4.28065e-239	8.72745	1.55765	0.00671378	3.32726	3.72e-10
FAM118B	3.95053	0.911377	1.71022e-22	0.811968	1.01644e-17	1.78388	7.10355e-115	5.24376	1.78814	5.64e-13	1.36465	1.61e-08
MBNL2	6.93161	0.902354	8.9177e-85	0.939643	2.54639e-92	1.13361	1.39211e-138	4.42188	1.43903	7.35e-05	4.20771	2.44e-34
TMEM165	6.70601	0.89776	3.91775e-57	0.920498	3.97948e-60	0.434331	2.14847e-14	7.62883	2.27948	4.15e-19	0.525997	0.046526
CD68	5.32119	0.893023	0.000682231	0.618591	0.0316096	6.31187	0	6.59283	4.46336	3.2e-20	5.22087	1.43e-26
ARHGAP31	3.56066	0.879061	3.33068e-06	0.683943	0.000557589	3.34416	1.84855e-149	5.49264	1.49357	4.2e-09	4.54925	4.84e-73
PLSCR4	3.37848	0.867236	2.32102e-07	1.03774	1.0575e-10	3.09523	2.38385e-152	5.03676	4.32153	0.0260261	12.7574	6.8e-56
AMPD3	3.65545	0.86138	3.38164e-05	0.986719	8.77572e-07	3.8093	1.88092e-168	3.83542	2.60614	3.81e-08	6.72231	1.04e-63
IQSEC2	3.72296	0.855488	1.99662e-13	0.919107	1.45781e-15	0.980342	1.33612e-18	4.73215	1.29567	0.00523481	2.09687	4.65e-07
DUSP5	7.40332	0.849725	7.1195e-16	0.733302	8.03079e-12	5.99752	0	8.16208	4.10293	2.26e-68	6.90584	1.94e-158
LDLR	8.38721	0.842746	1.90865e-83	0.868165	1.38694e-88	0.971515	3.48263e-112	7.55749	0.867315	0.0100569	3.19745	1.01e-25
IKBKB	5.89815	0.800416	6.68713e-42	0.769157	9.34461e-39	1.2043	5.51419e-101	5.43715	1.18926	3.42e-07	0.936461	3.08e-05
AHR	8.44332	0.785479	5.18464e-72	0.827254	6.38162e-80	1.46636	2.00357e-252	5.52386	1.25116	0.00119795	3.86844	2.94e-26
TPP1	4.39954	0.779656	1.02301e-17	0.843757	4.25971e-21	1.88042	1.66848e-131	9.33267	0.831684	0.000774996	1.58996	1.35e-12
SDC2	5.48181	0.779165	3.12689e-33	0.754295	3.41135e-31	0.537541	1.03064e-16	5.25489	1.47579	6.67e-06	1.23701	7.33e-05
MOB3C	3.64547	0.778651	3.54437e-12	0.765581	7.82192e-12	1.00849	1.27423e-21	3.86385	0.822898	0.00197644	1.06802	7.47e-06
SLCO4A1	5.54688	0.776828	6.95651e-28	0.7399	2.182e-25	0.286849	7.86541e-05	7.36919	1.28557	0.00686803	2.61789	1.08e-09
CTSA	7.22915	0.77288	1.59101e-43	0.743233	2.52247e-40	0.292568	2.31003e-07	8.5525	1.10199	0.000613704	4.38432	3.7e-43
RNF24	4.58975	0.771556	6.99001e-26	0.793218	1.34738e-27	0.993358	3.32138e-46	4.86017	2.15005	2.17e-20	1.04709	5.73e-06
NT5C2	7.4192	0.765449	7.88028e-78	0.82254	2.4096e-90	1.12972	2.71209e-176	8.05514	0.894413	0.000460259	0.499363	0.0447963
CCDC69	4.7652	0.75827	1.00653e-08	0.734181	2.97352e-08	3.61266	8.25369e-300	4.99459	1.8305	3.55e-10	3.80298	4.74e-41
RRBP1	8.14592	0.756838	3.42513e-73	0.792177	1.8097e-80	2.2048	0	7.48298	1.08891	0.00332813	1.14939	0.000654513
CD63	8.60888	0.742144	9.30236e-47	0.678987	2.64101e-39	0.403659	5.22263e-15	9.37869	1.99216	8.71e-26	3.45951	6.15e-70
AKR1C3	5.50772	0.741058	6.85207e-20	0.751038	1.89434e-20	0.241346	0.00392101	4.33703	5.74602	1.4e-37	3.52687	1.19e-13
NAB1	5.75227	0.734818	7.79325e-30	0.755761	9.62556e-32	1.25735	1.41937e-94	5.75244	2.54187	2.74e-13	3.10504	1.19e-19
DRAM2	4.76825	0.732811	1.24761e-26	0.697744	3.31528e-24	0.492402	7.45201e-13	5.7964	0.991445	0.00351306	0.716581	0.0242657
HTATIP2	5.51617	0.724988	1.02586e-33	0.755804	8.15678e-37	0.265396	1.73966e-05	4.94753	1.14786	8.63e-07	1.36482	5.76e-10
SPG20	6.1432	0.722824	6.91683e-35	0.7016	5.42832e-33	2.12977	0	4.92313	1.2391	0.000155664	3.43014	2.24e-29
LOC284454	4.085	0.714324	1.73933e-06	0.647292	1.7506e-05	1.20966	7.44011e-18	2.26866	1.59263	0.00594129	5.00867	2.95e-29
LPIN2	6.96065	0.690479	8.5631e-53	0.728067	3.98694e-59	1.77573	0	6.60804	0.634111	0.000738163	1.14714	1.08e-11
NCF2	3.7743	0.688273	0.00439435	0.644648	0.00822037	4.40207	1.43079e-300	5.08485	2.34224	0.00254349	9.14257	1.26e-75
TXNRD1	9.77724	0.687905	2.61307e-49	0.660204	1.73591e-45	3.08636	0	9.56182	1.66853	2.73e-13	1.46041	4.5e-11
SWAP70	6.41398	0.677983	2.38596e-33	0.731329	2.70458e-39	2.40216	0	5.76594	1.75322	1.27e-11	1.44581	8.22e-09
IER3	7.84489	0.661809	8.43344e-28	0.697931	6.10294e-31	2.4556	0	5.79096	3.75929	1.24e-10	9.65053	7.23e-83
LYST	6.01606	0.655104	1.90239e-12	0.687661	1.18793e-13	1.69862	2.11543e-81	5.04264	1.09465	0.00175188	1.48387	2.72e-06
B3GNT9	3.188	0.640409	1.36908e-10	0.701314	8.38633e-13	0.338933	0.000828132	2.39062	1.16363	0.0220152	3.84721	4.82e-22
ARHGEF3	4.4981	0.639863	1.44787e-11	0.737039	1.88361e-15	1.83583	1.05929e-115	5.44928	1.77812	2.4e-10	4.51631	1.89e-59
IL10RB	4.69897	0.639295	7.52471e-26	0.612151	8.14535e-24	0.293366	2.59974e-06	5.17338	0.799285	0.000230283	1.19667	1.44e-09
FNBP1	6.24799	0.633951	4.29385e-36	0.649867	4.40391e-38	0.74828	2.21241e-52	6.15234	1.35216	4.81e-12	0.863155	7.28e-06
HDAC9	6.31232	0.629327	0.00876859	0.812489	0.000280354	6.86295	0	4.19269	5.43693	5.99e-31	6.59344	1.87e-44
DNAH11	4.52208	0.627201	1.43397e-06	0.695548	6.37842e-08	2.02803	4.20411e-66	0.494077	2.50463	0.000240266	5.06191	7.36e-25
GEM	5.16142	0.613134	9.23764e-06	0.797259	1.35122e-09	4.22111	0	4.89188	1.40987	0.012787	6.61779	2.44e-53
DCLRE1B	5.21452	-0.658621	3.94101e-39	-0.713802	1.23397e-45	-2.98853	0	3.80817	-0.719399	0.00542352	-0.90307	9.42e-05
SPC25	3.41029	-0.661078	3.90441e-05	-0.934842	4.36746e-09	-0.346476	0.0265146	2.32605	-2.53886	2.08e-11	-3.69885	1.23e-21
ARL6IP1	8.12517	-0.661134	1.67064e-31	-0.675134	8.34383e-33	-0.427183	2.36741e-14	7.54879	-0.773671	0.0057404	-0.841974	0.000850019
STC1	5.72108	-0.670083	2.1716e-19	-0.697949	6.31487e-21	-0.917155	8.09842e-36	2.6186	-1.83822	1.37e-07	-2.1689	9.45e-11
GGCT	5.24851	-0.67866	8.50882e-30	-0.626218	7.73569e-26	-1.13969	1.96298e-79	6.36218	-1.11882	0.000183803	-3.3577	5.27e-31
CPEB3	2.47386	-0.69834	3.37612e-07	-0.616288	5.55517e-06	-0.27192	0.0331538	3.44482	-0.998163	0.00841717	-0.85011	0.0137191
TSC22D3	6.37631	-0.720505	1.48514e-72	-0.717531	3.36991e-72	-3.73536	0	5.74601	-3.2927	2.77e-44	-2.78216	2.57e-34
PARP2	4.69344	-0.738631	2.59547e-34	-0.633173	2.48934e-26	-0.489724	8.58065e-18	5.46995	-0.66609	0.0113127	-0.63275	0.00762899
MIS18A	3.68631	-0.752431	2.06745e-22	-0.703145	3.20678e-20	-0.426737	2.02764e-09	3.81419	-0.762443	0.0495296	-0.770024	0.0221642
ARSG	3.68893	-0.759173	5.21549e-41	-0.727444	1.61654e-38	-4.78477	0	2.20559	-2.72138	1.28e-20	-5.93664	1.85e-59
PLCB4	3.04521	-0.762619	6.72078e-35	-0.818128	6.49966e-40	-7.83281	0	6.46823	-0.769558	0.00672392	-0.827367	0.0012058
UNG	5.56211	-0.764058	1.8094e-46	-0.747351	8.69923e-45	-1.22491	1.08556e-113	5.27733	-0.769255	0.00262751	-0.529359	0.0278804
DBP	3.17333	-0.775597	1.18124e-18	-0.820047	1.05851e-20	-2.34426	1.04314e-117	2.65695	-1.95627	1.47e-05	-1.38143	0.00113545
FUT1	3.45985	-0.788188	8.25174e-31	-0.73589	1.08847e-27	-2.59681	6.05804e-204	2.24029	-0.966718	0.00133102	-2.09559	1.01e-13
MEIS1	1.94513	-0.79076	1.24912e-16	-0.878367	4.97613e-20	-4.134	6.69165e-156	2.4427	-1.76785	9.91e-10	-1.95463	2.26e-12
PLEKHH1	4.35545	-0.795162	5.3553e-13	-0.746184	1.2785e-11	-2.64593	4.52292e-109	5.14191	-1.87011	2.3e-15	-3.91811	1.13e-55
FKBP5	4.96918	-0.828109	1.98e-43	-0.733835	2.3399e-35	-0.296732	9.55123e-08	5.65001	-1.93682	1.16e-14	-4.53619	1.45e-62
HLTF	6.53857	-0.828868	2.75047e-68	-0.761845	2.36127e-58	-1.64835	1.63042e-247	6.92311	-1.09822	0.00102841	-1.55775	3.28e-07
SFXN2	4.08617	-0.843056	1.14133e-33	-0.948725	1.0897e-41	-0.747255	2.62513e-29	3.87359	-1.36575	2.01e-05	-4.27785	2.42e-37
HELLS	4.85995	-0.84748	1.43873e-29	-0.824547	3.03374e-28	-1.18586	2.09071e-56	2.86673	-0.922465	0.00449079	-3.25642	7.37e-26
IGFBP2	5.47035	-0.847625	9.11803e-75	-0.899679	7.80415e-84	-9.94677	0	2.97973	-3.23855	6.77e-08	-8.59452	3.16e-28
ULBP1	1.54105	-0.850608	3.05981e-10	-0.836993	4.52291e-10	-3.04499	2.62472e-69	5.13215	-1.51863	5.19e-09	-1.76258	1.81e-12
CKAP2	6.04196	-0.881252	7.87655e-52	-0.764709	6.26777e-40	-0.319269	1.39233e-08	5.76671	-0.763161	0.0225369	-1.85746	1.1e-10
PECR	2.24955	-0.891776	1.00416e-14	-0.726228	8.81524e-11	-0.725243	9.89884e-12	3.92441	-1.00354	0.000210101	-0.888524	0.000448698
DBF4	5.34607	-0.894656	2.37736e-41	-0.96121	2.66264e-47	-0.200093	0.00182339	4.50709	-1.55124	7.28e-06	-1.21727	0.000213307
POLA1	5.37007	-0.901683	5.28533e-72	-0.980192	4.19467e-84	-0.365354	3.78882e-15	4.56703	-0.861479	0.00562055	-0.577156	0.0477189
CENPN	5.5	-0.919464	2.57065e-65	-1.03498	3.02147e-81	-0.685443	4.29473e-40	5.10942	-1.66149	2.57e-10	-2.26298	1.02e-18
FAM184A	1.44983	-0.925919	2.76275e-12	-0.964464	2.87153e-13	-2.5892	2.23262e-58	2.60484	-0.82634	0.0140753	-4.55783	3.05e-38
ZWILCH	4.94714	-0.93101	2.47396e-52	-0.978783	1.37573e-57	-0.367189	9.95344e-11	4.73387	-1.48394	2.49e-05	-1.81484	4.25e-08
SNX10	3.03959	-0.948236	1.08127e-26	-1.01949	1.93254e-30	-3.48442	2.02811e-196	3.17365	-1.15136	0.0109595	-1.35206	0.000803461
OXCT1	4.41977	-0.948947	1.20396e-31	-0.824505	1.21203e-24	-1.41732	4.52861e-67	6.99534	-1.08533	3.21e-05	-3.39721	4.23e-40
HMGN5	0.207575	-0.968261	0.00195245	-0.957807	0.00210355	-2.36719	4.64391e-13	3.77327	-1.89488	7.48e-08	-1.21044	0.000336271
CCDC171	2.07704	-1.01012	4.57767e-17	-0.864342	2.09682e-13	-1.98601	1.2299e-51	2.81456	-0.838411	0.013493	-0.896354	0.00296665
PIK3R1	6.9974	-1.01296	5.19781e-114	-0.993834	4.43858e-110	-4.13751	0	7.12781	-2.24739	1.33e-13	-3.43609	3.81e-29
MCM7	7.49626	-1.01547	1.94223e-106	-1.01697	6.25434e-107	-0.505731	3.94554e-29	5.88026	-0.712935	0.0480391	-0.862971	0.00518812
RIMS4	2.89964	-1.01939	9.48839e-47	-1.04019	5.51268e-49	-10.2152	0	0.685498	-1.36922	0.00112106	-4.58127	6.78e-20
PRKCD	5.28175	-1.0202	5.07728e-51	-0.88853	1.1878e-39	-1.61031	1.94121e-119	6.13377	-0.708659	0.0439714	-2.41454	5.31e-16
HIRIP3	3.02435	-1.04155	2.85866e-27	-1.05159	5.3126e-28	-1.35749	3.7254e-45	4.48805	-0.979864	0.00437872	-1.95959	2.2e-10
ZIC5	0.189458	-1.06611	4.91467e-05	-1.41545	9.93769e-08	-5.52855	1.77596e-40	1.83394	-1.60514	4.3e-06	-7.87862	7.53e-45
SAPCD2	5.3116	-1.06686	6.78912e-68	-1.12647	2.89251e-75	-1.60931	5.1545e-146	3.64316	-1.33173	0.00169235	-1.9881	2.93e-07
FEN1	5.55951	-1.10112	4.00985e-77	-1.01357	7.50842e-67	-0.406605	2.56652e-13	4.99167	-1.02053	1.9e-05	-0.67906	0.00310522
GLS2	0.144737	-1.12068	7.76067e-07	-0.823512	0.000197004	-4.0655	5.32472e-37	2.68393	-0.920588	0.0072199	-3.15971	2e-21
NT5M	0.18506	-1.1608	2.28746e-07	-0.654658	0.00208024	-2.08402	9.47126e-18	0.931923	-1.98395	5.36e-05	-1.51724	0.000770414
PIK3C2B	4.9705	-1.16461	2.92636e-86	-1.12196	5.33952e-81	-3.83965	0	5.13891	-0.793972	0.00182852	-0.543469	0.0238463
ZBTB10	6.30533	-1.17162	1.77006e-139	-1.11701	3.67428e-128	-2.01439	0	6.17839	-1.21891	0.000905213	-1.56709	3.21e-06
AUNIP	3.03136	-1.17346	9.62979e-27	-1.32026	9.30327e-33	-0.904681	1.30506e-18	1.13329	-1.20795	0.000327899	-1.10337	0.000348842
PRR15L	3.72893	-1.18901	5.84072e-67	-1.21187	1.12438e-69	-12.9365	0	3.54058	-0.977475	0.0099304	-11.966	5.52e-62
CTSL2	2.02642	-1.21571	1.94469e-19	-1.09992	7.38569e-17	-0.665165	2.69142e-08	2.76575	-1.31105	7.68e-06	-1.53279	2.81e-08
RFC5	4.85106	-1.21597	1.13176e-89	-1.19182	1.40076e-87	-0.390671	4.6517e-13	4.0426	-0.785318	0.00384371	-0.64608	0.00986629
KIF22	5.96537	-1.24597	7.33261e-139	-1.2102	3.61962e-132	-1.68967	1.45918e-245	4.11483	-1.27424	0.0169523	-2.10638	7.91e-06
CNTNAP2	0.514515	-1.25507	1.16582e-15	-0.99534	3.07757e-11	-9.62287	6.40258e-93	2.8033	-1.91063	7.64e-09	-5.87155	3.41e-47
FBXO5	4.22186	-1.25779	1.44429e-50	-1.14536	2.45028e-43	-0.52185	1.5241e-11	4.19789	-1.54551	7.18e-06	-0.946925	0.00421978
RFC3	4.42592	-1.26053	2.02987e-66	-1.22207	2.31371e-63	-1.3282	3.43368e-76	3.85944	-1.20233	0.0005083	-2.35446	3.02e-13
PSIP1	5.39328	-1.2861	5.74082e-134	-1.23593	3.55873e-126	-0.70866	3.59078e-49	7.57306	-1.02171	0.000281252	-0.972805	0.000212315
CDK2	5.17186	-1.31614	3.15119e-124	-1.29153	3.25442e-121	-0.858519	1.40063e-61	4.72965	-0.688041	0.00956426	-1.28843	2.97e-08
FSBP	3.23919	-1.32449	3.86539e-32	-1.26888	3.13188e-30	-0.544538	7.16627e-08	3.09282	-1.95669	6.52e-08	-3.61444	9.83e-23
RAD54B	4.5909	-1.33671	1.88116e-61	-1.33601	8.82604e-62	-0.741934	1.15698e-22	4.30848	-1.59006	1.3e-06	-1.59609	3.1e-07
ORC6	3.50674	-1.34008	1.18879e-40	-1.30145	3.29884e-39	-0.182488	0.0424689	2.33183	-1.67016	1.38e-10	-1.11353	6.36e-06
ARHGEF26	4.7371	-1.34391	1.1286e-106	-1.30429	5.11933e-102	-1.47734	2.30724e-131	7.11854	-1.5145	4.9e-09	-5.47895	3.16e-80
ZNF695	2.28862	-1.34997	3.70056e-31	-1.21425	6.61515e-27	-0.970681	2.11416e-20	2.0957	-1.40692	1.29e-05	-0.643474	0.0384756
CEBPA-AS1	0.64608	-1.36229	3.92744e-14	-1.31024	1.91983e-13	-4.60819	1.38758e-65	1.63347	-0.919672	0.00643641	-3.54711	1.02e-24
BRIP1	7.34447	-1.37368	7.06728e-134	-1.38946	6.62706e-137	-3.975	0	2.60073	-1.46023	1.08e-05	-1.1697	0.000187915
TMPO	7.69027	-1.37451	4.35399e-201	-1.32086	2.80421e-187	-0.163906	0.000213792	6.70743	-1.51058	2.75e-06	-1.95832	1.58e-10
HAUS4	5.1184	-1.37745	1.24261e-95	-1.23096	3.55734e-79	-0.642857	1.35742e-25	4.94269	-0.955301	3.25e-05	-0.605008	0.00625559
CDC25A	3.84936	-1.39885	2.04325e-34	-1.22407	1.33199e-27	-0.445257	2.6622e-05	3.19661	-1.64601	2.11e-10	-1.59304	1.45e-10
MCM2	6.40086	-1.40421	1.4347e-195	-1.46079	1.40625e-210	-1.2262	3.94e-158	4.571	-1.24726	0.0132663	-2.06029	3.9e-06
ARHGEF39	1.9234	-1.40549	1.58556e-19	-1.7312	4.72039e-27	-0.723404	1.85392e-07	1.97607	-1.16068	0.00404268	-3.0187	2.3e-15
SPIN4	3.29201	-1.40884	7.79389e-37	-1.36718	2.36631e-35	-0.397147	6.37665e-05	5.27954	-0.878052	0.0205105	-0.823864	0.0150402
BCL11B	1.66963	-1.41036	5.92518e-29	-1.50973	1.32163e-32	-8.37805	2.21189e-173	3.27735	-4.34809	1.05e-30	-5.97644	4.18e-46
MCM6	5.65156	-1.42353	4.39484e-180	-1.31414	1.04341e-157	-1.57984	2.79042e-224	5.29756	-0.851879	0.00116733	-1.61862	9.69e-12
PCNA	6.05472	-1.428	2.02947e-120	-1.38538	2.38577e-114	-1.06128	4.42007e-72	6.22442	-0.949506	6.85e-05	-1.12176	4.4e-07
MCM4	6.95618	-1.45151	2.7873e-242	-1.40033	1.60381e-227	-1.88538	0	5.8141	-0.900014	2.18e-05	-1.46576	1.25e-13
TMPO-AS1	1.11811	-1.47013	6.41925e-13	-1.13187	9.60916e-09	-1.51169	1.30451e-14	0.897507	-0.909153	0.0344004	-2.72687	7.31e-12
TRIP13	4.43625	-1.47106	1.16782e-77	-1.41426	1.8486e-73	-0.247208	0.000400255	3.74624	-1.18407	4.09e-05	-1.00929	0.000208206
E2F8	2.77559	-1.48894	1.90838e-39	-1.40158	2.70972e-36	-0.882031	3.53922e-18	1.67985	-1.7312	2.54e-07	-2.72784	2.1e-16
TMEM97	5.31873	-1.49998	7.22389e-120	-1.47607	4.48052e-117	-1.2506	4.42863e-90	6.07521	-0.882231	0.0150409	-1.06753	0.000869339
HMMR	3.70664	-1.50447	1.3864e-96	-1.64007	7.98331e-112	-1.6589	5.08334e-120	5.1273	-2.17565	1.47e-06	-2.76401	2.04e-10
EPHA6	2.28426	-1.52785	1.15254e-44	-1.63032	5.35315e-50	-8.55351	2.09988e-251	4.30559	-2.33113	1.18e-15	-3.23311	3.8e-28
KIAA1467	4.35493	-1.54792	8.76225e-156	-1.47348	3.41464e-145	-2.52793	0	4.33972	-1.51268	5.61e-09	-2.84199	5.54e-28
SLC25A30	4.52791	-1.57732	1.13707e-124	-1.511	1.63408e-117	-0.871317	2.79544e-48	5.01632	-1.0853	0.000592448	-1.4965	2.42e-07
SLC24A3	3.58883	-1.59123	1.33722e-103	-1.50841	2.10259e-95	-9.85636	0	1.01238	-0.919012	0.0292071	-1.45422	0.000102629
ESCO2	3.4377	-1.60695	3.55735e-61	-1.55873	3.45455e-59	-0.314129	0.000113825	2.78634	-1.78441	1.16e-05	-3.96126	1.56e-21
CACNG4	5.99973	-1.62262	8.9051e-229	-1.64287	1.48744e-234	-10.9789	0	0.719525	-3.07308	1.7e-17	-6.17671	5.91e-40
ATAD2	6.80838	-1.6316	1.00373e-209	-1.59685	1.87477e-202	-1.09176	1.52501e-102	5.48034	-1.42571	2.21e-06	-2.38079	1.81e-16
GINS1	4.57777	-1.63702	5.08062e-187	-1.60514	1.51941e-183	-1.43024	8.64513e-161	3.71387	-1.47125	1.05e-06	-1.60363	2.1e-08
KIAA0101	5.09924	-1.64387	1.7911e-78	-1.7027	8.10018e-84	-0.282317	0.000576465	2.82511	-1.99129	4.86e-09	-2.17271	3.31e-11
KIF20A	5.49332	-1.65927	5.37253e-76	-1.56644	7.939e-69	-0.258797	0.00285279	4.29942	-2.54014	7.94e-10	-1.98722	4.4e-07
CENPH	3.2574	-1.67537	1.32995e-50	-1.67337	3.76656e-51	-0.307567	0.00114151	2.95532	-1.93788	1.2e-07	-2.83356	3.04e-15
CLSPN	4.69629	-1.68134	7.13388e-102	-1.78382	6.17695e-113	-0.321125	3.47998e-06	2.57069	-1.33703	0.000338997	-3.10301	8.75e-18
BRCA2	5.50841	-1.68558	2.47432e-149	-1.659	4.45346e-146	-0.967528	1.14637e-57	2.66131	-1.05117	0.00721063	-2.14761	1.1e-09
FANCI	5.81822	-1.70627	2.51313e-212	-1.70542	3.24036e-213	-1.22512	1.43611e-122	5.0639	-1.35507	3.14e-07	-2.32354	1.09e-19
FANCD2	5.35645	-1.71324	1.43261e-171	-1.71682	3.38241e-173	-1.55453	1.62824e-150	4.18596	-0.786018	0.0326512	-2.15299	9.21e-12
PLK1	4.63877	-1.7562	5.13502e-107	-1.6403	1.04731e-96	-0.220944	0.00178507	4.06585	-2.33258	8.35e-07	-1.43348	0.00145036
RMI2	3.66903	-1.77217	9.09551e-110	-1.73441	3.48697e-107	-2.13037	8.46538e-154	1.37148	-1.224	0.00255399	-1.25577	0.000639697
LMNB1	5.8781	-1.79058	5.10907e-219	-1.67231	1.63311e-195	-1.50655	4.6761e-167	5.66564	-2.04441	1.89e-16	-2.21166	9.67e-20
EXO1	3.67267	-1.7912	1.60969e-72	-1.82341	2.7219e-75	-0.632767	2.16102e-13	2.74036	-1.71533	9.91e-08	-2.37525	2.84e-14
FAM49A	0.660464	-1.82583	1.76652e-17	-1.86948	2.46773e-18	-0.774047	7.73166e-06	1.59595	-1.08232	0.00202655	-3.64227	1.29e-23
CENPA	3.2122	-1.82723	3.31835e-48	-1.77285	2.04568e-46	-0.274324	0.0126069	2.58594	-2.50021	3.57e-11	-0.903314	0.0123356
ZWINT	5.48003	-1.837	1.07339e-185	-1.91957	8.53589e-201	-0.126337	0.0257549	4.89326	-1.24292	8.43e-05	-0.917908	0.00224433
DSCC1	3.05503	-1.87055	3.87959e-65	-1.83707	6.91702e-64	-1.62957	1.55751e-55	3.05758	-1.29903	0.000351071	-2.78039	1.12e-15
EME1	2.59199	-1.87548	5.1301e-40	-1.81315	1.47211e-38	-0.402254	0.000686182	2.04932	-2.19524	2.33e-10	-0.719445	0.0315187
PRIM1	3.71663	-1.88291	1.99488e-98	-1.65509	1.20256e-82	-0.540038	8.86568e-14	3.78462	-1.06877	0.00293093	-1.75915	6.08e-08
BRCA1	5.18398	-1.89111	1.16405e-200	-1.77536	9.13603e-184	-0.43853	1.16183e-16	3.68153	-1.23431	0.000588339	-2.61039	9.46e-15
WDR76	3.65172	-1.92303	2.69699e-85	-1.9611	7.35434e-89	-0.495327	1.09695e-09	4.13754	-0.983804	0.00518284	-1.72394	4.27e-08
CDC45	4.01578	-1.93448	1.8153e-96	-1.9354	1.41807e-97	-0.19781	0.0108207	2.62299	-2.2287	3.18e-11	-2.59539	2.41e-15
POLQ	4.75232	-1.94795	6.67263e-142	-1.86053	1.24173e-132	-1.10913	4.82515e-56	3.05128	-1.71313	7e-06	-2.51761	5.91e-12
MCM10	4.1125	-1.96907	1.45233e-146	-1.84033	6.80969e-135	-0.59962	2.42842e-22	2.33978	-1.92277	4.96e-08	-4.06894	6.14e-28
TICRR	4.14931	-1.97478	8.05979e-122	-1.94917	3.57142e-120	-1.70904	1.0719e-100	2.22652	-1.67349	2.69e-09	-1.30173	1.14e-06
BLM	3.92197	-1.98417	6.12985e-123	-2.04801	3.29336e-130	-1.05488	1.65703e-46	2.22786	-1.91704	9.78e-06	-1.87552	4.3e-06
UHRF1	5.62151	-1.98665	3.6218e-239	-1.77592	3.17625e-202	-0.333974	8.14186e-11	2.99472	-1.61626	0.000275063	-1.71124	3.43e-05
EPHA3	3.377	-1.99029	1.10924e-130	-2.0322	4.96155e-136	-10.3145	0	1.35565	-1.2866	0.00389083	-1.60378	7.22e-05
RRM2	6.02069	-1.99205	1.17092e-199	-1.86559	3.12779e-179	-0.743235	2.36524e-34	5.36657	-2.26857	3.4e-12	-4.13205	3.04e-34
SGOL1	3.94641	-2.00898	8.43725e-105	-1.96713	8.77633e-103	-0.237147	0.00196575	2.68779	-2.16565	3.39e-07	-1.62183	5.42e-05
SLC16A14	2.85805	-2.02581	1.37445e-72	-2.1445	8.89543e-80	-7.43179	1.38073e-293	3.53783	-1.71372	7.17e-09	-1.78577	3.23e-10
SLC4A4	1.12092	-2.05386	3.07598e-19	-1.78382	1.02713e-15	-1.4547	2.85997e-12	4.76718	-2.17382	2.66e-07	-3.31352	1.84e-15
CDT1	4.58334	-2.06167	4.12128e-118	-2.12188	1.82746e-124	-1.78613	3.575e-96	1.96762	-1.67476	0.030687	-3.44625	8.93e-07
PRC1	6.73309	-2.07251	6.06096e-173	-2.00797	4.91499e-164	-0.369412	1.18398e-07	5.54698	-1.68954	1.41e-07	-1.44166	2.62e-06
E2F2	2.4714	-2.07262	4.86109e-88	-2.01572	1.28151e-85	-3.80772	1.35803e-196	0.286666	-1.57195	3.74e-05	-5.60714	7.39e-30
GINS2	3.9433	-2.08095	2.32367e-132	-2.21461	1.03131e-146	-2.2196	2.49098e-153	2.17239	-1.78493	6.35e-08	-3.06554	3.79e-20
SPC24	3.22774	-2.09406	7.38763e-72	-2.22977	1.83034e-79	-0.227294	0.0179169	0.983003	-2.14625	0.000920934	-2.63741	1.2e-05
CASC5	5.43993	-2.11261	8.98806e-144	-2.05763	1.86117e-138	-0.214459	0.00481578	3.27482	-1.7425	2.28e-05	-1.20427	0.00204258
HMGB2	6.61258	-2.15228	1.15347e-296	-2.11916	5.02181e-290	-0.539496	3.82785e-24	5.97075	-1.61243	4.81e-11	-1.65249	3.04e-12
CDCA7	2.93172	-2.16568	1.53025e-85	-2.17442	1.45177e-87	-0.611238	1.05365e-13	2.38703	-1.66159	1.06e-06	-3.09066	1.16e-19
ESPL1	4.71056	-2.17121	1.75678e-146	-1.93439	2.13053e-122	-1.01477	5.90637e-41	2.15222	-1.57729	0.00329275	-1.30373	0.00811523
HJURP	5.04138	-2.18587	6.56703e-141	-2.10905	7.70198e-134	-0.385321	5.68124e-07	4.34282	-1.50573	0.000102471	-2.2067	1.36e-09
PKMYT1	3.68225	-2.18658	1.04019e-109	-2.19944	9.10255e-112	-0.900785	3.25161e-27	0.486405	-2.14596	0.00481027	-2.2321	0.00122451
RAD51	2.6301	-2.22297	2.15964e-65	-2.00472	1.17161e-57	-0.694641	1.30587e-11	1.84144	-1.63475	2.62e-07	-1.4545	1.13e-06
MYBL2	4.80958	-2.26018	7.8859e-158	-2.22188	5.84896e-154	-2.11416	8.47294e-146	3.50926	-2.26826	8.73e-05	-3.25783	4.28e-09
METTL7A	1.97124	-2.33202	2.29161e-34	-2.86794	3.22124e-46	-1.42662	6.8382e-17	3.97139	-3.283	1.75e-28	-9.36465	1.46e-94
ZNF367	4.30461	-2.35767	3.8299e-206	-2.3563	9.10091e-209	-0.529953	1.04412e-18	3.49971	-1.98384	1.23e-07	-3.43163	5.81e-20
NKAIN1	0.289781	-2.38299	8.62536e-41	-2.19839	1.028e-37	-5.55605	7.17718e-90	0.333328	-1.1952	0.00481501	-7.13739	4.29e-26
MMP16	3.45786	-2.43481	2.1923e-269	-2.48866	3.17891e-281	-2.3344	2.01761e-276	6.15976	-1.44643	4.9e-06	-2.70399	9.35e-19
CXCR7	5.68439	-3.49226	0	-3.50681	0	-7.60693	0	6.86405	-2.48804	1.52e-10	-9.02208	4.46e-71

## Sheet: 2_GSE74391
Gene.symbol	logFC
IFI44L	5.3432
SATB1	4.79489
EDIL3	4.76879
CMPK2	4.41009
RSAD2	4.27649
IFI44	3.99247
OAS1	3.94945
PSMB9	3.89538
LAMP3	3.86225
EPAS1	3.83704
TARP///TRGV9///TRGC2	3.82201
TNFSF10	3.80936
DPYD	3.77044
NTN4	3.73923
GBP1	3.7233
IFIT3	3.674
SOX9	3.64532
OAS2	3.53319
CPNE4	3.49353
SH3BGRL	3.48303
HLA-C	3.41081
IFIT1	3.37799
SLIT2	3.35048
LIMCH1	3.33048
B3GNT5	3.31481
PSMB8	3.29518
S100A8	3.28633
RARRES3	3.27677
BST2	3.27414
C19orf66	3.26635
DDX60	3.24107
LOC100505984///ITGB6	3.2129
RUNX1T1	3.15543
FAM129A	3.1308
BCAT1	3.12291
ISG15	3.10813
L1CAM	3.10533
CLDN1	3.09473
RFTN1	3.01473
LOC101060835///LOC100996809///HLA-DRB4///HLA-DRB3///HLA-DRB1///HLA-DQB1	3.01094
HLA-B	3.00674
PGM5	2.99249
TAP2	2.97859
ANXA3	2.96888
DDX60L	2.95601
TMC5	2.95493
CDK6	2.94223
IFITM2///IFITM1	2.90867
SEMA6D	2.89313
RND3	2.88121
WLS	2.86633
CYP1B1	2.84728
IFIT2	2.83849
VTCN1	2.79686
EGR1	2.79034
KLHDC7B	2.7511
TMEM267	2.74263
ZFP36L2	2.73141
RBM6	2.72489
OAS3	2.72155
GNA13	2.68879
VMP1	2.68192
GBP3	2.65841
PARP9	2.64695
TFPI	2.63941
GOLM1	2.63909
MARCH6	2.62052
IFITM1	2.61839
HERC6	2.56994
XAF1	2.56723
CDH1	2.5629
CRABP2	2.55069
CTNNA1	2.54795
CDKL5	2.54344
NLRC5	2.52202
PHLDB2	2.5161
IFIH1	2.5014
DENND1B	2.50093
PARP14	2.49721
RHOB	2.48064
MAP2	2.47106
SCYL2	2.44444
CSGALNACT1	2.4424
AHR	2.43511
SNAI2	2.43057
TAF9B	2.41278
KCNK2	2.40588
MAP1B	2.39812
TNFRSF11B	2.39437
MIR1248///SNORA81///SNORA4///SNORD2///SNORA63///EIF4A2	2.3792
ADM	2.36946
RTP4	2.35392
WSB1	2.33628
USP9X	2.33581
IFI6	2.33563
LOC101060835///LOC100996809///HLA-DRB5///HLA-DRB4///HLA-DRB1///HLA-DQB1	2.32949
CEP350	2.32803
TWF1	2.30663
EPHA4	2.30291
CXADR	2.29214
HERC5	2.28106
ABCA5	2.2797
MBNL2	2.26746
TFRC	2.26476
C3orf70	2.25085
FAS	2.24126
ATP10D	2.23307
FAM208B	2.22821
LGALS3BP	2.22319
ABCD3	2.2036
GRB14	2.19847
SAMD12	2.19532
SAMD9	2.18846
CLU	2.18344
MYL12A	2.17115
DUSP4	2.16556
ADAM9	2.16276
IRF9	2.15999
LRP2	2.15856
RTN1	2.1584
QSER1	2.15666
PRKCSH	2.15108
EXOC5	2.14422
DDX42	2.14112
HIPK1	2.13255
ANTXR2	2.12622
ZAK	2.10721
HIST1H2BJ///HIST1H2BG	2.09977
JAG1	2.08503
ARHGEF7	2.08503
MPZL2	2.08367
OPTN	2.0827
RRN3P1///RRN3P2///RRN3	2.07628
LOC101060835///HLA-DQB1	2.07079
DNAJC3	2.06475
NME7	2.05757
CMTM4	2.04587
ADGRL2	2.04248
HLA-DRA	2.04062
SLC16A1	2.04032
SEPT10	2.03707
PLEC	2.02479
KRAS	2.01354
OASL	2.01354
SPAG9	2.01349
CSTF2T	2.00545
CFL1	1.99754
RAP2B	1.99458
GPRC5A	1.99314
FLJ23867///QSOX1	1.97822
CLINT1	1.97737
TMEM30A	1.97606
ISG20	1.9672
TAP1	1.96559
TPR	1.9649
ABHD12	1.96311
EPHX1	1.96082
AFF3	1.95725
UHMK1	1.9545
STAT1	1.94959
SMCHD1	1.94164
CLCA2	1.94085
VAV3	1.93538
FAM189A2	1.93441
HLA-DPA1	1.93367
XIAP	1.93137
PTPN12	1.93123
ACTB	1.92403
IFI35	1.91613
PRKCA	1.91362
USP18	1.90818
CLPTM1	1.90747
FBXW11	1.90731
ZNF704	1.90488
ZNF652	1.90246
NFIA	1.89835
SP100	1.89764
NPL	1.89479
DEGS1	1.88277
TMPRSS2	1.88009
PLSCR1	1.87766
CLEC3A	1.87656
PAPD4	1.86853
WTAP	1.86239
SCARB2	1.86122
SOX2	1.86075
TEX9	1.86003
CLEC7A	1.85962
ASPH	1.846
AUTS2	1.83601
ELAVL2	1.83574
PLEKHH2	1.83314
TBL1X	1.82909
ACSL1	1.82159
CEACAM6	1.81037
SEC61A1	1.80733
KRT80	1.80663
MGEA5	1.79616
HIST2H2AA4///HIST2H2AA3	1.79132
HS6ST2	1.78779
HMGN5	1.77877
IFITM3	1.77489
SRSF4	1.77248
SGPP1	1.77073
CPNE3	1.76922
FRAS1	1.76846
KLHL5	1.76776
NR1D2	1.76648
COG3	1.76453
RHOV	1.76408
PSMB8-AS1	1.7637
UBE2L6	1.76336
SRSF3	1.76288
MTMR1	1.75856
KBTBD2	1.75678
GLDN	1.75664
IKZF2	1.75583
STX16	1.75392
TNS3	1.75392
SP110	1.75278
TFAP2A	1.75075
IRF7	1.75051
CD274	1.74753
RGS16	1.74182
DTX3L	1.72423
ITCH	1.71651
ESYT2	1.71637
FOLR1	1.71538
PSPC1	1.71471
ITPR1	1.71227
ERAP1	1.71139
ZNFX1	1.70965
ZMAT3	1.7094
RICTOR	1.7081
ARHGAP29	1.70354
BLNK	1.70278
CXorf57	1.70267
LINC00969	1.69507
CD74	1.69323
PIK3C2A	1.69277
FAM76A	1.69155
RANBP2	1.69144
HMGCS1	1.68776
ENC1	1.68534
NECTIN2	1.68487
HLA-F	1.68425
C1GALT1	1.68384
TMTC1	1.68361
DICER1	1.681
TAPBPL	1.67814
SPTAN1	1.67529
SNX13	1.67057
WDFY2	1.66606
MGLL	1.66556
PPM1K	1.66412
BUB1	1.66043
HHLA3	1.6602
HSPD1	1.6602
APOL3	1.65433
LNPEP	1.65371
TMOD2	1.65066
TGFB2	1.6489
EDEM3	1.6487
FGFR2	1.64781
HELZ2	1.64669
SLC9A7	1.64251
RAP1GDS1	1.64009
CLIC4	1.6392
S100A9	1.63876
RNF145	1.63703
QPCT	1.63541
SLC22A4	1.63475
EGLN3	1.63472
CASK	1.63377
STAT3	1.63139
NAPA	1.63074
MR1	1.62318
SAMD4A	1.6225
LOC101928615///FNDC3B	1.62235
BCL9L	1.62126
TAOK1	1.61924
TMEM45B	1.61605
RASD1	1.61555
HLA-DQB1	1.6145
BHLHE40	1.61441
TRANK1	1.6133
GHR	1.61208
RARG	1.61124
LMAN1	1.60926
BCL2L1	1.60718
PDE4D	1.60647
RAB27B	1.60549
PHLDA1	1.60392
PDP1	1.60372
CPE	1.59698
RPRM	1.59419
QKI	1.58802
PLPP3	1.58627
TRA2A	1.58583
APPL2	1.58529
TTC37	1.58261
VWDE	1.58226
MBTPS1	1.57841
HEG1	1.57068
TXNIP	1.56804
NCOA2	1.56408
GLUL	1.55979
RAPH1	1.55966
RAPGEF4	1.55928
IGFBP2	1.55678
ZNF431	1.55569
MIR612///NEAT1	1.55222
RAB29	1.55049
SGMS2	1.54608
TNKS2	1.5432
DOCK5	1.54224
F11R	1.54121
RRN3P1	1.53778
TRIM6-TRIM34///TRIM34	1.53622
KIAA1033	1.53617
TMOD3	1.53594
YTHDF3	1.5351
MYO1B	1.53439
TOB1	1.53383
IPO8	1.53284
RBM5	1.53234
GPM6B	1.53126
CD55	1.53107
ZNF638-IT1///ZNF638	1.53093
LIPA	1.52937
ZMYND11	1.52797
SCARA3	1.52757
CDC42	1.52561
SORT1	1.52219
SLC4A8	1.52188
SEC22B	1.51885
VPS13B	1.51841
SFMBT2	1.51362
LAD1	1.5117
HIPK2	1.50845
DSG2	1.50533
SMIM5	1.5021
PRSS23	1.50081
SYNE2	1.49894
TOR1AIP1	1.49596
INPP5A	1.4956
LINC00312	1.49226
CYP4B1	1.49149
TRPC1	1.491
GBP2	1.48937
MIR3620///ARF1	1.48848
PIP5K1B	1.48828
CA11	1.48747
CCNG2	1.48745
IRF6	1.48745
CAMK2N1	1.4841
ARFIP1	1.47724
MYLIP	1.47638
BLOC1S6	1.4739
FBXO28	1.47296
CSRP1	1.47191
TAPBP	1.47149
CYB5R3	1.46848
FYTTD1	1.46828
BANF1	1.46824
AMMECR1	1.46674
USP34	1.46637
PRICKLE1	1.46572
OS9	1.4653
SEPT11	1.46475
ROCK2	1.46307
PRPF4	1.4628
NBEA	1.46196
PARP12	1.46135
GLS	1.46131
COPZ2	1.46081
CCDC91	1.46059
DSTYK	1.45726
DDX58	1.45703
HLA-A	1.45645
SQSTM1	1.45385
KYNU	1.45342
BAMBI	1.45328
PIP4K2A	1.45188
KLHL20	1.45174
SEPP1	1.45087
EXD2	1.4469
NAGK	1.44628
PDLIM5	1.44511
NKTR	1.44496
PCGF5	1.44421
PKP2	1.44345
CSAG2///CSAG3	1.44266
NSMAF	1.44266
RAPGEF2	1.44086
TMEM245	1.44077
GSK3B	1.43967
SLC9A2	1.43858
HIST1H4H	1.43638
RASSF3	1.43289
WTH3DI///RAB6A	1.43258
LOC101926921///DAB2	1.4323
PAG1	1.42743
SAT1	1.42339
PAWR	1.42242
RAP2A	1.42213
WARS	1.41817
MAP3K2	1.41798
PSEN1	1.41766
NUDT4P1///NUDT4P2///NUDT4	1.41522
KLF6	1.41158
EFNB2	1.40867
CAB39	1.40819
RAI2	1.40669
MIR22///MIR22HG	1.40507
ZNF365	1.405
ATP1B1	1.40424
TRIM59///IFT80	1.40304
ABO	1.4012
SOS2	1.39968
PGGT1B	1.39827
RCAN1	1.39785
SRGAP2	1.39699
LAMP1	1.39692
WDR1	1.39584
PRR5-ARHGAP8///ARHGAP8	1.3952
EHF	1.39131
ZNF493	1.39127
PHEX	1.38955
ELF3	1.38863
TRIM14	1.38788
SLC4A7	1.38707
FNIP1	1.38668
CA5BP1	1.38532
HIPK3	1.38427
PSAP	1.38406
SLC39A8	1.38311
TLE4	1.38298
SYNJ2BP-COX16///SYNJ2BP	1.38267
LYST	1.38047
HECTD1	1.38033
HEY1	1.37955
ADGRE1	1.37534
BSG	1.37288
CFLAR	1.37219
GULP1	1.37218
MYCBP2	1.37206
FAM46A	1.36819
CAPRIN1	1.36788
MED6	1.36639
NUDT4P1///NUDT4	1.3657
PTPN21	1.36464
STXBP5	1.36452
TLE1	1.36082
EPB41L2	1.35971
KIAA1217	1.35636
ANO3	1.3555
CANX	1.35516
ARID1A	1.35316
PLSCR4	1.35262
LPIN1	1.35237
CLEC2D	1.35126
PRKACB	1.34969
PSME4	1.34947
KIFAP3	1.34699
SNAP29	1.34306
STX17	1.33995
ATP6V1A	1.33971
CTSO	1.33927
LIMA1	1.33709
UTRN	1.33403
SPATS2L	1.33313
YIPF5	1.33291
LOC100509764///KRT86	1.33096
ZNF430	1.32912
CHN2	1.32886
TFAP2B	1.3268
GOLGA4	1.32648
MAPK1	1.32574
MB21D2	1.32513
ABCG2	1.3234
ANAPC5	1.32257
SYDE2	1.32202
MAPKAP1	1.32144
FBXO32	1.31962
ACHE	1.31921
BEX5	1.31906
TMTC2	1.31891
CCDC126	1.31849
LIN7A	1.31726
PPP1R3C	1.31523
CAPNS1	1.31351
S100A10	1.31262
LGALS8	1.31181
ZNF317	1.31038
CPEB4	1.30679
TFG	1.30671
ACVR1C	1.3058
DCUN1D1	1.30518
SAE1	1.30379
PPFIBP2	1.30363
LMCD1	1.30014
UPK2	1.30002
RALB	1.29985
NUDT16	1.29652
OGDH	1.29586
REL	1.29556
CD99	1.29409
CCDC6	1.29405
GNAS	1.29357
AGA	1.29308
NMI	1.29267
TRIM6	1.29236
CAMK2D	1.29189
TNRC6B	1.28996
SLC6A6	1.28829
ENTPD1	1.28826
BBX	1.28625
FAM110C	1.28608
LAMB1	1.286
SNORD50B///SNORD50A	1.28568
IFITM2	1.28442
IL17RC	1.28422
LYPD6B	1.27721
MIR637///DAPK3	1.27699
LRSAM1	1.27689
MEGF9	1.27612
CDO1	1.2708
SLC9A1	1.27074
SIKE1	1.26946
LRRC58	1.26884
PEA15	1.26869
ZYX	1.26804
NUP58	1.26789
VIPR1	1.26672
COMT	1.2619
DLG1	1.26106
SPTLC2	1.25975
FSCN1	1.25893
TRIM21	1.25884
ATP2A3	1.257
LMTK3	1.25646
PIK3R3	1.2553
USP25	1.25507
SLC16A14	1.2548
HLA-G	1.25428
HNRNPH1	1.25416
GALNT6	1.25143
ZYG11B	1.25126
SELM	1.25083
FRMD3	1.25018
KMT2A	1.24939
ITGA6	1.24836
HIST1H4G///HIST1H4F	1.24771
ABCD1	1.24741
SNORD3D///SNORD3C///SNORD3B-2///SNORD3A///SNORD3B-1	1.24592
PRKAR1A	1.24453
ACTA2	1.2426
FAM83A	1.24074
CALM3///CALM2///CALM1	1.24042
HIST1H2BD	1.23972
FRG1BP	1.23781
EFEMP1	1.23628
IL1A	1.23471
FAM84B	1.23316
CXCR4	1.23222
LOC100190986	1.23092
KLF7	1.22956
SOWAHC	1.22879
IER5	1.22737
IAH1	1.22567
EIF4E3	1.22466
EZR	1.22459
FBXO6	1.22456
C5orf56	1.22384
TNIK	1.2235
NPHP3	1.2232
RIT1	1.22273
CXCL16	1.22261
EPPK1	1.21915
TMEM106B	1.2189
TDO2	1.21838
LOC101930416///LOC101929792///LOC100996724///PDE4DIP	1.21617
TLR2	1.21384
GPR143	1.21366
CRYZL1	1.2136
NFKBIZ	1.21047
QSOX1	1.21028
ROBO1	1.20947
DLEU2	1.20699
SRPRA	1.20519
RASEF	1.20519
HPS3	1.20487
RAB5A	1.20371
AP1S3	1.20345
CITED2	1.20131
IL15	1.20064
GLCCI1	1.20037
GRHL3	1.19859
MLF1	1.19684
CCDC186	1.19661
KCTD12	1.19635
FERMT2	1.19551
EMILIN3	1.19117
ATXN1	1.1911
FLNA	1.19026
AGFG1	1.18885
SNX27	1.18819
ANKFY1	1.18637
KRIT1	1.1842
REEP3	1.18211
SOCS6	1.17992
PRKAA2	1.17972
ZNF136	1.17804
THSD7A	1.17791
PHTF2	1.17742
CCDC170	1.17596
SPTBN1	1.17572
VAMP3	1.1757
PTPN14	1.17381
ARL17B///ARL17A	1.17289
CEP19	1.17242
RPS27	1.1719
CLTC-IT1	1.17121
SLC25A29	1.17099
BCAS1	1.1708
HLA-DRB1	1.16965
SPPL2A	1.16842
HLA-J	1.16557
ELK4	1.16518
MIA3	1.16507
FBXO38	1.16502
HIST1H2AE	1.16344
F2RL1	1.16231
DDA1	1.16193
PLEKHB2	1.1604
IFIT5	1.15865
LOC101060386///BOLA2///SMG1	1.15843
SCCPDH	1.15681
LOC374443	1.15611
UCP2	1.1561
ZBTB38	1.15336
TCF7L1	1.15218
DAZAP2	1.15071
PCGF1	1.14799
NPAS3	1.14557
DUSP1	1.14512
RAD23B	1.14434
APOL6	1.14348
WIPI1	1.14313
TAB3	1.1423
UNC93B1	1.14187
MDM2	1.14133
SKAP2	1.13935
MIR1204///PVT1	1.13933
ATP2B1	1.13716
TRIM5	1.13643
DUSP10	1.13602
RNASEH1	1.13452
P4HB	1.13352
ABCG1	1.13248
TXNRD1	1.13218
PLD3	1.13217
CST3	1.13214
EIF2AK2	1.13092
ARPC5	1.13049
CDK13	1.13044
MAFB	1.13034
RASSF5	1.13007
TC2N	1.12938
PLA2G16	1.12856
HIST1H2AM	1.12785
ZNF224	1.12637
PLK1	1.12622
TFDP2	1.12582
FIP1L1	1.1254
STAT2	1.12213
MORC2-AS1	1.12199
WWOX	1.12022
WHAMMP2///WHAMMP3	1.11869
PPP1R2	1.11863
PCYOX1	1.11681
TOX4	1.11564
COBLL1	1.11527
EIF5A2	1.11464
LINC01578	1.11428
KANSL1L	1.11303
RAB30-AS1	1.11234
LOC101929819///LOC100133331///LOC100133182///LINC01001///LOC100132062///LOC729737///LINC01000///LINC01002	1.10821
LIMK2	1.10644
PHACTR2	1.10625
EXPH5	1.1057
MAGT1	1.10533
INO80B-WBP1///INO80B	1.10509
SC5D	1.10392
SPTSSA	1.10351
TUFT1	1.10265
UBXN4	1.10171
SLC25A36	1.10167
ATG2B	1.10149
PARP10	1.10082
FBXO4	1.10067
ZMYM6	1.09661
HSPA13	1.09589
MAX	1.09479
LOC100996809///HLA-DRB4///HLA-DRB1	1.09441
FARP2	1.09367
KIF3A	1.09303
LOC146880	1.09188
ASTN2	1.09176
USP32	1.09168
GDE1	1.09091
MFN1	1.08855
UBE2D3	1.08827
SLC31A2	1.0871
SLC20A1	1.08701
FNDC3A	1.08686
ETV6	1.08668
PPP1CB	1.08649
NIN	1.08643
EXOC6	1.08595
FUBP3	1.08512
CACNG4	1.08421
ADAM10	1.08391
PLEKHA2	1.08354
SORBS1	1.08204
MYRFL	1.08011
PI4KB	1.07976
NR2F6	1.07869
FLVCR2	1.07865
CD46	1.07761
ZNF644	1.07665
MIR5193///UBA7	1.07582
CCNL1	1.07536
SF3B1	1.07438
ALDH3A2	1.07433
MOB3B	1.07265
PAK2	1.07126
FAM107B	1.07123
BZW1	1.0712
GDPD3	1.06974
ZNF160	1.06908
PPP4R3A	1.06875
SRSF5	1.06763
TSPAN1	1.06589
ELL2	1.06539
ENO1	1.06497
ST3GAL1	1.06433
AP2M1	1.06393
NUCB1	1.06193
CTSLP8	1.06187
RPUSD3	1.06122
HIST1H1C	1.06058
COCH	1.05982
KIAA0513	1.05797
SLC7A2	1.05769
MIER3	1.05607
GAB1	1.05605
CD164	1.05525
KIAA0907	1.05427
NKX3-1	1.05399
JMJD1C	1.05113
GSAP	1.05112
YPEL5	1.05047
ZNF292	1.04878
TMEM86A	1.04789
SOS1-IT1	1.04581
APOL1	1.04455
CD163L1	1.0426
INSIG2	1.04196
HLA-E	1.0418
ARHGAP5	1.0397
FGD4	1.03875
SMURF2	1.03852
ANK3	1.03843
BLZF1	1.03634
PML	1.03618
MPZL3	1.03609
R3HCC1L	1.03542
KRR1	1.03509
ABCC3	1.03492
SLC6A8	1.03421
NUCKS1	1.03292
PLK2	1.03173
KCTD5	1.03172
MIGA1	1.03159
ZCCHC2	1.03103
IRF2BP2	1.03068
MOSPD1	1.03046
SYTL2	1.0303
RC3H2	1.02964
CHD1L	1.02927
RSRP1	1.0292
THEM4	1.02913
STAG2	1.02608
EML4	1.02593
SYNGR3	1.02593
VEZF1	1.02565
MYDGF	1.02465
LTBP3	1.02372
SIK3	1.02362
HSH2D	1.02352
BACE1	1.02264
CDC42SE2	1.02235
H2BFS	1.01966
MYO18A///TIAF1	1.01944
ARID5B	1.01892
SYT12	1.01871
AKIRIN1	1.01829
DGKA	1.01791
KIAA0895	1.01781
ALDH3B2	1.01607
PRLR	1.01437
LINC01000	1.01433
CLCN4	1.01422
WDR26	1.01402
GPR161	1.01346
DMXL2	1.0134
TAGLN2	1.01252
JAZF1	1.01009
GGA1	1.01
DGKH	1.00986
SLC41A2	1.0073
GABBR2	1.00488
CLCN3	1.00459
FNIP2	1.00364
ZNF43	1.00319
PAPOLA	1.00269
LINC00473	1.00216
P2RX4	1.00139
RASA2	1.00043
CHMP1B	0.99969
OSMR	0.999639
NPTXR	0.999626
MYO1E	0.999154
CCL28	0.996701
USO1	0.995095
LOC101927266///IFT122	0.994659
C2orf49	0.993456
PLAU	0.992447
MALL	0.991389
RANGAP1	0.988796
REC8	0.988383
RNF144B	0.987384
NEU1	0.986816
ROR1	0.986317
COL16A1	0.985347
SNORD77///SNORD76///SNORD74///GAS5///SNORD44///SNORD47///SNORD80///SNORD79///SNORD81	0.984618
EIF5	0.984217
SNORA28///EIF5	0.982603
PLBD1	0.98208
HAR1A	0.98173
GNS	0.981521
HIST2H2BE	0.981383
MX1	0.980814
ZNF146	0.980813
STYX	0.980801
GDPD1	0.98004
TMX2-CTNND1///CTNND1	0.979266
SHISA5	0.977933
MYSM1	0.975914
LRRC4C	0.975729
NCKAP1	0.97415
MAN1A2	0.973723
EPT1	0.970177
ENPP4	0.970118
BBOF1	0.969713
SEPT2	0.9692
SMCO4	0.968625
SEZ6L2	0.968613
ARNTL	0.968511
EXT1	0.968333
PGM5-AS1	0.96747
CEP95	0.966795
ANOS1	0.965534
ATP7A	0.965329
CRIM1	0.965286
PINK1	0.965166
IGSF10	0.964675
ROCK1	0.964323
NOL12///TRIOBP	0.963658
FNBP4	0.96298
CLIP1	0.962607
SEC22C	0.962133
HLA-DMA	0.962063
ABHD17B	0.961799
IRX2	0.961135
ZBTB11	0.960703
LOC101927811	0.960574
RASSF8	0.960419
FAT1	0.960044
ANO6	0.959517
LOC101928269///LOC100506403///RUNX1	0.958861
RAB8B	0.958772
PSMF1	0.955668
CHM	0.955458
SNURF///SNRPN	0.955445
USP42	0.955276
DIP2B	0.954465
HIST1H2BE	0.954042
IPP	0.953932
GPATCH2	0.953368
LOC101930583///GOLGA8B///GOLGA8A	0.9524
ACSL3	0.952283
PRPS2	0.951445
PDLIM1	0.951422
ATP11C	0.950703
FAM126B	0.948457
TRAK1	0.948102
KIF5C	0.947114
LPP	0.946247
MCOLN2	0.946061
RUNDC3A-AS1	0.946039
APOL2	0.945436
PAFAH1B1	0.944598
TM9SF3	0.944093
COX15	0.94406
ANAPC2	0.942124
STK3	0.937187
RERE	0.937085
FUT9	0.936925
JUND	0.936833
ZNF275	0.936563
SCOC	0.936247
DUBR	0.935268
ZNF207	0.933739
MBTPS2	0.932253
NCOA1	0.931861
SRGAP1	0.931366
NOL4L	0.93078
SMARCA4	0.930632
LOC100134445	0.930061
TRIO	0.928656
PTER	0.9271
RNF114	0.927083
DSC2	0.926986
ATG4B	0.926674
CD59	0.92664
RASGRP3	0.923307
CELF1	0.922825
CEBPZOS	0.922109
TBC1D3I///TBC1D3E///LOC101060389///TBC1D3L///TBC1D3K///TBC1D3G///TBC1D3H///TBC1D3///TBC1D3C///TBC1D3F	0.921868
SIN3B	0.921305
CHPF	0.920721
C4orf3	0.920007
B3GALNT2	0.919507
FGD6	0.919295
FCF1	0.918866
SEL1L	0.918826
MKL2	0.918727
ERBB2	0.918443
KDM6A	0.91687
ZNF551	0.916295
KRT17///JUP	0.916042
SHC1	0.915158
PIP5K1A	0.914739
SOS1	0.914285
GPNMB	0.913957
ZNF229	0.91334
AKAP13	0.912118
FUS	0.911809
MAVS	0.910755
C16orf58	0.910299
DTNA	0.909389
TDRD7	0.908496
SMG7	0.90674
KLHL22	0.906667
ATP6V0A4	0.906471
FAR1	0.90635
MCM3AP	0.905349
LOC102724387	0.904754
PPL	0.904747
NOTCH2	0.903802
ECH1	0.903672
PPP2R2D	0.90276
ATL2	0.902093
PGRMC1	0.901692
GLRX	0.901552
MGAT4A	0.90056
KDM2A	0.900115
TACSTD2	0.900047
PRNP	0.899195
RAB11FIP1	0.898542
SLC25A43	0.897848
DYNC1H1	0.897722
RHCG	0.897603
SAMD4B	0.897458
RPS6KB1	0.89735
TBC1D9	0.896568
LNPK	0.895652
LOC100287497	0.895164
DHRS2	0.89485
SORL1	0.894181
UGCG	0.893661
TMED7-TICAM2///TMED7	0.892003
GOLGA2	0.891074
IL13RA1	0.890817
FOXP1	0.890158
IRF3	0.890108
RBMS1	0.88934
VEGFC	0.887471
CCNL2	0.887093
PDPR	0.886529
LATS2	0.885691
ZNF148	0.885634
PDE9A	0.885588
DSTN	0.885073
MIR424///MIR503HG	0.884134
GOLGA8N	0.883447
HERC4	0.882444
PPT1	0.882283
YPEL2	0.882033
CPD	0.881261
MAPKAPK2	0.880504
PGS1	0.880118
PXK	0.880073
LOC100996506///RETSAT	0.879914
MBNL1	0.878681
ALDH1A3	0.878395
AFF4	0.878346
CDK2AP2	0.878306
LOC100233156///TEKT4P2///MAFIP	0.87739
RRBP1	0.877364
ZNF93	0.877132
DIAPH2	0.876438
CLSTN1	0.876024
BCAM	0.875902
LPCAT3	0.87576
AKAP8L	0.875518
TMEM260	0.874498
ESRRG	0.873925
G6PC3	0.873893
NCSTN	0.872754
BTG1	0.872282
CNNM1	0.871913
CDS1	0.871277
MBD6	0.871029
COL4A5	0.870983
BTBD11	0.870346
CD47	0.870137
FRYL	0.86951
IRS4	0.869386
KIAA0922	0.869157
LGALS3	0.866981
UBA1	0.86587
LOC101929368///FKBP1A	0.865297
BACE2	0.864606
LRFN3	0.864122
TRIB1	0.863597
TMEM140	0.863127
RNF213	0.862388
OSBPL8	0.861923
S100A11	0.860313
LOC101928433	0.860306
CCDC68	0.86007
COPE	0.859862
GRIP1	0.859824
TPM4	0.859397
INHBB	0.858822
MAP9	0.858324
INPP4A	0.85776
HES4	0.85711
TMEM192	0.856917
LRP5	0.856082
PKP3	0.855357
PDE7A	0.855104
XRN1	0.854648
IL10RB	0.854492
PRKAR1B	0.85419
DBP	0.852522
PARD3B	0.852205
LOC100507507	0.851768
CYB561	0.85167
ZNF75D	0.851578
BMS1P6	0.851094
ADGRF4	0.849914
RIN2	0.848105
LOC642852	0.847677
BRIP1	0.846608
ATP11B	0.846456
PALM3	0.846455
GANAB	0.846353
USP47	0.844335
ARFRP1	0.844155
HSPA5	0.843053
COPA	0.84281
RAB32	0.842769
MKLN1	0.841825
EPOR	0.839369
CREBRF	0.839244
CUL4B	0.838876
PRKAA1	0.838699
SLC44A2	0.838545
EFNA1	0.838393
GABRG2	0.837747
MFAP3L	0.837715
PBXIP1	0.837003
RBAK	0.836886
PPP2R1A	0.836509
ZNF720	0.836277
CBX6	0.835975
FYCO1	0.835378
TACC1	0.833365
PICALM	0.83268
CDC42-IT1	0.832116
SERINC3	0.830065
EFCAB14	0.829956
GOLGA7	0.829417
SH2D4A	0.828389
TUG1	0.827905
SDCBP	0.8275
OFD1	0.824724
SLC2A13	0.824538
HIST1H2BH	0.823842
FLVCR1	0.823274
ARHGAP35	0.822224
GDAP2	0.82217
SOAT1	0.82199
LANCL1	0.821946
VIPAS39	0.821218
TMEM265///SRCAP	0.82112
TMEM173	0.820794
DENND2C	0.820289
ANGPTL4	0.820011
RAB1A	0.819878
CTBS	0.819733
C9orf16	0.819334
RRAS	0.819315
DNM1L	0.81874
LOC101927609	0.818729
UHRF1BP1L	0.818223
PRKD3	0.81813
ZER1	0.817863
B2M	0.817703
SLC35E1	0.816543
NPC1	0.81623
ETV3	0.81614
BICD1	0.816036
ZC3HAV1	0.815495
MSANTD4	0.815353
DCAF8	0.814511
TMEM151B	0.814317
RDH11	0.814081
RYBP	0.813475
SLC11A2	0.812799
ATP6V1D	0.810582
CLN8	0.810099
PLEKHH1	0.809905
GALNT2	0.808402
DYNC1LI2	0.807643
ATP6V0A1	0.807006
MAPRE3	0.806439
MYO5A	0.806246
NUMA1	0.806001
ASXL2	0.804163
TTN-AS1	0.8039
SMIM14	0.803523
ZNF350	0.803337
MICALL2	0.803263
NUFIP2	0.802757
SLC4A5///DCTN1	0.802488
TRIM25	0.80242
HACD1	0.802347
SFSWAP	0.802087
HIST1H2BC///HIST1H2BI///HIST1H2BE///HIST1H2BF///HIST1H2BG	0.801993
SNX29	0.801626
TMEM117	0.801491
ALDH6A1	0.800736
CSGALNACT2	0.800603
IRF1	0.800055
ARFGEF2	0.799104
MCL1	0.79891
FKBP8	0.797985
RAD23A	0.797619
PTPRK	0.797211
NFKB2	0.794961
RBCK1	0.79437
PITPNC1	0.794155
UGGT2	0.793648
DNAJC10	0.792947
CTSL	0.792582
LOC441155///ZC3H11A	0.79188
FBXO3	0.791721
KIAA1549	0.791551
PTAR1	0.79136
CLK4	0.79091
XPR1	0.790758
PSME3	0.790733
TGFBR1	0.790093
APLP2	0.789943
STXBP1	0.78961
NBR1	0.789055
ABR	0.788082
APP	0.787913
CIZ1	0.787462
ANKS1B	0.787102
SRFBP1	0.787077
SALL4	0.78556
SVOPL	0.784471
BATF	0.784106
SYNE1	0.783747
CAT	0.783579
PLEKHF1	0.783229
MAP1LC3B	0.782997
MCOLN3	0.782765
NECTIN4	0.782472
AGRN	0.782472
MALAT1	0.781723
GRAMD2	0.780911
XPNPEP1	0.780871
SSPN	0.779114
POGZ	0.778832
APC	0.778823
PLXND1	0.777531
SNORA68///RPL18A	0.776706
PCM1	0.775019
RNH1	0.773636
PLCB1	0.773383
SCRN3	0.772853
RIOK3	0.772753
ATP6AP2	0.772562
GLG1	0.77122
SEC24D	0.77061
OSGIN2	0.770045
PRKCD	0.769951
ABCC5	0.769913
MYH14	0.769299
RNF19A	0.769116
MYOF	0.768269
LOC101060363///PPIA	0.767863
SLC39A9	0.767814
WWP2	0.767802
ARID2	0.766413
ETV5	0.766041
ORMDL3	0.765894
CDH3	0.765612
SEC23A	0.765101
MIR6732///ZC3H12A	0.765052
SQLE	0.764333
CNOT1	0.764222
PPP6C	0.764184
NCOA3	0.763597
EMSY	0.763325
SLMAP	0.763217
RBKS	0.763094
HLA-DRB6	0.763072
HIC2	0.762503
CARD14	0.761764
CDK17	0.761632
HPCAL1	0.761254
MAP3K14	0.760031
SMAD5	0.759433
CCDC90B	0.759202
PCTP	0.758284
BCAS3	0.758273
ADAMTS1	0.75751
INPP5J	0.757205
HM13	0.756672
VWA5A	0.756174
SPIRE1	0.755405
RAB3GAP2///AURKAPS1	0.754496
DERL1	0.753273
KLF3	0.753209
KIAA0319L	0.752823
ZNF253	0.752422
SPIN1	0.752252
RPS10P7	0.75213
PATZ1	0.75134
PSEN2	0.751133
HGSNAT	0.750454
ZKSCAN1	0.749591
MGST3	0.749207
OSR2	0.748786
OPA3	0.748114
EPHX4	0.746643
DHX36	0.74624
LOC101930388///LOC101928143///NUMB	0.745716
MAGI2	0.745707
PIGX	0.745686
MAPRE2	0.745609
KIAA1109	0.744748
TM4SF1	0.743581
LEF1	0.743326
ENTPD4	0.743186
PTGFRN	0.743041
STX12	0.742745
TMSB4X	0.742717
C1S	0.74257
KPNA4	0.74075
CHD6	0.739473
PTPN11	0.738659
C15orf52	0.738164
SLC30A7	0.738151
ERVK13-1	0.737617
SULT2B1	0.736826
IFFO2	0.736609
METRNL	0.735985
C11orf54	0.735596
AP3B1	0.735087
EIF3G	0.735053
ATXN7	0.73476
FAM129B	0.734399
SH3GLB2	0.733738
RGAG4	0.732509
PPP2R3A	0.732288
H2AFY2	0.732221
TMEM5	0.732203
LYRM9	0.72953
OBSL1	0.728568
ADAR	0.72822
CREBZF	0.728062
RTTN	0.727478
SCAF1	0.727351
TUSC3	0.72619
ARFGEF1	0.726105
BCAR3	0.726051
MIR7703///PSME2	0.72503
ETNK1	0.723714
SDF4	0.721188
ANKMY2	0.720969
CHST11	0.72071
ATP6V0C	0.720592
SCPEP1	0.719982
FIRRE	0.719726
PLXNB2	0.719631
RSBN1	0.719099
MLEC	0.718851
ERP44	0.717597
CPEB2	0.717373
CACNB4	0.715205
TSPAN31	0.715058
DYNLL2	0.71388
FRS2	0.713718
CHD7	0.713348
POLK	0.713028
OR7E104P	0.712063
DNAJB1	0.712049
ITPR2	0.712043
MXD1	0.710856
DDOST	0.71036
SMAD3	0.710256
CAPN5	0.709689
ASPHD2	0.709377
ZNF331	0.70893
UBXN7	0.708765
KMT5A	0.708104
CYBRD1	0.707355
PLEKHA1	0.707219
SCAMP1	0.707098
SLC5A3	0.70673
PALLD	0.706197
DHRS7	0.705872
CEPT1	0.705583
LRRC41	0.705355
PRKCH	0.705152
IL15RA	0.704516
STX6	0.703758
TOB2	0.701939
TMEM192///ZNF320	0.70184
EDNRA	0.701328
XPNPEP3	0.701299
CIRBP	0.701007
PAQR3	0.700928
ATP8A1	0.700911
RHBDF1	0.700782
GTF2IP20	0.700359
NUDT7	0.700253
HERPUD2	0.700037
UTP18	0.699772
GTPBP4	0.69799
OCRL	0.697907
U2AF1	0.697768
MGST1	0.697746
GAREM1	0.697649
TMEM87B	0.69732
RGPD6///RGPD8///RGPD3///RGPD4///RGPD5	0.696987
MAP4K4	0.696837
DNAJB9	0.696778
PRKAB2	0.696109
ZNF134	0.69588
BMP1	0.695803
ITPRIPL2	0.695549
C14orf28	0.694639
MESDC1	0.693937
MGAT5B	0.693364
CSRNP2	0.693364
MED13	0.690557
MAP3K13	0.690225
UTP14A	0.689096
DNAJC21	0.689053
LMLN	0.68867
ITGA3	0.688091
ASAH1	0.688033
ZBTB17	0.687921
NRG2	0.687844
TBC1D17	0.687462
PCDHAC2	0.687186
ARHGEF11	0.68703
FBXL3	0.68695
RAC1	0.68695
H1F0	0.68612
RAP2B///RAP2A	0.686083
ZC3H18	0.685716
GPI	0.684493
CTSK	0.684232
FAM47E-STBD1///FAM47E///STBD1	0.684074
MAFK	0.682558
HIST1H2AH///HIST1H2AG///HIST1H2AM///HIST1H2AL///HIST1H2AK///HIST1H2AI	0.682342
COL4A6	0.68232
NKX2-1	0.682146
SPRED2	0.681864
MEX3C	0.681425
RNASET2	0.680837
DUSP3	0.67896
LOC101929819///LOC101060494///LINC01001///LINC01347///LOC388572	0.678865
FKBP14	0.678857
TEKT4P2///MAFIP///LOC389834	0.678158
FRMD4A	0.67774
ATP6V0D1	0.676977
PYGL	0.676772
RBM25	0.675542
LAMC1	0.675497
SLC33A1	0.674946
CCDC50	0.674669
ZNF12	0.674495
KLHDC7A	0.67438
PRPS1	0.673711
S100A14	0.673698
LINC01126	0.673348
MKS1	0.672067
LOC100653149///LINC01296	0.671663
UBE2J2	0.671321
GATAD1	0.670181
KIFC3	0.669936
NAV1	0.668604
TRIM2	0.668587
VGLL1	0.668537
ZNF682	0.668393
SMPD1	0.667512
CDYL2	0.667207
ZBTB21	0.666574
RAB5B	0.666556
ZCCHC24	0.665985
ADD1	0.665015
PEPD	0.664559
USP33	0.66454
RBMXL1	0.663277
IFNGR1	0.662845
EHD4	0.662561
ARF3	0.662473
MOV10	0.662375
TMEM2	0.662287
PAXBP1	0.661563
TMEM50B	0.661455
RPS6KC1	0.661111
ZFPL1	0.660382
SLC2A11	0.66002
AGO2	0.659738
SPTLC1	0.659398
GPC4	0.658787
TRIOBP	0.658349
SLC35D1	0.658304
BAZ2A	0.658249
DNAJC24	0.657995
UBE2H	0.657796
TROVE2	0.657477
PIK3IP1	0.656853
ARHGEF26	0.656819
HMBOX1	0.656318
CYTH3	0.656181
TRUB1	0.656087
LARP4	0.655574
CTAGE8///CTAGE4///CTAGE9	0.65467
DEDD	0.654663
LOC101929500///CRIM1	0.654442
TSPAN5	0.654068
TACC2	0.653875
SPATA7	0.653797
ACTN4	0.653042
KIF1B	0.652911
CKAP5	0.652053
NR1H2	0.651318
ERO1B	0.651211
POT1	0.649317
CYB5A	0.649313
POLD4	0.649224
AFDN	0.649048
CCZ1B	0.648787
CHURC1-FNTB///FNTB	0.648567
SMARCD1	0.648403
SUZ12P1	0.64809
DNAJB12	0.646771
UGGT1	0.646509
SCML1	0.646504
MAN2A1	0.64632
KRT7	0.64513
RAB2A	0.645084
YTHDF1	0.64495
CLMN	0.644322
SSH1	0.644181
BCL2L11	0.642336
LGR4	0.642245
VRK3	0.642111
PSD3	0.642038
MB	0.641888
KRT10	0.64169
HYOU1	0.641537
PLEKHS1	0.641322
SYNRG	0.641277
MYO6	0.640906
EHMT1	0.640085
CTU2	0.63962
LINC00936	0.639228
BCL2L13	0.637899
LHFPL2	0.637857
BCL6	0.637467
ASAP1	0.63724
PLAGL1	0.636834
ALAS1	0.636341
PSME1	0.63545
CITED4	0.635274
PTBP1	0.635155
SPINT1	0.634854
YPEL3	0.634516
SLC44A1	0.634433
PPM1L	0.63368
WHSC1L1	0.633444
SLC35A3	0.63318
ZBTB8A	0.632855
PTPRJ	0.63271
NT5C2	0.631961
MARVELD3	0.631726
ATAD2B	0.631164
HS2ST1	0.630653
TAGLN	0.630589
RILPL2	0.630522
ZFYVE1	0.630132
EEFSEC	0.629578
TNFAIP8L2-SCNM1///SCNM1	0.628734
TSPYL2	0.628552
MTMR3	0.628449
TIMP1	0.628377
CADM2	0.627629
UBE3B	0.626767
PRODH2	0.626716
LYRM5	0.626275
CYP2U1	0.626242
ACTR2	0.625558
DNAL1	0.625304
NOTCH3	0.625158
TMEM175	0.624676
FICD	0.624558
SNTB2	0.624283
SEP15	0.623977
SMAP2	0.623608
LINC00963	0.623488
MOB3C	0.623304
HOTAIRM1	0.622433
LOC101060373///NOMO3///NOMO2///NOMO1	0.62123
ANKRD44	0.621039
FNTA	0.620826
ELMO2	0.620555
LOC286272	0.62038
ZNF616	0.618938
ZHX1	0.61823
KLC1	0.616752
TNFRSF21	0.616305
SAP30BP	0.6155
SPCS2	0.614793
GOSR2	0.614207
TIA1	0.613621
LRP12	0.613129
PCNX1	0.611406
KLF5	0.61108
TRAF5	0.61087
USP31	0.610757
ARL4A	0.610557
CHFR	0.610252
SIPA1L2	0.61001
OCIAD1	0.608377
TMEM59	0.60744
ARPP19	0.606543
ARRB1	0.606445
DCAF5	0.605972
CRTC3	0.605856
KLHL7	0.6051
ALG2	0.605033
ZNF24	0.602354
TMBIM6	0.602043
ADAM17	0.601971
TRAM1	0.601673
NF2	0.601115
TMED10	0.60082
RAB18	0.600787
LILRB3	0.600696
ACTBP9	0.600461
PYROXD1	0.600419
LINC01297	-0.600194
CFDP1	-0.600315
INTS1	-0.600842
ZNF124	-0.600943
GTF2E1	-0.601025
CEBPZ	-0.601098
ECI2	-0.601366
HMG20B	-0.602306
IFT88	-0.60272
TXN2	-0.602749
MGC57346///CRHR1-IT1	-0.602796
IL4R	-0.602834
DTYMK	-0.6029
RAB7A	-0.603286
ACTL8	-0.603374
FMC1	-0.603581
SEMA3C	-0.604523
EPG5	-0.604541
SNHG4///MATR3	-0.604679
ZDHHC13	-0.605624
PPP2R2C	-0.605707
LRRC8B	-0.605744
BAK1	-0.605798
OVCA2///DPH1	-0.606195
CUL9	-0.606268
FGFR1OP	-0.606324
LRRC20	-0.606335
METTL15	-0.606342
JADE3	-0.606427
PHF1	-0.606464
ANP32E	-0.606925
TOMM6///PRICKLE4	-0.60744
MIR4784///MZT2A///MZT2B	-0.607457
TIMM10B	-0.60746
SNORA17B///SNORA17A///SNHG7	-0.607521
CEP44	-0.60768
SP4	-0.608131
PRKCE	-0.608769
MRPS18A	-0.60879
TMEM42	-0.609043
SPDEF	-0.609319
FAM175A	-0.609443
LOC101927933///LRRC8C	-0.609484
ZMYM4	-0.609528
BCLAF1	-0.610157
LOC730268///ANAPC1	-0.610528
COMMD6	-0.610627
SYNJ2	-0.610882
RB1	-0.610913
SSU72	-0.611062
RNMT	-0.611459
ZBTB12	-0.611491
TMEM70	-0.612247
CENPE	-0.612325
LOC728554///THOC3	-0.6126
SBF1	-0.613117
HNRNPA1	-0.61323
MIR6789///PLEKHJ1	-0.613576
UQCRB	-0.614355
MRS2	-0.614412
RGS3	-0.614765
CNOT8	-0.615517
GHRLOS	-0.616057
SOGA1	-0.616085
TAF11	-0.616686
DKFZP547J0410	-0.616771
NSA2	-0.61702
KCMF1	-0.617217
NAP1L4	-0.617756
AHI1	-0.617976
SSBP1	-0.618097
RHEB	-0.618192
ATP6V1C1	-0.61849
AP5M1	-0.61856
FAM160A2	-0.618591
IQGAP3	-0.618765
CDV3	-0.61918
USF3	-0.619346
SDE2	-0.619593
HYAL2	-0.620387
C12orf65	-0.620449
KCTD1	-0.620558
CXorf40B///CXorf40A	-0.620587
ST6GALNAC6	-0.621352
PFKM	-0.62155
PRR36	-0.621969
DNAH14	-0.62215
QRICH1	-0.622245
SRCAP	-0.622472
RIF1	-0.622484
UBR5	-0.622858
SECISBP2	-0.623097
BAG4	-0.623569
LOC101928634///SENP3-EIF4A1///SNORD10///SNORA48///SNORA67///EIF4A1	-0.62369
ID2B	-0.623772
ERCC5	-0.623805
KALRN	-0.624231
IBTK	-0.624399
NOL8	-0.625328
RPUSD4	-0.625481
HSPA9	-0.625823
CRYL1	-0.625981
TP53BP1	-0.626607
TBC1D20	-0.626929
TMPO	-0.627647
SPIDR	-0.627774
SAFB	-0.627851
VPS35	-0.628047
ZNF428	-0.628151
SMTNL2	-0.628162
GADD45B	-0.628548
TAOK2	-0.628641
ZNF76	-0.628763
RBBP6	-0.628778
PROSER1	-0.628802
SIGIRR	-0.629022
LYSMD1	-0.629501
COG8	-0.629984
TXNDC17	-0.630043
SYS1	-0.630471
SNRNP48	-0.630956
UACA	-0.631133
TULP4	-0.631222
UBR5-AS1	-0.631318
TFB2M	-0.631318
GCN1	-0.631395
FIS1	-0.631469
GTF2F2	-0.631528
GSE1	-0.631686
MZT1	-0.632152
MED11	-0.632653
NCAPG	-0.632905
FRAT1	-0.633242
FAM3C	-0.633397
FGFR1	-0.633851
DEPDC1	-0.633951
PRRT3	-0.633975
LIN9	-0.634214
GPLD1	-0.634246
HOMER1	-0.634452
SMCR8	-0.634531
COQ7	-0.63512
RAP1GAP2	-0.635238
CAMTA1	-0.63552
HOXC11	-0.635736
ARHGEF12	-0.636024
SUPT16H	-0.636225
PEX5	-0.636366
NEO1	-0.636452
SASS6	-0.636716
METTL2B	-0.636784
TPGS2	-0.63717
C1orf35	-0.637312
PPP1R3E	-0.637471
PHF3	-0.637477
KCNQ4	-0.637517
ARHGAP17	-0.637618
ALDH1B1	-0.637734
AHNAK	-0.638078
MAN2A2	-0.638342
TMEM209	-0.638437
LOC101060521///POLR3E	-0.638471
NDRG3	-0.63853
CASP2	-0.638711
TDRD12	-0.638908
GFM2	-0.639028
SUDS3	-0.639169
SNORA72	-0.639253
OARD1	-0.639311
MRPL58	-0.639822
RPF2	-0.639849
PHIP	-0.640001
KIF3B	-0.640894
FBXL17	-0.640912
LOC101928673	-0.640989
GALNT16	-0.641365
MREG	-0.641385
DPH6	-0.642116
MRPL16	-0.642207
HEATR1	-0.642315
METTL3	-0.642398
KCTD15	-0.642402
MTFMT	-0.64267
ARHGDIB	-0.642797
FLOT1	-0.643276
LIX1L	-0.643443
SLC27A3	-0.643556
SPG21	-0.643593
RASSF7	-0.643738
ECE2	-0.643761
DNAAF5	-0.644175
FBXO9	-0.644443
HIVEP3	-0.645367
C1orf131	-0.646031
CBX5	-0.646202
NUDT12	-0.646714
DDX10	-0.647365
MARC1	-0.647472
FLT3	-0.647928
NDUFB6	-0.648213
CCNJL	-0.648254
MRPL55	-0.648315
MED16	-0.648343
SRBD1	-0.648597
CHEK1	-0.6488
NAA15	-0.648903
LUC7L2	-0.649104
ZNF608	-0.649524
PRKDC	-0.649639
BRD7	-0.649717
EHD2	-0.64979
TIMM13	-0.649971
PPARD	-0.650307
ZNF84	-0.651519
ZNF609	-0.651894
APEH	-0.651935
CUL1	-0.652469
SPOP	-0.652734
UBAP2	-0.652994
GLS2	-0.653352
ZNF691	-0.653556
MAP3K7	-0.653849
CDC37L1	-0.653943
JMJD4	-0.654063
C19orf70	-0.65432
PIDD1	-0.654358
MTCH1	-0.654467
METTL7B	-0.654511
CCDC110	-0.654999
EXOC4	-0.655088
SLIRP	-0.655543
DLX3	-0.655571
NMNAT3	-0.655591
RNFT2	-0.655791
ZC3HAV1L	-0.655863
DEXI	-0.65597
ZNF618	-0.656123
TOMM34	-0.656308
NIPA2	-0.656521
GTF3C4	-0.656704
SVBP	-0.657
AGTRAP	-0.657268
SERBP1	-0.65736
EME1	-0.657397
MTIF2	-0.65748
MSL3	-0.657696
ASCL2	-0.657925
SREK1IP1	-0.658077
SNRPF	-0.658187
ZNF594	-0.659268
ATP6V1C2	-0.659403
BUD13	-0.659661
GPN3	-0.659772
FXR1	-0.659894
CUL4A	-0.660165
KDM1A	-0.660508
DNAJC27	-0.660762
ANKS1A	-0.661314
FAM210A	-0.661645
CMAHP	-0.661677
TNPO1	-0.661874
RBP7	-0.661887
HES6	-0.661994
RNF5P1///RNF5	-0.662082
ZNF507	-0.662342
ZNF496	-0.662696
GALNT11	-0.663006
ADAT2	-0.66325
ZCCHC9	-0.664003
TMEM141	-0.664241
ATP5D	-0.664348
EYA3	-0.664643
SP1	-0.66483
SLC25A11	-0.664953
DGKZ	-0.665054
AASDH	-0.665057
PTP4A3	-0.665296
ZNF562	-0.665414
MYO7A	-0.665506
LOC102724880	-0.665791
METTL4	-0.665798
TBP	-0.666183
CCDC74B///CCDC74A	-0.666877
MTHFSD	-0.666915
TM6SF1	-0.666973
LINC00621	-0.666978
C21orf33	-0.667127
AP4M1	-0.667646
SULT1A2	-0.667917
NSUN5P1	-0.667944
CATSPER3	-0.668453
C9orf85	-0.668796
ESPL1	-0.668816
PTDSS1	-0.669301
HNRNPA3///HNRNPA3P1	-0.66931
TANGO6	-0.669403
TEX30	-0.66941
RRP1B	-0.669611
LINC01139	-0.669774
EPM2AIP1	-0.66991
MRPS10	-0.670139
D2HGDH	-0.670182
MMACHC	-0.670519
SF3A3	-0.670921
ZMYND19	-0.671045
WDR12	-0.671532
TALDO1	-0.67166
LOC101930655///C7orf73	-0.6717
TNFSF13	-0.671761
FAM83H	-0.671867
KLHDC8B	-0.671871
SYNCRIP	-0.672488
MIR631///NEIL1	-0.672499
SMAD2	-0.672619
CENPU	-0.672652
RHOD	-0.673245
ABHD10	-0.673292
CLDN23	-0.673365
BOLA2	-0.673386
HOXC9	-0.673476
DHRS4-AS1	-0.673514
MNAT1	-0.67413
EBPL	-0.674177
FOXK2	-0.674182
ZNF624	-0.674892
PRPF40B	-0.675302
OSGEP	-0.675436
SRC	-0.675762
AGK	-0.675823
MSH5-SAPCD1///SAPCD1	-0.675937
C3orf67	-0.676939
IPO7	-0.676945
ZNF322	-0.677194
IBA57	-0.677272
DENND6A	-0.677312
CHKB-CPT1B///CPT1B	-0.677424
FOXN3	-0.67751
MED28	-0.67753
CSE1L	-0.677544
PLPPR5	-0.677606
SETSIP///SET	-0.678153
RPIA	-0.678163
BFSP2	-0.678181
SNX33	-0.67834
RASA3	-0.6787
XPO5	-0.678719
LNX2	-0.679123
MRPS25	-0.679984
RNF130	-0.680137
ANKIB1	-0.680196
IKZF4	-0.6802
LOC101559451	-0.680269
MLST8	-0.680602
RUFY3	-0.681553
C11orf95	-0.682276
ZNF286A	-0.683306
FAM213A	-0.68368
YIF1B	-0.683826
DDX46	-0.683972
RIPPLY3	-0.68432
CUL3	-0.684477
AURKAIP1	-0.684548
TOPORS-AS1	-0.684733
STAU2	-0.684736
RNF207	-0.6848
CHCHD3	-0.685035
SPAG5	-0.685091
GLMP	-0.685122
ZNF544	-0.685156
LINC00997	-0.685272
RPA1	-0.685653
UBA2	-0.685661
LOC100506302	-0.685739
IDH3A	-0.685765
PDE8A	-0.686034
PLIN2	-0.686078
TPD52	-0.686121
HNRNPA2B1	-0.6871
CKS1B	-0.687307
CDK19	-0.687523
FAF1	-0.687657
MRPL54	-0.688079
TRAPPC2L	-0.688082
ATAD5	-0.688522
MBLAC2	-0.688975
LOC100507424///ITFG2	-0.688991
KIF12	-0.689461
ANKHD1-EIF4EBP3///ANKHD1	-0.689695
SNN	-0.689711
CLEC11A	-0.689847
TTC39C	-0.689936
AGBL5	-0.690004
HSPA1L	-0.690079
GATAD2B	-0.690306
FGFBP2	-0.69048
TRAIP	-0.690486
ZDHHC9	-0.690798
MSTO1	-0.690845
GKAP1	-0.690857
EAF1	-0.691009
TRRAP	-0.691036
SERPINA5	-0.691139
[truncated: 1,435 more rows]

## Sheet: 3_GSE74391
Gene.symbol	logFC
EDIL3	4.21592
SOX9	3.86867
SATB1	3.05891
DPYD	3.03689
CDK6	2.99759
EPAS1	2.99172
TMC5	2.93381
PSMB9	2.79962
LOC100505984///ITGB6	2.79136
L1CAM	2.69495
TARP///TRGV9///TRGC2	2.69488
RARRES3	2.67324
CPNE4	2.67006
OAS1	2.63874
PVALB	2.63823
C3orf70	2.56769
RUNX1T1	2.52177
C19orf66	2.49655
SEMA6D	2.40582
PGM5	2.39907
GBP1	2.38966
SH3BGRL	2.36143
DDX60	2.34273
LRP2	2.33381
TAP2	2.33244
LAMP3	2.32454
BST2	2.30845
RPRM	2.29327
KL	2.26584
BCAT1	2.25017
HOPX	2.20758
ADM	2.17928
HEY1	2.12504
SLC22A4	2.11397
CRISP3	2.08371
TNFSF10	2.08282
PSMB8	2.06666
RND3	2.05017
CEP350	2.03172
DDC	2.00198
CSGALNACT1	1.99538
OAS3	1.99355
CYP1B1	1.93763
LMO3	1.92657
DUSP4	1.90262
TNFRSF11B	1.89625
CDKL5	1.89068
HSPA2	1.88949
RAPGEF4	1.8744
GHR	1.85652
ZNF704	1.8132
TNS3	1.81071
FLJ23867///QSOX1	1.80536
KCNK2	1.80339
PAG1	1.78223
GPR161	1.77115
IGFBP2	1.76602
DICER1	1.74166
PARP14	1.71129
RAI2	1.69911
EGLN3	1.69214
LOC101060835///LOC100996809///HLA-DRB4///HLA-DRB3///HLA-DRB1///HLA-DQB1	1.68649
VTCN1	1.68329
PHLDB2	1.68181
CXCR4	1.67512
MAP2	1.67087
BRDT	1.65814
SRGAP2	1.65349
PHLDA1	1.65216
IKZF2	1.62397
ANXA3	1.6239
HMGN5	1.61423
ANTXR2	1.59914
TCF7L1	1.59455
PDE4D	1.5921
SLC4A8	1.5842
SNORD50B///SNORD50A	1.5693
BCAS1	1.56046
PLEKHS1	1.53607
QKI	1.53579
ELAVL2	1.53006
FGFR2	1.52577
ITPR1	1.52453
TFPI	1.51114
SLC16A14	1.50985
SGPP1	1.50734
RGS16	1.50546
CBX6	1.49772
FAM189A2	1.47061
RASSF5	1.46682
NUP58	1.46503
AUTS2	1.46384
NBEA	1.46247
MIR22///MIR22HG	1.44886
MYLIP	1.4477
SIKE1	1.44567
RNF145	1.44032
WLS	1.43379
CXADR	1.42792
TFAP2B	1.41649
PPP1R3C	1.41371
LOC284219	1.40407
LOC101060835///LOC100996809///HLA-DRB5///HLA-DRB4///HLA-DRB1///HLA-DQB1	1.4037
MTCL1	1.39688
ST3GAL1	1.38826
RICTOR	1.38339
CLU	1.37685
APOBEC3B	1.3741
AHR	1.37348
MYCBP2	1.37111
COPZ2	1.36631
QSOX1	1.36368
RAPH1	1.36177
MESDC1	1.36174
PTPRO	1.35528
FAS	1.3538
MOB3B	1.35262
MYRFL	1.35131
BMPR1B	1.34191
CLEC2D	1.34102
CLDN1	1.33771
RASD1	1.33409
SMIM5	1.33145
GPATCH2	1.3271
ADGRL2	1.32588
EFNB2	1.31622
SFMBT2	1.30451
SYCP2	1.30281
ABCD1	1.30073
CLEC7A	1.29735
NPTXR	1.29513
GOLM1	1.28936
QPCT	1.28883
MIR1204///PVT1	1.2878
FIRRE	1.28737
ARHGAP29	1.28346
SCARA3	1.2799
TMOD2	1.27961
SNCG	1.27722
S100A10	1.2741
SLC9A7	1.26705
FNIP2	1.26661
PLEKHH2	1.26644
ROBO1	1.25959
BCL9L	1.24957
KLHL5	1.24819
MYO1B	1.241
ASTN2	1.23674
MPZL2	1.23558
HAR1A	1.22483
ZNFX1	1.21787
CDO1	1.21018
TDO2	1.20708
ACVR1C	1.19831
SLC6A8	1.19447
GABBR2	1.19349
ABCG2	1.18936
XPR1	1.18903
TLR2	1.18806
TMTC2	1.18629
PCSK6	1.18493
SLIT2	1.1815
ANLN	1.18115
ROR1	1.18091
VIPR1	1.17483
EFEMP1	1.16963
SEPT10	1.16549
TRIM6-TRIM34///TRIM34	1.15493
ADGRE1	1.14913
FAM46A	1.14573
BLNK	1.14369
GPRIN3	1.13914
VPS13B	1.12875
FAM83A	1.12578
IRS4	1.12319
SYNE1	1.12097
ZAK	1.11793
NKX3-1	1.11784
RNF144B	1.11367
LIN7A	1.11336
SOWAHC	1.10748
FUT9	1.10589
EPHA4	1.10445
C1GALT1	1.10135
CEACAM6	1.09306
PCBP2	1.09274
PMP22	1.09136
RASEF	1.08936
NUDT16	1.08541
MYO18A///TIAF1	1.06876
REC8	1.06462
ACSL1	1.06138
SAMD4A	1.05946
CAMK2N1	1.05278
ETV3	1.04702
EPB41L2	1.04287
MAOA	1.04274
FSCN1	1.04225
EDEM3	1.0391
ZHX1	1.0342
BACE1	1.03273
PLBD1	1.02986
NUDT4P1///NUDT4P2///NUDT4	1.02845
ABCA5	1.02634
IGDCC3	1.01609
ABHD12	1.01598
FARSB	1.01493
SNURF///SNRPN	1.01252
PTPN21	1.01065
FAT1	1.00709
NDP	1.00467
PPFIBP1	1.0044
STXBP5	1.00409
PDE9A	1.00177
SYT12	1.00105
GDAP2	0.998802
NRF1	0.998303
GBP2	0.992569
INHBB	0.992242
RCAN1	0.989928
LRRC10B	0.987731
ZNF682	0.987256
LOC154761	0.982698
ACSL3	0.978923
MIR424///MIR503HG	0.975714
MB21D2	0.973563
PPP1R3D	0.97225
BBOF1	0.965371
NUDT4P1///NUDT4	0.961285
PPFIBP2	0.960794
NFAT5	0.957711
TRIM33	0.95447
LYPD6B	0.948658
PGM5-AS1	0.948144
NR4A2	0.947097
SQSTM1	0.943698
IFIT5	0.941205
SFN	0.940753
TMPRSS2	0.93418
CAPN5	0.933063
ZNF43	0.924434
KLHDC7A	0.923888
LOC100507472///PCSK6	0.923672
ARNT2	0.923392
SLC31A2	0.922308
INPP5J	0.921751
MAFB	0.918382
RHBDF1	0.917396
HIC2	0.916754
NPAS3	0.914624
GPATCH2L	0.909166
HLA-DQB1	0.908789
LOC100996809///HLA-DRB4///HLA-DRB1	0.908755
CCDC13	0.907663
ZNF257	0.902717
SYCE2	0.896747
LPGAT1	0.89589
HCAR3	0.893699
CSRP1	0.893187
CAMK2D	0.892428
SLC16A7	0.890202
NAV3	0.887044
PRKCA	0.886089
FBXO6	0.883595
SSC5D	0.882071
SLC4A11	0.880816
ELF3	0.879047
HLA-DRA	0.873852
CHPF	0.868457
LOC374443	0.863606
HSPB11	0.86242
AGRN	0.861304
PSD3	0.860724
PLEKHF1	0.859993
SPATS2L	0.859899
GOLGA8N	0.855615
LOC102725051///LOC102723891///ANKRD20A4///ANKRD20A2///ANKRD20A3///ANKRD20A5P///ANKRD20A11P///ANKRD20A9P///ANKRD20A1	0.852303
TMEM45B	0.851739
KIF16B	0.848479
FAM110C	0.848008
LIPA	0.848007
PSMD6-AS2	0.847478
KDM2A	0.843259
SYNGR3	0.83223
CLTCL1	0.831876
FAM20C	0.831046
LEF1	0.828104
PTPN14	0.825437
GTSE1	0.825172
CLMN	0.824902
PLK2	0.824547
H2AFY	0.824311
RAB12	0.8223
CTSK	0.822264
YWHAH	0.821533
NEK1	0.819627
TNRC18	0.817327
SMC5	0.817266
LACTB	0.816463
NRK	0.816105
RDH11	0.816086
ZNF224	0.815136
DRD1	0.814585
BTBD11	0.813894
ROCK1	0.813358
LATS2	0.811261
ZCCHC24	0.809515
MGLL	0.809385
SLC9A1	0.808492
SYNGR1	0.808352
NCOA1	0.805503
PPP1R2	0.805347
FAM107B	0.805205
REXO1	0.804569
SNTB2	0.802839
SMC4	0.801874
TXNRD1	0.800123
GRAMD2	0.796795
PTPRJ	0.796328
NKX2-1	0.792328
ABI2	0.792311
FAM126B	0.791681
HACD1	0.791497
PLA2R1	0.791135
FAM129B	0.790965
REL	0.788454
PLAU	0.780671
WHAMMP2///WHAMMP3	0.780572
MR1	0.779426
NAGK	0.778249
SORBS1	0.777526
LOC101929134///HERC3	0.777502
FRMD4A	0.775521
IRX2	0.774681
LCOR	0.771877
FGFR1OP2	0.77137
ETV6	0.77112
PAWR	0.770876
DENND1B	0.770615
CNNM1	0.769555
CAMK2B	0.768711
OBSL1	0.76762
HAB1	0.766066
TDRD7	0.76109
LOC101928269///LOC100506403///RUNX1	0.760209
STXBP1	0.759758
TSEN54	0.75769
LTF	0.757044
ALPPL2	0.755684
TRERF1	0.755495
SCCPDH	0.755388
ATP6V0A4	0.745703
OAT	0.743593
ASAP1	0.742893
ACOXL	0.742732
TBC1D3I///TBC1D3E///LOC101060389///TBC1D3L///TBC1D3K///TBC1D3G///TBC1D3H///TBC1D3///TBC1D3C///TBC1D3F	0.741704
EML6	0.740582
RAB2A	0.739594
FASN	0.73722
CAB39L	0.733444
ABCA4	0.733434
EIF5	0.731927
PRB1	0.731727
TRAF5	0.730048
GPC4	0.729211
ACACB	0.727096
HIPK2	0.725166
RIF1	0.72496
SCML1	0.724536
IFNL1	0.723732
RECQL5	0.721277
NPL	0.718418
GNAS	0.715874
CC2D1A	0.714921
LARP1B	0.713303
CCDC84	0.708952
MFAP3L	0.705837
MX1	0.703912
MIR6732///ZC3H12A	0.703282
MCF2L	0.702993
MARVELD3	0.7024
ISYNA1	0.69779
MPZL3	0.696137
PTBP1	0.695381
PITX2	0.694599
LOC284648	0.693082
CXCL16	0.691201
CHFR	0.69087
SORBS3	0.689747
CLSTN1	0.687622
LOC340107	0.684559
SNX25	0.683725
C5	0.681985
NEDD4L	0.680608
RAB18	0.679458
SPIRE2	0.676107
ATG16L2	0.674602
TMEM259	0.672711
LOC100233156///TEKT4P2///MAFIP	0.671756
FAM84B	0.6707
MAPRE2	0.661765
PYROXD2	0.661282
FBXL3	0.66118
TLE4	0.659614
TUFT1	0.659508
ITGB7	0.65796
PTGFRN	0.657805
IL15RA	0.657644
WSB2	0.65659
LOC100507630	0.655607
TUBG2	0.653965
PIGX	0.652656
NCOA2	0.650112
KCNAB2	0.644071
COMT	0.64351
ZC3HAV1	0.639215
CLCN3	0.637867
PKLR	0.636688
FARP1	0.636677
PRMT2	0.636558
DYNLL2	0.63646
SNCA	0.636186
GOLGA2	0.634711
STRIP2	0.633899
SREBF2	0.63329
LRFN3	0.632292
GON4L	0.630788
USP31	0.629604
SLC6A6	0.629398
DVL3	0.628451
PAPPA	0.625654
LOC286272	0.62517
TBC1D2	0.62368
SLC5A6	0.622534
LTB	0.621829
ASAP1-IT1	0.621561
ANK3	0.620713
CEP170B	0.620326
IER5	0.620267
CAPN1	0.619618
SULT2B1	0.61948
PRR5-ARHGAP8///ARHGAP8	0.618476
C1orf64	0.617921
SYTL2	0.616383
INHA	0.614898
ADAMTS1	0.61368
PEA15	0.612853
PCGF5	0.612466
MICALL1	0.612101
LOC284379	0.605916
CACNB4	0.601147
WIPI1	0.600937
CCDC18-AS1	0.600279
MTO1	-0.600602
FXR1	-0.601214
RBM8A	-0.601596
CRLS1	-0.601867
SPAG7	-0.601869
PRELID1	-0.60278
RLIM	-0.604566
DEF6	-0.604786
SIAH1	-0.605178
CYCS	-0.605339
E2F6	-0.605514
STOM	-0.605803
ARMC10	-0.605995
EDRF1	-0.606006
ATPAF2	-0.606507
EFL1	-0.606787
EPB41	-0.607401
UHRF1BP1	-0.607433
KDM1A	-0.607944
SIRT5	-0.608382
DYM	-0.609105
PIGN	-0.609905
IBA57	-0.609924
CACNA1H	-0.61113
RHNO1	-0.611262
ELP5	-0.612218
TGDS	-0.613325
EFNA4	-0.613461
UBE2T	-0.613817
H1FX	-0.613837
PCED1A	-0.613944
SULT1A2	-0.614765
OXLD1	-0.615876
ZHX2	-0.616749
SNX5	-0.616755
ZNF608	-0.617048
C11orf31	-0.617927
EXOSC5	-0.618678
POLR1B	-0.618915
NIFK	-0.619669
DDX59	-0.620333
ZBTB44	-0.620431
HINT1	-0.620687
APEX1	-0.622023
MRPL12	-0.622221
APOOL	-0.622271
MRPS26	-0.623935
OXSM	-0.624071
POLR2H	-0.624427
DOK7	-0.624906
MIR6756///MCAM	-0.626395
TNFSF12-TNFSF13///TNFSF13	-0.627152
LOC100506302	-0.627471
WDR41	-0.627804
NOB1	-0.628131
RBBP4	-0.629284
NSMCE1	-0.629688
ERICH1	-0.62996
IKBIP	-0.630027
ZNF740	-0.630287
UBXN1	-0.630982
RIMS4	-0.631353
CASP3	-0.631496
AGTRAP	-0.631866
WARS2	-0.632278
TMEM123	-0.632396
CDT1	-0.632737
DDX28	-0.632906
HTRA2	-0.634213
KRTCAP3	-0.634527
FAM173A	-0.634921
CCDC61	-0.635221
ATXN3	-0.63575
METTL26	-0.635941
TES	-0.635972
MGC57346///CRHR1-IT1	-0.636322
MRPL39	-0.636543
SLC48A1	-0.636552
GTF2H1	-0.636578
PRDM4	-0.636585
PDCD6	-0.637501
WDR5B	-0.638842
OARD1	-0.639011
NFYA	-0.639616
ZNF496	-0.63981
INPP5K	-0.640519
MMACHC	-0.642895
LOC101927446///GTPBP10	-0.642901
UBE2F	-0.64341
MRPS16	-0.645366
HPGD	-0.645673
PDRG1	-0.645896
MARCH6	-0.64619
ANAPC7	-0.646238
SENP3	-0.646467
SNF8	-0.646586
KATNA1	-0.6467
SLC1A4	-0.64721
MRPS2	-0.647356
TPM2	-0.64748
HSPH1	-0.64752
RCN2	-0.648624
RNASEH1-AS1	-0.649223
CLNS1A	-0.6494
C12orf65	-0.649543
GSTZ1	-0.650024
ARHGEF12	-0.650184
SLC35E2B///SLC35E2	-0.650249
MRPL21	-0.650304
RHEB	-0.651423
RHOD	-0.651683
RCL1	-0.651906
PIP4K2A	-0.652348
NOA1	-0.652481
PHB	-0.65255
COPRS	-0.652775
GALNT16	-0.652797
TTL	-0.652868
KMT5B	-0.654172
YARS	-0.654197
PAM16	-0.654513
POLR2D	-0.654786
LOC101930591///FAM21C	-0.655092
CHCHD3	-0.655103
PAXIP1	-0.655288
TDP2	-0.655573
TTC19	-0.655777
EXOSC8	-0.656081
ZNF512	-0.656782
AGGF1	-0.658273
NMNAT3	-0.658625
LSM4	-0.65893
ERP29	-0.659067
FKBPL	-0.659073
ITGB1	-0.659658
AP5M1	-0.65989
FHL2	-0.659967
SPR	-0.660139
UBAC2	-0.660341
C1orf50	-0.660574
WIPF3	-0.660969
SERPINA5	-0.662323
MAPK8	-0.663049
HIGD2A	-0.663377
LONP1	-0.6637
PPM1J	-0.663978
UACA	-0.664705
SEPHS1	-0.664932
RUFY1	-0.665649
KTI12///TXNDC12	-0.665961
PTCD3	-0.666445
TMEM161B-AS1	-0.667539
AUH	-0.668382
WDR4	-0.66918
BCCIP	-0.66919
VARS	-0.669317
ZMYM4	-0.669576
SNHG4///MATR3	-0.670289
ZXDC	-0.670394
MED12	-0.6705
CAMK1	-0.670619
GEMIN2	-0.670941
RAB6B	-0.671774
FAN1	-0.67215
ZNF544	-0.672648
SKP2	-0.673112
ADORA1	-0.673677
GLOD4	-0.674014
RPAP1	-0.674671
SLC19A2	-0.674874
CYB5D1	-0.675018
MED11	-0.675329
HDDC3	-0.675405
ATPIF1	-0.675597
ALG1	-0.675942
SPG21	-0.676073
MOCS2	-0.67681
NFKBIL1	-0.6771
TRNT1	-0.678813
LOC100507855///AK4	-0.679669
MRPS33	-0.680293
LYRM7	-0.680783
COA1	-0.680867
JAK1	-0.681035
TOMM20	-0.681063
SMAD2	-0.682599
HNRNPA3	-0.683435
C7orf55-LUC7L2///LUC7L2	-0.684017
TSFM	-0.68465
NSUN4	-0.684679
PCBP1	-0.685043
ZNF691	-0.68505
NGRN	-0.685403
TARS	-0.685405
ALMS1	-0.685885
PRPSAP2	-0.686144
LOC101930655///C7orf73	-0.6863
AK6///TAF9	-0.68637
COL27A1	-0.686893
AKR7A2	-0.687887
SENP8	-0.687963
CHST7	-0.68843
NEURL1B	-0.688899
HENMT1	-0.689488
USP22	-0.689941
SLC35D2	-0.690243
TIMM44	-0.69029
EBPL	-0.690397
SRI	-0.691294
REEP6	-0.691618
TRAPPC5	-0.691838
FIS1	-0.692299
BECN1	-0.692565
MAPKAPK3	-0.693903
PPP1R14B	-0.694247
CEP152	-0.694742
STAG2	-0.695067
PGLS	-0.695106
ECI1	-0.695238
LOC440862///ATP6V1E2	-0.695387
PNMA1	-0.695586
SLC7A11	-0.695693
FIBP	-0.695811
C6orf48	-0.69643
EPHA6	-0.696518
SAP18	-0.696529
C8orf46	-0.696701
VKORC1L1	-0.696755
OSGEP	-0.696898
PUM3	-0.697076
MMAB	-0.697602
CALHM2	-0.697634
IL4R	-0.698156
TXNDC17	-0.698303
NPM3	-0.698655
PDE8A	-0.698802
U2SURP	-0.699259
PHF3	-0.699531
CCDC51	-0.699891
WDR35	-0.700357
BYSL	-0.700415
TFAP2C	-0.701045
PRKAG2	-0.701124
TMEM14A	-0.7021
RRAGB	-0.702152
TRAPPC2L	-0.702517
BTD	-0.703321
YBX1	-0.703423
OSTF1	-0.703473
MNAT1	-0.703834
ICK	-0.705055
P4HA1	-0.705549
SCAI	-0.705797
HSPA9	-0.706023
RNF13	-0.706964
COX7A2L	-0.707387
RPS29	-0.707591
POLR1E	-0.707698
SECISBP2	-0.707907
RPL10A	-0.708343
PRKX	-0.708997
SLC25A38	-0.709298
LAMP1	-0.709317
HOOK1	-0.70946
PRRC1	-0.709665
UGT2B15	-0.710917
C8orf59	-0.71112
ZC3H8	-0.711214
SGPL1	-0.711223
TFF2	-0.711426
APPL1	-0.712412
LOC728554///THOC3	-0.713244
RPS6	-0.713603
EPS15L1	-0.714436
ZFAND1	-0.714589
MAPKAPK5	-0.715262
GIGYF2	-0.715357
POLR2E	-0.715687
WISP2	-0.71645
SREK1	-0.716501
MIR6805///RPL28	-0.716555
EIF4EBP1	-0.716658
PAPOLA	-0.716689
SNORD18C///SNORD18B///SNORD18A///SNORD16///RPL4	-0.717003
HBS1L	-0.717237
CXXC4	-0.717238
RIOK1	-0.717962
WRNIP1	-0.718563
RAB22A	-0.720601
FDXR	-0.720945
ING3	-0.721131
ZNF561///ZNF562	-0.722231
PCID2	-0.723033
DDX21	-0.723087
CLIC4	-0.7238
MCEE	-0.723801
MRPL16	-0.723953
CMSS1	-0.724332
SAT2	-0.724736
VTI1B	-0.725124
KHK	-0.725286
TSR1	-0.725577
ATF1	-0.725693
CCNB1	-0.726658
ACOT13	-0.726825
PARP8	-0.72687
MKRN1	-0.727288
SORD	-0.728197
HSPBAP1	-0.728507
HNRNPA3///HNRNPA3P1	-0.729336
RTN4IP1	-0.729346
NOL7	-0.729757
DHODH	-0.731036
ORC5	-0.731252
MIR4647///SLC35B2	-0.73134
ZRANB3	-0.731531
PGK1	-0.731753
PKNOX1	-0.731763
TMEM9	-0.731863
RBL2	-0.732155
PPP4R3B	-0.732271
HDAC2	-0.732433
DXO	-0.732465
UBE3B	-0.732797
ZNF618	-0.732849
NUDCD2	-0.733887
LOC100506730	-0.734774
EFNA5	-0.735268
CLDN7	-0.735483
MUCL1	-0.736033
TFB2M	-0.736186
BAG4	-0.737351
PLEK2	-0.737879
MLLT10	-0.738868
COX10-AS1	-0.739573
KIF12	-0.740353
NBPF20	-0.74053
FANCE	-0.741043
SSBP1	-0.741517
NSA2	-0.74184
ZFP62	-0.74198
SLC9A3R1	-0.742027
SOAT2	-0.742118
COQ7	-0.742132
CDC16	-0.742942
ZNF511	-0.743134
PLEKHO1	-0.743288
SLC35F2	-0.743744
NIPA2	-0.744021
MRPL57	-0.744248
C7orf13	-0.744271
EEF1AKMT1	-0.744304
METTL7B	-0.744605
CTC1	-0.745139
CT62	-0.745144
IPO5	-0.74684
GRHPR	-0.747035
C5orf30	-0.748252
NT5C	-0.749121
TMEM260	-0.749334
NASP	-0.749421
GTF2A2	-0.749731
CYHR1	-0.750158
SGCB	-0.751621
GNB4	-0.751715
NUP88	-0.752417
PDCD2L	-0.752534
DDX10	-0.752861
SUPV3L1	-0.753534
ALDH1L2	-0.754642
CDK12	-0.754697
TMEM107	-0.754823
TIMM13	-0.754997
STK17A	-0.755173
EXOC4	-0.755434
RAD50	-0.755649
FAM60A	-0.756586
PFAS	-0.756622
DLST	-0.756811
MRPL9	-0.75693
LOC286437	-0.757077
STAU2	-0.75717
DHRS7B	-0.757685
PRPF38A	-0.758185
LARS	-0.758292
LOC100507424///ITFG2	-0.758409
NDUFAF2	-0.758776
RPARP-AS1	-0.758793
POLR1C	-0.760511
USP13	-0.761761
MRPL23	-0.761852
AKNA	-0.762025
GNMT	-0.762508
DALRD3	-0.762825
IPO11-LRRC70///IPO11	-0.763561
CDK8	-0.764099
ZMAT4	-0.764635
RPAIN	-0.764871
RPS15A	-0.765109
FBXL17	-0.766116
OIP5-AS1	-0.766283
SENP6	-0.766823
PTP4A1	-0.766884
MAP2K5	-0.767023
RDX	-0.767581
RALGPS2	-0.768329
DCAF11	-0.768409
MRPL30	-0.769884
PDSS1	-0.76995
VWA9	-0.769995
CPS1	-0.770179
RNMT	-0.770763
RFX5	-0.771157
EPG5	-0.77156
GTF2H2B	-0.771745
RMND5A	-0.771909
GEMIN5	-0.77198
RNA45S5	-0.773789
CTDSPL	-0.773796
CDYL	-0.775516
GABARAP	-0.77577
FRAT1	-0.775792
PROSER1	-0.776374
PQLC3	-0.777243
GLTSCR1L	-0.777623
TKT	-0.777817
AASDHPPT	-0.778051
RHEBL1	-0.778166
ZNF786	-0.77854
C16orf72	-0.778951
CCNDBP1	-0.779323
PCYOX1L	-0.779323
CHMP2B	-0.77962
RPL26L1	-0.780467
KCTD6	-0.782002
PDCD2	-0.782079
LOC101928927///SNORA9///SNHG15	-0.782371
MCUR1	-0.783017
AGBL5	-0.783108
DYNC2H1	-0.783233
FLT4	-0.783502
ECE2	-0.783843
CFDP1	-0.783867
ADAMTS15	-0.784276
TBC1D7	-0.784649
NHP2	-0.785697
LOC101927137///CCT3	-0.786873
MRPS28	-0.787887
ABRACL	-0.788755
SBNO1	-0.789037
MRPL46	-0.78941
KIF9	-0.790014
CEP57	-0.790521
ABHD2	-0.790673
RAD51	-0.791209
EIF2S3	-0.791514
PTPRS	-0.791934
RPUSD4	-0.791993
ELP3	-0.792453
MRPS34	-0.79369
FMN1	-0.795283
LOC102724880	-0.795391
LANCL2	-0.795664
LOC101927752	-0.796062
SENP3-EIF4A1///SENP3	-0.79655
PSMD9	-0.797604
JADE1	-0.797636
MRPL14	-0.798093
ZBED8	-0.798174
NEMP1	-0.798257
IDS	-0.798714
C2orf49	-0.798717
ASCL2	-0.798827
SSX2IP	-0.799063
FRAT2	-0.799489
MEST	-0.799977
CCDC110	-0.801427
HCG18	-0.80147
MAP3K7	-0.801799
SFXN2	-0.802344
NOP9	-0.803361
LSM11	-0.803787
TRPC6	-0.80419
THOC6	-0.804369
FBXO33	-0.8051
ZNF106	-0.8075
KLHL9	-0.808168
TGIF1	-0.808448
CC2D2A	-0.808576
TIMM8B	-0.809246
NMNAT1	-0.809311
CAMLG	-0.809819
UFSP2	-0.810843
SNORD32A///SNORD33///SNORD34///SNORD35A///RPL13A	-0.81091
DNAJC19	-0.811417
UBE3A	-0.812003
DUSP11	-0.812123
NUDT3	-0.812649
KIAA1586	-0.812878
MFAP1	-0.813017
AHNAK	-0.81307
C15orf61	-0.813243
PDE10A	-0.813859
ADCY9	-0.814032
RB1CC1	-0.814124
SNN	-0.814315
FMC1	-0.814801
ENDOD1	-0.815372
COQ3	-0.81552
SETMAR	-0.815721
CAAP1	-0.81614
CCNG1	-0.81728
PCDHA5///PCDHA6	-0.817347
ZCCHC9	-0.817647
GPR137B	-0.818389
SMIM13	-0.819862
HDDC2	-0.820734
PCBD2	-0.820821
AVEN	-0.821308
NAT14	-0.821604
CASC10	-0.821954
ABLIM1	-0.822084
UBE2Q2	-0.822947
GALK1	-0.822955
BOLA1	-0.823568
ISOC1	-0.824187
AHCY	-0.824346
RPL31	-0.824569
LOC257396	-0.824852
MRPL13	-0.825527
MRPS18A	-0.825728
SMARCC1	-0.827253
DNAJA4	-0.828445
CUL4A	-0.829543
IPO5P1	-0.830155
EMP2	-0.83055
CNIH1	-0.83114
MRPS10	-0.831264
ACOX2	-0.831795
HDAC11	-0.832352
ISOC2	-0.833152
POLR3C	-0.83334
STEAP3	-0.83381
C9orf3	-0.834033
PRKCE	-0.834391
ZBED9	-0.834739
BFSP2	-0.834889
DNMT3A	-0.834904
LDAH	-0.836853
MIR664B///SNORA56///DKC1	-0.837431
CDV3	-0.8379
IGFBP4	-0.838063
CWC27	-0.838124
SLC25A15	-0.840019
IREB2	-0.840194
RSL24D1	-0.840733
SNX24	-0.841355
ZNRF1	-0.841806
RHBDD1	-0.842066
ETHE1	-0.84218
C12orf73	-0.842313
ATP6V1C1	-0.844246
MDH2	-0.846245
ARL5B	-0.847923
GID4	-0.848199
SLC27A5	-0.848293
NR1H3	-0.849026
PYCARD	-0.850118
MRPL54	-0.851207
RBM15	-0.851275
MED10	-0.851303
TRIB3	-0.851372
GFM2	-0.85142
SLC9A6	-0.851467
TRMT11	-0.852174
LRPPRC	-0.855002
EFNB3	-0.856002
MIR1282///HYPK///SERF2	-0.856618
PNISR	-0.856648
PRR3	-0.856655
EIF2AK1	-0.857481
SEC11A	-0.85789
B3GNTL1	-0.8592
USP3	-0.859328
ZBTB24	-0.859785
LAGE3	-0.861781
ZNRD1	-0.862081
DGAT1	-0.862213
SLC3A2	-0.862857
KIAA1551	-0.863179
RIDA	-0.863229
DSCAM-AS1	-0.863247
KIF5B	-0.863993
LAMTOR2	-0.865106
TEAD2	-0.865204
TMCO6	-0.865277
BOK	-0.865849
TTC26	-0.867853
DVL2	-0.868381
SARS	-0.868659
TET2	-0.8687
UPF3A	-0.869502
SIN3A	-0.870559
MAP7	-0.870609
CENPW	-0.870802
PPCDC	-0.870999
ZNF182	-0.871065
ASS1	-0.871717
IMMP2L	-0.872929
ILF3	-0.873403
MINCR	-0.874034
COQ8A	-0.874106
GRHL2	-0.874311
PDHB	-0.875379
CEP41	-0.87559
SNAPC1	-0.87613
LAMTOR3	-0.876169
TTC39A	-0.878261
ZNF706	-0.878375
DNAJC7	-0.87909
MED14	-0.87916
FBXO22	-0.879752
C21orf33	-0.880135
EXTL2	-0.880193
CNOT8	-0.880292
STOML2	-0.880897
PLPP2	-0.881171
HOXC9	-0.882334
PSTK	-0.882863
EIF3A	-0.882999
PCK2	-0.884531
TMEM231	-0.885148
MACF1	-0.88547
ANP32A	-0.887179
UBE2H	-0.887954
PMS1	-0.88818
SIK1	-0.888515
SGMS1	-0.888964
HECA	-0.889006
CCNB1IP1	-0.889014
METTL9	-0.889021
RHOQ	-0.889671
AGPAT5	-0.889919
RNF44	-0.890647
FAM175A	-0.890773
PIGF	-0.890985
ZNF84	-0.892843
ZNF33A	-0.892846
EXOC2	-0.893407
HMGCR	-0.893981
C5orf24	-0.894331
SMIM20	-0.894438
CTAGE5	-0.895885
TNKS	-0.896391
PCDHA1///PCDHA2///PCDHA3///PCDHA4///PCDHA5///PCDHA6///PCDHA7///PCDHA8///PCDHA10///PCDHA11///PCDHA12///PCDHA13///PCDHAC1///PCDHAC2///PCDHA9	-0.896488
C8orf82	-0.897917
DNAJB6	-0.898806
NDUFAF1	-0.899691
MED28	-0.900429
ALKBH7	-0.900891
KCTD15	-0.901156
CRYZ	-0.901519
DFFA	-0.9026
MIR7112///BOP1	-0.90345
C8orf37	-0.906382
LOC100506699	-0.906598
CXorf40B///CXorf40A	-0.907235
LOC101927705///P4HA2	-0.907519
COX11	-0.90765
APTX	-0.908917
GTF2H4	-0.909469
ARMCX5	-0.909712
RAD52	-0.910918
CTH	-0.912232
DOC2A	-0.913243
GRPEL2	-0.913906
PSIP1	-0.914009
KCNK15	-0.914617
ARC	-0.914779
BLVRA	-0.9152
KAT6B	-0.917601
C1QBP	-0.920167
CDC40	-0.922367
STX8	-0.923593
NDUFB2	-0.924856
FIBCD1	-0.925829
TBC1D16	-0.925932
HSD17B8	-0.926639
PROCR	-0.928478
RTF1	-0.931516
SMAD5	-0.932019
MTERF4	-0.932516
RNASE4	-0.932993
TOMM5	-0.93324
SLC2A1	-0.934237
PCED1B	-0.935023
MRPL42	-0.9359
PTCD2	-0.935967
TUBA1A	-0.93613
DPH5	-0.936458
ARMT1	-0.937133
NPEPPS	-0.938274
C8orf33	-0.940516
C12orf57	-0.941967
GPR176	-0.942114
BAG1	-0.942119
IVD	-0.943248
NLN	-0.943401
NLE1	-0.944576
RPS10-NUDT3///NUDT3	-0.945344
ARL3	-0.946182
PTGER3	-0.946763
LOC730101	-0.948363
TGIF2	-0.948569
GGT6	-0.95154
FLCN	-0.952776
RNF5P1///RNF5	-0.953214
RNF24	-0.954122
AP1S1	-0.954313
GATM	-0.955344
MSI2	-0.956882
ADPRM	-0.959053
GIT2	-0.959099
PPM1A	-0.959451
ELOVL5	-0.96002
MNX1-AS1	-0.960243
NCOR1	-0.961447
CABLES1	-0.961865
PSPH	-0.962372
RPP40	-0.962515
THAP1	-0.963344
MTPAP	-0.963371
CCDC77	-0.963852
SFT2D3///WDR33	-0.965486
NAA38	-0.966818
HNRNPA0	-0.967113
STON1	-0.967763
RNASEK-C17orf49///C17orf49	-0.968183
SRSF10	-0.970196
MEX3D	-0.973888
MAGED2	-0.974108
MROH1	-0.975302
LMBR1	-0.975733
DBN1	-0.975832
TYW3	-0.977169
MPP5	-0.978118
F12	-0.978196
CEBPG	-0.978207
TCAIM	-0.979487
RIMKLB	-0.979998
CUL3	-0.980199
TIPARP	-0.981997
B9D1	-0.982068
GPER1	-0.982201
CHPT1	-0.984363
THYN1	-0.984587
FOCAD	-0.984796
HK2	-0.984955
ESD	-0.985734
ZSCAN2	-0.986877
GIN1	-0.987143
NR2F2	-0.987457
HOXC6	-0.988114
PPIP5K1	-0.988671
POLR3G	-0.991355
TOP1MT	-0.991681
MYC	-0.99311
UBR5-AS1	-0.994822
BCOR	-0.997187
LOC101928195///LOC100996643///MTHFD1L	-0.997195
CRTAP	-0.997365
KIAA0430	-0.999058
YAP1	-1.00091
GLMP	-1.00153
ADA	-1.00169
CXXC5	-1.00198
DNPH1	-1.00245
NIFK-AS1	-1.00348
SUSD3	-1.00475
SUGT1	-1.00512
MRPL44	-1.00618
LINC00648	-1.00798
CDK19	-1.00912
EIF2AK4	-1.01057
WWC2///CLDN22	-1.01084
DCAF12	-1.01098
CCT5	-1.01156
UBL7-AS1	-1.01367
STRBP	-1.01413
PKIG	-1.01426
UBE2D2	-1.0146
LSM2	-1.0157
MIB1	-1.01584
BEND3	-1.01609
CLTA	-1.01952
SNORA17B///SNORA17A///SNHG7	-1.01993
MREG	-1.02128
MUC5B	-1.02217
METAP1D	-1.02221
RGMB	-1.0237
BRI3	-1.02815
EXOSC3	-1.02887
RBM48	-1.03188
RAB11A	-1.03244
E2F5	-1.03377
RBBP8	-1.03486
ANKRD50	-1.03514
FER	-1.03997
BAG2	-1.03999
KCNK6	-1.04005
FARS2	-1.04006
TMEM261	-1.04062
GRSF1	-1.04119
LOC101928000	-1.04244
FOXP4-AS1	-1.04304
TNFAIP8L1	-1.04576
CEP120	-1.04649
AMIGO2	-1.04753
SLC1A1	-1.0499
ADGRG6	-1.05194
MRPS30	-1.05381
LOC101930591///FAM21A///FAM21C	-1.05476
CDK7	-1.05651
P4HA2	-1.05741
GMPS	-1.05804
RPL22	-1.05854
PXN-AS1	-1.06119
CTSB	-1.06225
PM20D2	-1.06402
MRPS27	-1.06492
CEBPB	-1.06539
LOC101928589///TMEM164	-1.06576
SNORD65///SNORD49B///LRRC75A-AS1///SNORD49A	-1.06754
PEX7	-1.06939
BOD1L1	-1.07036
DNAJC1	-1.0719
LOC101928837	-1.0719
ARHGAP24	-1.07287
CDKN1A	-1.07334
ZNF770	-1.07362
DDIT3	-1.07554
SEC63	-1.0767
KCNJ8	-1.0778
SSR1	-1.07854
MND1	-1.07985
UBE2I	-1.08008
KCTD1	-1.08283
LYRM4	-1.08297
GNPDA1	-1.08315
ZBED3	-1.08378
DUT	-1.08604
ZFP69B	-1.08648
IL24	-1.08727
TMEM120A	-1.08793
MPHOSPH9	-1.08851
RPS21	-1.08855
SESN2	-1.08951
GALNT12	-1.08959
AGO1	-1.08959
CEP170P1///CEP170	-1.09039
SNORD68///RPL13	-1.09185
LOC101928076	-1.09187
MAPT	-1.09237
NUDT2	-1.09698
MTHFD2	-1.09892
TTC23	-1.09914
TBPL1	-1.10156
ARHGAP11A	-1.10166
EOMES	-1.1023
C7orf55-LUC7L2///FMC1///LUC7L2	-1.1024
XPOT	-1.10271
PPP1R3B	-1.10464
ADCY7	-1.10544
TNFAIP8	-1.10548
LOC105376805	-1.10554
EPB41L4A-AS1	-1.10691
NUDT13	-1.10908
DLX1	-1.11448
IGSF1	-1.11678
ZCCHC7	-1.11817
PDLIM3	-1.1187
ZNF277	-1.12098
FAM117B	-1.12303
CDC25C	-1.12333
ANTXR1	-1.12468
FBXL4	-1.12887
FAM98B	-1.12926
SH3BGR	-1.13165
TNXB///ATF6B	-1.13181
BAX	-1.1332
WWP1	-1.13437
MRTO4	-1.13837
LAMP2	-1.13843
PIGL	-1.14271
CDC37L1	-1.14374
KLF10	-1.14499
YIPF5	-1.14614
SLC26A2	-1.14807
HCG8///ZNRD1ASP	-1.15042
SPATA5L1	-1.15284
C16orf46	-1.15725
THRB	-1.15868
NRAV	-1.16241
PEX11A	-1.16687
ZNRF2	-1.16838
SLC29A3	-1.17308
LOC339803	-1.17442
SLC39A4	-1.1792
MATK	-1.18733
CCDC88C	-1.18788
UBXN8	-1.19012
ZNF184	-1.19195
PTGR1	-1.19513
TCF12	-1.20308
ANXA6	-1.20334
FAM216A	-1.20452
LINC00998	-1.20511
PMEPA1	-1.20675
KDM4C	-1.2114
TSPAN6	-1.21203
ELL3	-1.21364
DUSP5	-1.2149
FBXL20	-1.21549
TET1	-1.21577
TMA16	-1.21624
DGAT2	-1.21708
LZTFL1	-1.21943
TPD52	-1.22281
DYNLT3	-1.22331
GUCY1A2	-1.22465
DET1	-1.2278
IFT74	-1.23013
RPRD1A	-1.23695
ELP2	-1.2378
BAG5	-1.23975
FGFR4	-1.24736
ANG	-1.24788
CETN3	-1.24971
KIAA1429	-1.2522
TMEM256	-1.25319
FOSL2	-1.25585
LOC100506548///RPL37	-1.25694
SHMT2	-1.25837
ZNF630	-1.26229
SGK1	-1.2651
AMOTL1	-1.26778
SLC7A2	-1.26824
ZEB1-AS1	-1.26852
ZBTB10	-1.26896
JARID2	-1.27016
RCBTB1	-1.27028
HACD4	-1.27184
TM2D1	-1.2753
UNC5B	-1.27618
NDRG1	-1.27756
MED13L	-1.28074
C12orf60	-1.28119
ZNF516	-1.28229
GPC6	-1.28527
DOK4	-1.28566
NAB2	-1.28597
SMPDL3B	-1.28618
KATNBL1	-1.29407
FLNB	-1.29522
SLC7A5	-1.29648
CHAC1	-1.29699
SMAD7	-1.29984
THG1L	-1.30201
ZBTB2	-1.3069
SUSD4	-1.30998
COPS9	-1.31588
ESR1	-1.31726
RPL35A	-1.31733
C6orf203	-1.3236
MANEA	-1.32761
NEIL2	-1.32904
FTL	-1.33056
HAUS6	-1.33916
BNIP2	-1.34175
SLC43A1	-1.34871
WDR54	-1.353
GRK3	-1.3532
COPS2	-1.35499
ATG5	-1.35686
LINC00173	-1.35714
MIR4680///PDCD4	-1.36037
IL27RA	-1.36072
PLXDC2	-1.36675
DKK1	-1.36916
SMOC2	-1.37144
ETNK2	-1.37208
PCDHB16	-1.37452
NHSL1	-1.37754
LOC100294033///TCAF1	-1.38015
EIF5A	-1.38101
THNSL1	-1.38113
ERGIC1	-1.38131
KLF13	-1.38398
P2RX5	-1.38915
PFKFB3	-1.39643
JPH1	-1.40028
DDX43	-1.40057
IRAK1BP1	-1.40505
SMPDL3A	-1.40507
RHOBTB3	-1.40731
CELSR2	-1.4085
RAMP1	-1.41018
ASNS	-1.41163
JMY	-1.41975
RARA	-1.42143
NT5DC1	-1.42335
EIF3H	-1.42363
ARHGAP36	-1.43242
MYEF2	-1.43491
AFAP1L2	-1.44518
CTSD	-1.45455
OCLN	-1.45771
NUPR1	-1.45841
TINCR	-1.46249
RPH3AL	-1.46593
AMFR	-1.46947
MSMB	-1.48307
HINT3	-1.488
SMAD9	-1.48954
AMBP	-1.49487
DSCAM	-1.49704
DLX2	-1.49985
SFXN3	-1.50735
GPR158	-1.51016
SIAH2	-1.51435
BOD1	-1.51495
DEPTOR	-1.51524
PI15	-1.5213
S100A4	-1.52341
PMAIP1	-1.52418
SYTL4	-1.5276
SLITRK6	-1.53541
PARD6B	-1.54243
KCNK5	-1.54456
PDGFRL	-1.54929
SLC39A6	-1.55014
CISH	-1.55792
RMST	-1.56809
DNAJC12	-1.56819
TSKU	-1.57146
CA8	-1.57436
CDH18	-1.58302
TPD52L1	-1.58599
NBPF1	-1.58603
LOC101930053///LOC101930048///VLDLR-AS1	-1.59004
FAM49B	-1.59338
B3GALT5	-1.59526
CBFA2T3	-1.60429
ATP8A2	-1.6108
ELOVL2-AS1	-1.62141
ADGRG1	-1.62866
SLC27A2	-1.62895
AQP3	-1.62957
HOTAIR	-1.64201
SOX4	-1.64978
METTL7A	-1.65073
CDON	-1.65834
SOX3	-1.67005
FREM2	-1.68432
ARMCX1	-1.68511
KIAA1324	-1.6913
CTSC	-1.69775
NRIP1	-1.70222
FRK	-1.70728
VLDLR	-1.71054
C1orf226	-1.71308
PGLYRP2	-1.71572
NFATC2	-1.72207
FAM198B	-1.72592
IGFBP5	-1.77598
PRKAG2-AS1	-1.77665
NTN1	-1.78086
TUBE1	-1.78965
RMND1	-1.79312
RNF125	-1.8261
LOC101929787	-1.82647
PPM1E	-1.82766
GPX8	-1.84618
AKR1C1	-1.84858
DUSP2	-1.85528
ARRDC4	-1.85652
ARHGEF28	-1.86223
LRIG1	-1.88771
NOD2	-1.89103
ZNF711	-1.90636
LDLRAD4	-1.91099
ITGA2	-1.91912
FAM133A	-1.92137
NPY5R	-1.92898
ID2	-1.94382
BMPER	-1.95333
RAB31	-1.95717
THSD4	-1.9652
LINC00623///LINC00869	-1.98044
ARMCX2	-1.99337
MED30	-2.00102
ID2B///ID2	-2.00607
C8orf44-SGK3///SGK3	-2.04522
THRSP	-2.04943
BCL2	-2.0508
LINC01138	-2.08504
GDAP1	-2.12207
SLITRK4	-2.13939
TSPAN12	-2.14836
MYBL1	-2.15324
WIPF1	-2.15464
ST3GAL5	-2.15633
FN1	-2.15822
LINC00623	-2.16216
LINC00992	-2.17423
LOC103091866///LINC00623///LINC01138///LINC00869	-2.19681
CAP2	-2.20272
ZNF703	-2.22169
DDIT4	-2.28243
TPBG	-2.2874
TMEM45A	-2.35035
SULF1	-2.35187
TMPRSS3	-2.36026
OLFM1	-2.36066
AKR1C3	-2.3607
HGD	-2.37168
TSPYL5	-2.37937
CYP4F22	-2.38135
SLC27A6	-2.46399
STC2	-2.48795
TIAM1	-2.51907
MGP	-2.51977
HSPB8	-2.52776
PROSER2	-2.64783
TFF3	-2.68491
SCUBE2	-2.74983
IRS1	-2.79032
BRINP3	-2.87916
LOC101930400///AKR1C2	-2.89555
FCMR	-2.89725
ID1	-3.01036
SCIN	-3.02378
DLC1	-3.03378
FSIP1	-3.04456
SERPINA1	-3.0982
CRABP1	-3.18554
ID3	-3.25953
GFRA1	-3.3608
RERG	-3.41319
ABCA12	-3.46133
SERPINA3	-3.54729
MYB	-3.60243
EGR3	-3.60809
MALRD1	-3.65051
RASGRP1	-3.96807
CRISPLD1	-4.20232
RBM24	-4.35915
ELOVL2	-4.37258
TFF1	-4.47722
CXCL12	-4.60472
PKIB	-4.64853
MPPED2	-4.78711
IGF1R	-4.90862
PGR	-5.06689
IL20	-5.11892
SYTL5	-5.56598
PDZK1	-5.90115
GREB1	-6.1807
AREG	-6.47133
NPY1R	-6.902

## Sheet: 4_GSE99381
GENE_NAME	logFC
CDR1	11.1089
ANO3	10.6089
EPGN	10.4115
KRT16	10.0659
PI3	9.78206
H19	9.7442
THBD	9.5177
KRT15	9.42735
GPR110	9.17519
BBOX1	9.17499
ACTBL2	9.16056
EPS8L3	8.80002
TP63	8.75762
KRT36	8.69857
GPRC5D	8.63417
HOXC11	8.53532
LRFN5	8.29937
FGF8	8.21187
MIR675	8.12884
AGR3	8.10787
MIR4648	8.02681
RBP3	7.97617
MUC15	7.87004
FGFBP1	7.71793
GRIK2	7.57408
CCL28	7.39989
S100A14	7.39234
LCN2	7.28905
S100A9	7.14175
C19orf21	6.91569
KRT80	6.7705
LFNG	6.74597
HOTAIR	6.66185
MALL	6.64937
S100A16	6.56286
ABCA4	6.48871
S100P	6.47343
REG4	6.46808
SCGB2A1	6.44615
LAMP3	6.42068
IVL	6.42032
PTPRH	6.39164
ANXA1	6.37178
LIPH	6.28127
CEACAM6	6.27933
MYOF	6.25973
S100A8	6.18858
SPTSSB	6.15562
C5orf46	6.09184
OSBPL7	6.05574
C2orf54	6.02646
CD22	6.0157
KCNN4	5.89111
EDN1	5.85471
DMRTA1	5.77704
AHR	5.75337
MUC5B	5.73651
NBPF7	5.71659
PIP5K1B	5.64672
PRSS22	5.63175
KRT6B	5.61277
EFCAB4B	5.61012
MST1R	5.55436
PRSS23	5.5426
C3	5.53487
AKR1B10	5.46359
GGT6	5.44332
SFN	5.41672
TP53AIP1	5.4086
CDHR4	5.39928
RUNX1	5.39265
CLEC2A	5.33692
KRT7	5.29293
TRPV3	5.28398
KCNJ5	5.273
MIR4260	5.26131
MAGEA1	5.23324
TRIM29	5.21805
H2AFJ	5.18251
LIPG	5.17414
DAPP1	5.13538
EMP1	5.13113
TMEM173	5.11553
LAMB3	5.11417
COL17A1	5.10362
FAM65B	5.02898
VAV3	5.00474
TPRG1	4.99715
FGF12	4.95034
SERPINA1	4.95018
AREG	4.93655
LURAP1L	4.90039
DIO2	4.86423
TXNIP	4.83753
MACC1	4.82169
VWA7	4.78859
COL9A3	4.77587
CYP4F12	4.77393
KMO	4.77287
PHLDA2	4.75246
SLC6A12	4.73751
MFSD2A	4.71881
CYP4F3	4.71086
A2MP1	4.7046
NRK	4.70147
NKAIN2	4.65807
LINC00514	4.65265
SCG2	4.64562
MAGEA11	4.63852
CLU	4.59621
APOL4	4.58953
LGALS4	4.58798
PAEP	4.58229
CAPN8	4.56814
SCGN	4.55935
FLJ41278	4.53597
IL8	4.53291
GLDN	4.52882
CHI3L1	4.52352
LOC285629	4.51636
CLIP4	4.50834
KRT86	4.49149
LOC541471	4.46028
SCARA5	4.44346
TSPAN13	4.44023
LUM	4.43091
MUC2	4.42649
PLAG1	4.39966
CADPS2	4.38566
SLPI	4.36347
CLDN9	4.35659
C10orf54	4.32421
ABCC3	4.32059
DUSP6	4.31723
APCDD1	4.30612
SNORA44	4.25088
LOC100144604	4.21316
GJA1	4.16952
CARD6	4.13823
TFF1	4.13199
NOV	4.09284
NKAIN1	4.07913
SPRR1A	4.07562
SDCBP2	4.07041
EPS8L1	4.0152
ITGB6	3.99742
C1orf106	3.99426
TMC5	3.9936
CDRT1	3.97994
MIR22HG	3.95385
CCDC85A	3.94186
DKK1	3.93984
DGCR9	3.93365
XDH	3.93339
PLA2G2F	3.93222
ZEB1	3.91503
AKR1C1	3.90301
CLDN1	3.88438
GPX2	3.88233
PTCH2	3.88145
SMOC1	3.8814
TRIM2	3.87888
CCL20	3.86731
EPHA4	3.86635
PLXNA2	3.83239
BHLHA15	3.82293
SERPINB7	3.7931
TIAM1	3.7914
TAS1R3	3.75332
ETV4	3.75171
LPAR5	3.73964
SSTR5-AS1	3.72691
FST	3.72468
ATP10B	3.72146
CNTD2	3.71426
SHC3	3.70035
ZSCAN12P1	3.69695
GBP3	3.68634
SEMA5A	3.67582
MGLL	3.63523
SYT12	3.62271
CRIP2	3.61798
UNC5B	3.61774
LY6G6C	3.59369
SCN3B	3.58643
FAM221B	3.58506
IGFBP3	3.57205
BCAS1	3.54469
SALL4	3.52955
SLC5A1	3.51765
SPRY4	3.51619
ST6GALNAC1	3.51401
IFI27	3.51278
MYO3B	3.50826
GCNT3	3.48565
IL2RG	3.48446
LDLR	3.47925
PRSS1	3.45695
COL22A1	3.45465
OR51E2	3.44635
PHF11	3.43219
IL17REL	3.42498
GATA5	3.42232
GPR39	3.42133
TNC	3.39834
ARHGEF38	3.38799
CFB	3.38427
HR	3.37671
UGT1A1	3.36772
PTPRK	3.36752
SLC35D1	3.35966
ST6GALNAC2	3.34919
GPR115	3.34577
CALB2	3.3433
MT1X	3.33318
TNFSF8	3.31842
LDOC1	3.3145
ID4	3.30425
UGT1A6	3.2868
AGPAT9	3.27652
HS3ST3A1	3.26903
LOC100505633	3.2612
GAREM	3.25954
HSPB8	3.2553
TNFSF18	3.23334
CRABP2	3.23184
LOC100499405	3.2252
CXCL2	3.22488
UGT1A7	3.22398
CCL7	3.21729
MIR22	3.21425
TNFRSF9	3.21346
UGT1A3	3.20299
GAD1	3.19892
FICD	3.19558
UGT1A9	3.19124
UGT1A5	3.18541
UGT1A4	3.18541
UGT1A10	3.18541
UGT1A8	3.18541
RASAL1	3.18305
NMI	3.18093
DERL3	3.1764
CD36	3.17548
HIST2H2AB	3.17188
GABRG2	3.1701
CYP1A1	3.16892
ABCG2	3.16423
LINC00672	3.15051
KLHDC7B	3.14902
ADAP1	3.1487
AKR1C2	3.14626
KCNK6	3.14249
C3orf80	3.13865
TLL1	3.1296
GNAI1	3.12353
COL5A1	3.1227
PRSS3	3.12207
CDH19	3.10871
FKBP1A-SDCBP2	3.10248
TSPAN1	3.10085
DOK7	3.0974
RTN4RL1	3.09116
KCNJ12	3.07942
LOC100506060	3.0577
CPZ	3.05663
CITED1	3.05373
ARL14	3.03803
VSTM2A	3.03106
ATP2B1	3.02612
TSPAN15	3.02505
NPW	3.02482
FZD4	3.02466
PDE4B	3.02161
ZBTB7C	3.00964
C5orf4	3.00295
SEC16B	2.99818
TMPRSS11E	2.9938
DOCK10	2.99294
SPANXA2-OT1	2.98801
PLEKHA6	2.97917
SLC30A1	2.96965
CUZD1	2.96406
MTUS2	2.95617
DUSP4	2.93999
FAM83A	2.93875
GBP2	2.92768
ACVR1C	2.92133
MSMO1	2.91367
MPZ	2.91205
CLSTN2	2.90201
KCNJ18	2.8889
SDC2	2.8811
CASP1	2.87658
HDAC9	2.86225
C12orf39	2.85188
ETV5	2.84535
ARAP2	2.84155
AHNAK	2.83994
LRRN2	2.8294
PRR15	2.82455
GPD1	2.8213
ITGB8	2.82113
SAA1	2.8179
RNF43	2.81618
GIPC3	2.80372
CRYAB	2.79919
TRIM34	2.7964
TNFRSF12A	2.78639
SLC16A3	2.7794
COX7B2	2.7763
KIF26B	2.77569
SQLE	2.77435
SLC1A5	2.77247
GALNT7	2.77229
GCNT2	2.76768
LINC00858	2.74732
AQP1	2.74602
PARVG	2.74101
MMP15	2.73964
CARD9	2.73315
KIAA1161	2.72612
TLE4	2.71423
LOC344887	2.70966
TRIM6-TRIM34	2.70447
MB21D2	2.70114
SDF2L1	2.69596
NQO1	2.69384
EGF	2.68874
EGR2	2.68366
STOX2	2.68025
PVRL1	2.67673
S100A11	2.66774
KYNU	2.66499
CALHM2	2.66475
NOX1	2.66095
POF1B	2.65885
CDKN2B	2.65001
COL24A1	2.6387
TMEM132E	2.63415
PREX1	2.63332
LPHN3	2.63267
MAT1A	2.62869
PAGE1	2.62471
FOXN1	2.62076
KLF5	2.61163
ECM1	2.61153
SULT2B1	2.60204
HBEGF	2.59338
DNAJB9	2.5876
CHN2	2.58482
SSTR5	2.58229
TICAM2	2.58172
BZW2	2.58048
CT45A5	2.57259
IFITM10	2.56916
HKDC1	2.56873
LOC100505495	2.56725
SNORA24	2.56586
CAPS	2.56549
CATSPERB	2.56513
AGXT	2.55181
IDI2-AS1	2.53804
RTKN2	2.53749
HOXD8	2.53203
TNFSF15	2.5295
SDC1	2.5227
SOX15	2.51867
KLHL31	2.51271
GPR126	2.51219
ITGB4	2.50877
SRPRB	2.50842
CAPG	2.49426
EPB41L3	2.49409
B3GNT5	2.49074
CCK	2.4899
LOC100506810	2.4895
HRH1	2.48937
FUT3	2.48871
MRPL23-AS1	2.47399
LAMA1	2.46395
LOC389791	2.45812
LOC100505702	2.45614
PTK6	2.455
G6PD	2.45444
IFI16	2.44979
PPIC	2.44933
ADAMTSL5	2.44482
FXYD3	2.444
IFNGR1	2.44379
CASP10	2.44184
SERPINB8	2.43811
GPR1	2.43019
SERPINA3	2.42702
S100A4	2.42145
TNFRSF11B	2.42063
GALNT4	2.41897
NPPA	2.41475
LOC338758	2.41259
SPCS3	2.41177
PCDHA10	2.40948
NTNG1	2.40789
PALMD	2.40624
HOXC12	2.39667
ZGLP1	2.39604
SMIM5	2.39268
MICALCL	2.39059
WT1	2.38262
TCTEX1D4	2.37913
FAM222A	2.37574
NHS	2.37249
VNN1	2.36925
CYP1B1	2.36518
SP140L	2.36337
MGC21881	2.36064
RAB27B	2.35458
GLUD1	2.35329
BARX2	2.35268
HMGCS1	2.34315
SPOCK2	2.34305
ALDH3B2	2.33928
GLYATL2	2.33685
HYOU1	2.33371
LOC100127888	2.32102
PSORS1C1	2.32061
POC1B-GALNT4	2.31444
FRK	2.31198
PCDHA12	2.30383
PHLDB2	2.30355
PDZK1IP1	2.29857
KCNJ13	2.29542
GLUD2	2.28863
LOC151009	2.28809
TMEM37	2.28751
SCN3A	2.28703
C4orf19	2.28398
PCDHA13	2.28064
TIPARP	2.27568
SYVN1	2.27543
SNORD31	2.27448
INS-IGF2	2.26643
MESDC1	2.26295
UFSP1	2.26146
TGM3	2.26097
C10orf10	2.25987
RAET1L	2.25379
HS3ST3B1	2.24619
MMP13	2.24253
LRRC59	2.24229
BTN3A1	2.23134
HSPA5	2.22889
PCDHA5	2.22809
PCDHAC1	2.22565
SPTBN5	2.22425
DCBLD2	2.2216
DCAF4L1	2.22057
FLRT1	2.21719
ATP8B4	2.21571
TG	2.21253
FTH1P3	2.21059
EDEM3	2.20991
NRP1	2.20742
PCDHA4	2.20622
GORASP2	2.20424
PCDHAC2	2.20025
CHRM1	2.19868
LGR4	2.19653
MPV17L2	2.19345
IGF2	2.19103
DHCR24	2.18884
MIR4658	2.18866
NIPAL1	2.18788
ANKRD22	2.18285
PCDHA11	2.18222
SIDT1	2.18177
CYP4B1	2.1815
ENTPD3	2.17944
MIR4775	2.17934
CHRNA10	2.17909
TUBA1C	2.17812
MIR4763	2.17573
HERPUD1	2.17555
SLC5A6	2.17405
TMEM40	2.1734
RNF145	2.1733
ILDR2	2.17323
CDSN	2.17319
PATE2	2.17263
PCDHA7	2.16846
PCDHA9	2.16844
CBFA2T3	2.16419
AGAP11	2.16396
CTNND2	2.16039
NXT1	2.15811
MLKL	2.15701
HMGCR	2.15531
STEAP3	2.15417
RTF1	2.15322
HIST2H2AC	2.15304
PRSS3P2	2.14387
GPR3	2.14168
IDI1	2.1416
MT2A	2.14103
SRRM3	2.1408
CD55	2.14071
IFI27L2	2.14059
OSGIN1	2.13997
PCDHA1	2.13881
MMP10	2.13706
TULP1	2.13631
CLEC7A	2.13324
CCDC64	2.12921
RRP12	2.12885
ZSCAN5A	2.12369
SNORA26	2.12297
DLX1	2.1209
DLGAP1-AS1	2.1167
ANKRD65	2.11664
PCDHA2	2.11527
MOXD1	2.10765
SNORD27	2.10453
SNORD28	2.1013
TMC3	2.09836
LINC00612	2.09511
CAGE1	2.0951
PCDHA8	2.0936
SH3BP4	2.0935
CSGALNACT1	2.09248
HOXC13	2.08857
NT5DC3	2.08169
PCDHA6	2.07978
WNT7B	2.07898
GFOD1	2.07803
UNC13D	2.07652
FLJ44511	2.07569
TMC8	2.07032
TRIM16	2.06994
HOXC-AS5	2.06712
C7orf43	2.06702
LOC100289341	2.06589
FKBP1A	2.06498
SAP25	2.06332
ASPH	2.05756
MSTO1	2.05744
LOC100289019	2.05623
AOC3	2.05569
HTATSF1P2	2.05439
SH2D3A	2.05417
LYPD1	2.0541
SNORA16A	2.04306
LOC388906	2.04099
UNC5A	2.04013
MIR29C	2.0385
ALS2CL	2.02847
SNORD22	2.02611
MROH6	2.0197
SHROOM3	2.0193
UNC13A	2.01694
C2CD2L	2.01673
PGM3	2.01383
FAM46A	2.00644
STS	2.00223
CYP4F11	1.99992
SEC14L2	1.99972
DNAJC3	1.99948
ASCL2	1.9992
PCDH1	1.99329
SLC25A34	1.99205
ERRFI1	1.99108
NRCAM	1.99062
HLA-DRB6	1.98629
RFPL1-AS1	1.98535
KIF5A	1.98388
FEZF1-AS1	1.98238
FAM20C	1.98196
LMO7	1.98131
NAT1	1.98079
SLCO4A1	1.97671
ATP8B1	1.97644
SGMS2	1.97629
WFS1	1.97602
RAPGEFL1	1.97521
INSIG1	1.97446
C9orf152	1.97151
TSPYL2	1.97066
RIMBP3	1.96677
TAX1BP3	1.96672
CMTM8	1.96598
GALR2	1.96407
LOC348761	1.96257
PDIA4	1.96032
PADI1	1.9575
TBC1D30	1.95402
SP6	1.95399
SNORA64	1.95343
VAMP1	1.95279
UCP3	1.94772
IL32	1.94631
LOC645638	1.94631
POU6F2	1.9457
FKBP14	1.94553
FAM86JP	1.94137
ENTPD7	1.94117
TM4SF1	1.93946
SYT17	1.93829
OAF	1.93821
PLS1	1.93618
SEMA6D	1.93195
ARHGAP23	1.9292
EPHA2	1.92694
SERINC2	1.92468
DOLK	1.92313
TUBB4B	1.92292
PVRL4	1.92161
TTYH1	1.9211
SNORD60	1.9207
LANCL3	1.92007
ACVR1	1.91873
IER5L	1.91857
CCM2L	1.91758
ST5	1.91585
WSCD1	1.91469
TNFSF10	1.90778
HOXA11	1.90673
NKX3-2	1.90654
SLC27A2	1.9054
TMEM45B	1.90496
C20orf112	1.90186
FDPS	1.90008
FLJ38576	1.89908
FTH1	1.89892
TLR6	1.89722
SMAD6	1.89343
MFSD1	1.88853
MSTO2P	1.8853
SBSPON	1.88399
CASP4	1.87738
EN2	1.87653
VAX1	1.87569
SYT4	1.86889
REM2	1.86779
SSR3	1.86685
KRT2	1.86022
PHEX	1.85836
NDUFAF1	1.85789
LOC100270804	1.85525
HSPH1	1.8529
PCDHA3	1.85276
SNORD29	1.85145
TYMP	1.85101
SNHG9	1.84764
RUNX2	1.84634
GALE	1.83906
SLC33A1	1.83665
GABRE	1.8353
BOK-AS1	1.83342
NEDD9	1.83319
MYO1B	1.83219
FBXL6	1.83118
NOL6	1.8298
FAM24B-CUZD1	1.82956
KCNAB1	1.82685
TMED5	1.82596
MFSD9	1.82585
NUDT4P1	1.82515
DNAJC12	1.82289
TCTE3	1.82202
AHNAK2	1.82163
FAM229A	1.82052
LMNA	1.81913
NUDT4	1.81775
SNORA61	1.81561
MALAT1	1.81448
PAPSS2	1.81339
DHCR7	1.81329
FHOD1	1.81162
LOC113230	1.81113
ALG1L	1.80957
FASN	1.80903
MIR5047	1.80751
C14orf28	1.80418
PYCRL	1.80341
PRDM12	1.80238
FAM86EP	1.80198
FLJ42627	1.80098
GVINP1	1.79634
LOC644656	1.79241
SNORA17	1.78862
TMPRSS4	1.78662
LINC00235	1.78636
SH3GL2	1.78537
FAM166A	1.78492
TMED9	1.78128
GFPT1	1.77628
RUSC1-AS1	1.77581
SLC30A7	1.7758
GFM1	1.77311
CLIC2	1.76852
GPR75	1.76627
METTL8	1.76626
CCDC62	1.76599
ARID5B	1.76356
SEC24D	1.76254
DPAGT1	1.76201
UNC79	1.76178
TBXA2R	1.75904
EPHB3	1.75809
BTN3A2	1.75765
SNORD49A	1.75615
MIR671	1.75481
ARF4	1.75338
C9orf117	1.75156
LOC100272217	1.75127
WARS	1.7504
GPATCH4	1.7478
CLVS1	1.74554
HOXD13	1.74547
RAB25	1.74391
ATOH8	1.74203
MATN2	1.7409
EBP	1.74032
DNAH10	1.73949
TTC19	1.73593
DDN	1.73493
KY	1.73387
TIMM17A	1.7331
CTSS	1.73286
PLEKHG3	1.73198
PIGW	1.73191
ESPN	1.73075
ATAD3C	1.72868
OSTC	1.72737
RASAL2	1.7272
WIPI1	1.72696
OVGP1	1.72143
GBX2	1.72028
LPIN1	1.71939
ACHE	1.7185
IER5	1.71846
PDE6B	1.71827
SERP1	1.7175
ANXA2	1.71699
ARHGAP32	1.71569
TGFBR2	1.71548
CHPF2	1.71458
SAA2	1.71305
C20orf24	1.71305
MGST1	1.71286
CA12	1.71253
FAM86C1	1.70996
SRPR	1.70967
FCGBP	1.70634
C1S	1.70517
LOC100506472	1.70178
ALG2	1.70037
AGRN	1.69803
PLCE1	1.69654
GCLM	1.69623
NPB	1.69496
CD97	1.68916
VDR	1.68876
TTC7A	1.68739
TLCD2	1.68731
HM13	1.68612
PLSCR1	1.68493
SNORD81	1.68424
AVIL	1.68416
MIR429	1.68362
MAGEE2	1.6827
PEAK1	1.68234
KRT8	1.68158
PPL	1.68112
MTMR11	1.68088
KDELR3	1.68081
REEP1	1.68064
LYSMD2	1.6791
PCDHB13	1.67576
CPAMD8	1.67532
ERVMER34-1	1.6748
TMEM63A	1.6747
ST6GALNAC4	1.67173
ARRDC4	1.66938
VANGL1	1.66795
N4BP2L1	1.66669
KLB	1.6652
P2RX7	1.66367
LOC100131655	1.66286
SLC35A2	1.66152
HUNK	1.66081
TRIM5	1.65971
CSRP1	1.65882
NBEAL2	1.6584
ANO6	1.65801
HES4	1.6575
LOC100288432	1.65581
PTRH2	1.65242
ALOX12B	1.65202
UXS1	1.65184
CTSD	1.65059
OAS1	1.64758
ALG1	1.64594
CNTN3	1.64589
DIO3	1.64544
POP1	1.64432
OPN3	1.64405
CCL8	1.64335
ZNF704	1.64262
TMEM41B	1.63979
SLC10A3	1.63902
TSTA3	1.63898
TRAM1	1.6383
TGFB1I1	1.63778
CYP51A1	1.63672
TM2D2	1.63609
MAGT1	1.63569
RPP25	1.63013
PMM2	1.63
HAR1A	1.62607
ATP2A2	1.62594
IKBKE	1.62582
TUBA4A	1.62246
ALOX5	1.61915
SETD5-AS1	1.61661
HAR1B	1.61565
TMSB4X	1.61459
MIR1307	1.61402
SNORD77	1.61371
PLEKHA8P1	1.61335
KRT6C	1.61302
RMDN2	1.61105
KNDC1	1.61027
MGAT2	1.61004
A2M	1.60996
HSPA13	1.60967
PIK3R3	1.60733
TMC6	1.60725
CANT1	1.60625
LEPROT	1.60322
GMPPB	1.60299
LOC100128531	1.60241
SSR1	1.60192
ZNF587B	1.60167
PP14571	1.60154
RYR3	1.60133
BNIPL	1.59903
GMPPA	1.5989
FUT9	1.59847
ASAH1	1.59713
SNHG10	1.59453
LINC00338	1.59421
KCNJ14	1.59363
CDC6	1.59314
SERHL2	1.593
TXNDC5	1.59263
MSX2	1.59185
P2RX5-TAX1BP3	1.59102
TMEM154	1.58782
PPRC1	1.58641
FLJ36000	1.58619
LOC100289230	1.586
LRRIQ1	1.58278
WDR72	1.58212
TRIM27	1.58134
MIR3189	1.58116
AK1	1.5802
OAT	1.57852
FUCA1	1.578
TPI1P2	1.5777
LPHN2	1.57764
SEC61A1	1.57724
SNORD78	1.57696
NMD3	1.57638
SPINT1	1.57617
MXD1	1.57615
DOK3	1.5755
EPAS1	1.57537
LOC100128338	1.57478
SURF4	1.56976
PHTF1	1.56959
PPIL1	1.56917
SLC39A7	1.56873
BLOC1S5-TXNDC5	1.56685
TPBG	1.56673
B4GALT1	1.56595
TXNRD1	1.56582
SLC20A2	1.56565
LIMA1	1.56359
NOXO1	1.56313
HIST2H2AA4	1.56195
HIST2H2AA3	1.56195
LOC100128770	1.5619
CLIC1	1.56183
CD46	1.56166
INHBA	1.56111
METAP1D	1.56094
ARSB	1.55895
ADM5	1.55831
TJP3	1.55729
MFSD12	1.55675
FDFT1	1.55643
B3GALT6	1.55621
PUS1	1.55523
LINC00649	1.55326
ZNF816	1.55295
PLAC1	1.55251
ACSL1	1.55208
SLC7A8	1.55156
GDNF	1.55005
GPR35	1.55002
EHD1	1.54937
CNOT11	1.54432
ZC3H12A	1.54379
SLC25A19	1.54331
VARS	1.54267
LINC00167	1.54226
NTSR1	1.53967
EIF2B3	1.53965
TNNT2	1.53858
NUDT16P1	1.53813
NPM3	1.53408
C11orf94	1.534
COL4A2	1.53175
TRAF1	1.53146
SNORD26	1.53055
RAB36	1.5291
APOL6	1.525
MIRLET7DHG	1.52484
NRIP3	1.52474
LEKR1	1.52395
PCDH11Y	1.52371
NLRP9	1.52211
LINC00035	1.52173
RGS20	1.51898
SNORD2	1.5186
ITGA10	1.51688
TIPARP-AS1	1.51568
MIR17HG	1.513
TMIE	1.51217
PREB	1.51098
MOGS	1.51057
KCNS3	1.50943
CYP3A5	1.50801
NXF2	1.50748
NXF2B	1.50748
SLC35C1	1.50495
EOMES	1.50472
TLE1	1.5043
TNFRSF21	1.50242
SLFNL1	1.50176
SOLH	1.50134
NOP2	1.50073
UAP1	1.49796
SLC35B1	1.49639
SH3BGRL3	1.49411
RTN4	1.49364
UBASH3B	1.49353
TXNDC11	1.49301
ID1	1.49264
TMEM165	1.49261
AOX1	1.49219
C9orf3	1.49128
STARD10	1.49084
RGS17	1.49071
ACRC	1.49002
TNS3	1.48823
STRC	1.4854
PPAPDC1B	1.48465
MGAT4B	1.48282
VIMP	1.48139
GJD3	1.48109
C9orf163	1.48004
FKBP11	1.47921
TGIF2-C20orf24	1.47916
DGKA	1.47833
NSDHL	1.47823
COL16A1	1.47813
RRBP1	1.47764
TMEM184A	1.47523
CCDC64B	1.47489
ZG16B	1.47437
PLA2G2A	1.47139
CDC42BPG	1.46871
LSS	1.4682
TNKS2	1.46807
ME1	1.4676
EDEM2	1.46758
FAM173A	1.4662
CCNYL1	1.46274
GRWD1	1.4614
DPM3	1.46137
PCYT2	1.46065
MVK	1.46023
BDKRB2	1.45737
RPN1	1.45705
ATP10D	1.45698
DNAJC10	1.45572
C19orf10	1.45495
GCH1	1.45053
DAD1	1.44852
EFCAB4A	1.44838
NPTXR	1.44814
CD9	1.44561
IL17RE	1.44502
CCDC39	1.44488
MFSD5	1.44337
KCND1	1.44337
ACSL5	1.44283
AHRR	1.44208
ENTPD3-AS1	1.44164
IRGQ	1.44041
CYB561D2	1.44022
NEDD4	1.44015
BCAT1	1.43979
UGCG	1.4391
TOR3A	1.43818
IDE	1.43723
CYSTM1	1.43684
KLF4	1.43674
SELK	1.43602
KDELR2	1.43549
CKAP4	1.43446
LOC100288748	1.43336
BMP6	1.43188
PPM1L	1.43129
FADD	1.43065
LRP4	1.42923
LOC100128750	1.42904
SCARNA12	1.42866
GLRX2	1.42863
POFUT1	1.42763
ADAMTS17	1.4266
LOC100289361	1.42649
CACNA1I	1.42535
ADAM8	1.42375
GOLT1B	1.42306
SEC61B	1.42236
LOC100507634	1.42056
ALDH16A1	1.42005
KRT18	1.41905
GOLGA3	1.41849
SRD5A3	1.41781
SEC23B	1.4178
CNGA1	1.4171
MRPS12	1.41608
DNAJA1	1.41546
MARCH3	1.41535
TSSK2	1.41498
MRAP	1.414
OGDH	1.41367
SNORD83A	1.4126
NANS	1.41232
LMAN1	1.41153
RASL11B	1.41024
TMEM87B	1.41001
ITGA3	1.40831
SWSAP1	1.40759
AMIGO3	1.40741
ATXN1	1.40714
TIMM10B	1.40658
CETN2	1.40571
TMCO3	1.40418
SLC25A18	1.403
ENKUR	1.40095
C6orf25	1.39978
DLX3	1.39966
CPEB2	1.39964
ASS1	1.39961
VPS36	1.39938
LOC100133612	1.39915
NS3BP	1.39856
HMHA1	1.39818
CHPF	1.39774
APP	1.39763
DENND2D	1.3955
FAM86A	1.39534
SLC52A2	1.39509
GPR157	1.3939
DERL2	1.39377
LETM1	1.3932
TSPAN5	1.39317
LOC100134229	1.39292
MTHFD2L	1.39224
EXOSC6	1.3909
TBXAS1	1.39053
ZNF165	1.39025
PPP1R1B	1.3902
TMEM167A	1.38984
NKX2-2	1.3887
NBEA	1.38534
SYNM	1.38365
AMH	1.38347
SEL1L	1.38214
ABLIM1	1.38109
WDR4	1.38005
SLC23A3	1.37964
ZNF843	1.37875
TSPAN3	1.3782
ABCB1	1.37681
HID1	1.37649
CRELD2	1.37594
HSP90B1	1.37559
ARHGAP18	1.37526
SERTAD1	1.37482
ERGIC2	1.37468
CCDC149	1.37423
JAG1	1.3741
TFB2M	1.37294
SCO2	1.37213
IL16	1.37151
EGLN3	1.37053
ELL2	1.36947
ARPC1B	1.36556
TMEM177	1.36543
ADAM9	1.36537
IL27RA	1.36413
ITGAD	1.36298
TNNT1	1.36298
FBXO16	1.36177
PCDHB2	1.36176
CDH8	1.3601
SLC39A11	1.35967
GIPC1	1.35921
NEURL	1.35848
ZNF778	1.35705
SQSTM1	1.35656
CNTF	1.35649
SRP54	1.3553
AKNA	1.35525
SERINC5	1.35428
AGPS	1.35076
MIR3652	1.34953
PRADC1	1.34904
DOK4	1.3485
FLVCR1-AS1	1.3476
PYCR2	1.34688
NR4A2	1.34574
CTPS1	1.34413
LOC100505865	1.34404
GMDS	1.34355
LOC338799	1.34341
PYGB	1.34306
FABP3	1.34303
EFNB2	1.34216
SPRYD3	1.34196
HIST1H1C	1.34005
PDIA6	1.33962
STT3A	1.3395
FOCAD	1.33884
THSD4	1.3384
LOC100131096	1.33566
FOXC1	1.33484
SEMA3F	1.33466
CRIM1	1.33419
NPR2	1.33407
LOC440894	1.33375
ADAT1	1.3337
ATP6V1C2	1.33336
MPV17L	1.33238
TMED7-TICAM2	1.33229
NAT2	1.33175
PUS7L	1.33078
SEP15	1.33054
IER3IP1	1.33039
FHDC1	1.32905
KBTBD8	1.32855
SPRYD4	1.32734
CIRBP-AS1	1.32695
ELAC1	1.32672
DNAJB11	1.32641
ZNHIT2	1.3264
TMEM39A	1.3232
RASD1	1.32272
LOC90784	1.32172
C19orf71	1.3216
KCNH3	1.32142
MIR1306	1.32067
FAM154B	1.32051
POC1B	1.32015
SLC27A3	1.31991
SV2B	1.31878
MPZL2	1.31823
LOC100287042	1.31813
YRDC	1.31747
CD59	1.3153
ZFP36L2	1.31481
ZNF365	1.31444
ALG14	1.31441
MYADML2	1.31158
ATP10A	1.31092
EPHA1	1.31043
XKR8	1.31019
NDUFAF6	1.30833
FTX	1.30811
C15orf37	1.30772
CD58	1.30732
TSPAN4	1.30677
BEST4	1.30638
EHD4	1.3061
KDM8	1.30542
PIGM	1.3031
SEC11C	1.30249
PFAS	1.3024
ELN	1.30203
ZNF239	1.30175
HIST2H2BE	1.30174
LEPR	1.30147
MANF	1.30115
TMEM214	1.30009
ARHGAP29	1.29995
FLAD1	1.29881
SNX13	1.2988
PGBD4	1.29812
GAPDHS	1.29792
MAL2	1.29784
GDF15	1.29771
TMEM117	1.29752
CCDC127	1.2966
SLC10A5	1.29536
NLRP2	1.2948
PPAPDC2	1.29461
BFSP1	1.29439
LINC00176	1.29353
SLC35F5	1.29283
PLEC	1.29178
MT1F	1.29168
DHRS7B	1.29163
FAM189A2	1.29159
ALG3	1.29073
BID	1.29045
MVD	1.29012
FAM71F2	1.28978
HOXA10	1.28951
MIR186	1.28903
POLR3G	1.28833
MIR3064	1.28821
MICAL2	1.28715
IL20RB	1.28715
MBOAT1	1.28714
TMEM241	1.28709
SCARNA15	1.2869
CYB561	1.28665
PITRM1-AS1	1.28651
NIPAL2	1.28636
PTGS1	1.28585
TGFB3	1.28558
SLC7A11	1.28542
KRT10	1.28378
C3orf45	1.28293
CLDN4	1.28251
SAR1B	1.28248
C14orf142	1.2824
ADD2	1.28188
C1orf226	1.2798
SEC13	1.27784
NSUN3	1.27717
HOXA11-AS	1.27632
METTL1	1.27263
FRMD8	1.27207
WWC2	1.26947
MIS12	1.26919
CCDC163P	1.26836
DDO	1.26798
NUS1	1.26698
LOC284454	1.26578
FNDC3B	1.26516
TMPRSS6	1.26514
EPHX1	1.26485
ITGB7	1.26462
IFRD2	1.26419
C1orf122	1.26406
COL1A1	1.26307
QTRTD1	1.26263
TRIM38	1.2625
ATF5	1.26247
CSTF3	1.2602
HOXA-AS4	1.25854
TMEM243	1.25851
PITRM1	1.25798
KIFC3	1.25659
MANSC1	1.25649
HYPK	1.2564
CDC25A	1.25623
TRIM25	1.25529
EIF3J	1.25375
CACNB1	1.25197
LAD1	1.25168
NADK	1.25136
PRORSD1P	1.25053
DPH2	1.24927
POLR3K	1.24816
CREB3L2	1.24749
RAB1A	1.24694
MCFD2	1.24628
CCDC11	1.24599
PITPNM3	1.24529
METTL13	1.24504
MIR5010	1.24373
MC1R	1.24208
LOC100505549	1.24207
NID2	1.242
SIRT4	1.24077
NFRKB	1.24043
NPL	1.24002
C17orf67	1.23956
FNDC3A	1.23621
GPR113	1.23553
KCNK1	1.23436
DNAH8	1.23227
MIR3615	1.23193
MIR636	1.2317
ABHD11	1.23105
ERLEC1	1.23102
IDH1	1.23045
PIK3C2B	1.2295
ITGAV	1.22926
LINC00471	1.22918
LNP1	1.22893
SCFD2	1.22722
FAM86C2P	1.2271
ANKMY2	1.22619
ALG5	1.226
NET1	1.22582
PRDM11	1.22562
ATP1B3	1.22457
ARRDC1	1.2245
LOC100132111	1.22445
SLC2A9	1.22372
ORAI1	1.22356
MIR4751	1.2235
IYD	1.22244
POMT2	1.22237
TPCN1	1.22186
PSMA6	1.22171
PNO1	1.22154
HIP1R	1.22138
ELAC2	1.2212
PRELID1	1.22114
SHROOM1	1.22082
PGP	1.22053
SERHL	1.21959
BET1	1.21881
ABHD15	1.21795
COX18	1.2178
CALML4	1.21774
TMEM168	1.21753
EFCAB5	1.21721
EEF1E1	1.2172
SMIM3	1.21694
NUP88	1.21676
SIPA1L3	1.21613
FBXL22	1.21604
FAM19A5	1.2143
C10orf2	1.21424
CDV3	1.21344
TINAGL1	1.21339
SRP19	1.21135
POLR2L	1.21131
HARBI1	1.21113
SPNS2	1.21092
INHBC	1.2093
MESDC2	1.20928
SIGMAR1	1.20836
TNFAIP2	1.20802
SNORD44	1.20725
SUPT4H1	1.20598
SLA2	1.2051
GRHL1	1.20435
TVP23B	1.20381
ATP8B3	1.20378
EEF1DP3	1.2035
CHDH	1.20306
STX1A	1.20211
PBDC1	1.20202
SNORD88B	1.20187
HYAL2	1.20101
SLC9A3R2	1.19984
CAD	1.19929
SC5DL	1.19922
TRPM2	1.19781
ORMDL2	1.19737
SRD5A3-AS1	1.19616
CKMT1A	1.19568
ABHD3	1.19384
CCDC17	1.19362
SNORD104	1.19278
DFNB31	1.19136
SETD1B	1.1911
FTSJ1	1.18987
FUT10	1.18923
HSPA8	1.18905
ACTR5	1.18796
CDR2	1.18776
MLPH	1.18763
COPB2	1.18678
ST14	1.18585
TGFA	1.1856
SUCO	1.18542
C14orf119	1.18507
RBPMS	1.18506
ITGAM	1.18478
EGR1	1.18349
MICA	1.18345
PSMA3	1.18232
TOMM5	1.18176
SLC9A3R1	1.18037
IQGAP1	1.1803
ZNF30	1.17965
PTRH1	1.17832
MCAM	1.17826
PILRB	1.17743
ADRA2C	1.17663
SPHK1	1.17615
ZBTB8OS	1.17597
C16orf91	1.1757
THAP7-AS1	1.17521
CASP8	1.17507
MGAT1	1.17452
MROH8	1.17437
LONRF2	1.17305
TRIP6	1.17089
INF2	1.16856
ADAM10	1.16849
NDUFAF2	1.16842
HPS6	1.16702
ARHGAP30	1.16691
AURKAPS1	1.16679
LOH12CR1	1.16605
LOC285540	1.16489
TPK1	1.16444
MVP	1.16439
SSH3	1.16357
TRIM65	1.16319
RRP7A	1.16283
MASP2	1.16244
IBTK	1.1612
SAMD9L	1.16089
TMEM125	1.16066
VPREB3	1.16035
CDK6	1.15931
UGDH	1.15792
TUSC2	1.15776
RNPEPL1	1.15729
RNF152	1.15651
LAMB2P1	1.15568
PRRG1	1.1556
UBA7	1.15543
PSMA5	1.15509
MOV10L1	1.1546
SLC35E4	1.1546
HSD17B7	1.15437
LOC100129917	1.15416
HIST1H2AI	1.15387
LARP1B	1.15363
IPO4	1.15337
SLC22A18AS	1.15327
FA2H	1.15307
MAK16	1.15195
BZRAP1-AS1	1.15151
ISOC2	1.15125
CLDN7	1.15025
PPAP2B	1.1493
SEL1L3	1.149
UGGT1	1.1488
UTP20	1.14817
FRY	1.14784
TPMT	1.14765
TOB1	1.14744
LONRF3	1.14715
SRXN1	1.14714
OSBPL10	1.14654
ITGA6	1.14629
C19orf81	1.14609
ANKRD42	1.1459
BAI2	1.14456
HIST1H4E	1.14374
DCTPP1	1.14214
GLRX3	1.14203
PSMB2	1.14121
PGAM5	1.13985
CHCHD7	1.13897
KIAA1024	1.13868
BAG2	1.13723
LOC440925	1.13691
TRIM47	1.13495
RPS6KL1	1.13398
FLJ10038	1.13393
COASY	1.13376
RBM26-AS1	1.13271
CKMT1B	1.13082
FAM198B	1.13049
SNORD47	1.12941
TNFRSF1A	1.12878
GSR	1.1286
TMEM144	1.12832
SLC7A11-AS1	1.12797
SPPL2A	1.12753
SNORD83B	1.12738
STK40	1.12699
MFSD4	1.12674
FGD4	1.12672
RSU1	1.1256
TMEM50B	1.12544
TALDO1	1.12543
SLC35A4	1.12423
SUSD1	1.12387
LCA5L	1.12382
PRDX1	1.12363
UNC50	1.12297
S100A2	1.12291
RTN4IP1	1.12163
SVIL	1.12154
ARMC5	1.1214
AGAP6	1.12111
AHSA1	1.1205
ZDHHC1	1.11979
RNF125	1.11924
DCAF12	1.11923
HDHD1	1.11881
PMP22	1.11858
LTV1	1.11835
EPT1	1.11741
C5orf45	1.11668
FAM83H	1.11649
POLR3B	1.11602
SLC30A6	1.11598
VTA1	1.11392
PTP4A2	1.11267
SLC5A3	1.11245
PDXK	1.11175
KIAA0922	1.1116
TP53TG5	1.11136
AP1S3	1.11074
IGFBP7	1.1105
SMIM4	1.11003
DSC1	1.10995
ATR	1.10962
PSENEN	1.10961
ASCL5	1.10935
LOC100288846	1.10916
LRRC8E	1.10883
USO1	1.10806
LNPEP	1.10797
RPS10P7	1.10776
GPRASP1	1.10765
ZNF816-ZNF321P	1.10624
FERMT1	1.10611
RANBP6	1.10587
TPM3P9	1.10454
PDIA5	1.10358
C9orf123	1.10323
ZNF841	1.10318
CLCF1	1.10316
TUBG1	1.10292
LOC100652739	1.10191
PDCD11	1.10166
GTF2B	1.10099
SMIM14	1.09908
SPTLC2	1.0986
SLC7A6	1.09848
SNORD96A	1.09793
ILF3-AS1	1.09691
USP43	1.09669
MCM3AP	1.09623
ISG15	1.09595
ANAPC13	1.0947
CST3	1.09284
FER1L6	1.09253
NIP7	1.09247
CPT2	1.09142
LINC00652	1.0912
ATP5G1	1.09058
FZD8	1.08982
HEXA-AS1	1.08948
JUP	1.08943
LOC100506804	1.08942
TP53INP2	1.08745
COPG1	1.08655
ACTN1	1.08585
PANK1	1.08575
HMBS	1.08557
EIF5A	1.08554
LOC401074	1.08553
SREBF2	1.08533
TOMM40L	1.08499
NUP35	1.08457
TMEM102	1.08449
ABLIM3	1.08422
CNTN5	1.08403
GNPNAT1	1.08351
SLC27A4	1.08339
SLC30A5	1.08319
FZD2	1.08319
POP5	1.08317
PRRT3-AS1	1.08286
SRSF2	1.08167
RBM47	1.08165
F10	1.08059
ADCK1	1.08052
TBC1D10C	1.08
COX14	1.07987
TMEM216	1.07921
FASTKD5	1.07653
DOHH	1.07612
LSG1	1.07591
FRMD4B	1.07524
UBE2J1	1.07017
TMED2	1.06968
CBR3	1.06959
CTGF	1.06898
SELM	1.06884
CAMKK1	1.06731
GPR89A	1.06729
PSMD12	1.06721
RAET1G	1.06638
CALU	1.06622
CPEB1	1.06621
H2AFX	1.06562
KIF1C	1.0654
AGER	1.06456
FAM3C	1.06448
TMEM104	1.06393
SEC22B	1.063
SDR16C5	1.06266
GALK2	1.06228
EME1	1.06098
LASP1	1.06081
MIR5193	1.06077
NOL11	1.06032
ELMOD2	1.05988
KIAA0232	1.05984
GPX3	1.05958
LINC00240	1.05835
NUCB2	1.05726
SLC9A1	1.05719
LIPA	1.05681
NLRC5	1.05588
PNP	1.05567
CIB2	1.05483
C12orf60	1.05472
E2F3	1.05443
HTR6	1.05343
HNRNPAB	1.05133
RPN2	1.0513
RASSF7	1.05105
LRRC10B	1.05073
ZNF321P	1.04947
PCDHB14	1.04806
ACTN4	1.04786
TRAF3IP3	1.04593
PROCR	1.04576
EIF4G1	1.04526
SLC38A2	1.0451
TMX2	1.04507
NME1	1.04461
AOC2	1.04438
DCAF13	1.04411
FAM111B	1.04358
SCUBE3	1.04325
SNORD87	1.04299
SRM	1.0415
RRS1	1.04146
ARRB1	1.04073
NSFL1C	1.03982
AIFM1	1.03892
UBXN8	1.03885
WDR77	1.03869
PAK1IP1	1.0381
SRBD1	1.03807
SMIM13	1.03801
GNAT2	1.03776
LYSMD4	1.03692
LRP11	1.03656
MAFK	1.03644
POLR1C	1.0361
AP4B1	1.03574
ST3GAL4	1.03542
ELL3	1.03541
STAT6	1.03405
MKKS	1.03396
C20orf196	1.0336
KPNA1	1.03359
TMEM43	1.03356
SPCS2	1.03345
MYBBP1A	1.03309
MON1A	1.03278
STIM2	1.03235
ANKEF1	1.03232
ABCC10	1.03191
DGCR8	1.03127
SPTSSA	1.02998
ACP2	1.0295
PLAGL2	1.02932
BMS1	1.02871
TAGLN2	1.02798
CABLES1	1.02741
RPL10L	1.02706
MIR4482-1	1.02703
NOP56	1.02637
SLC35A1	1.02564
LOC100506233	1.0255
FAM188A	1.0254
CLUH	1.02496
LOC728558	1.02478
MMACHC	1.02419
GFPT2	1.02405
TTC9	1.024
ICAM1	1.02398
DNASE1L2	1.02365
TM9SF2	1.02354
DNAAF3	1.02338
C7orf29	1.02231
DPP3	1.02175
PFDN6	1.02127
FAM173B	1.01977
TLR2	1.019
SPTLC3	1.01859
LOC648987	1.01773
SNHG4	1.01772
PLXNB2	1.01685
SAT1	1.01548
SOD2	1.01529
IL17D	1.01477
FRMD4A	1.01475
RASGRF2	1.01391
CD63	1.01362
SLFN5	1.01253
MTAP	1.01206
ABCE1	1.01145
NAA20	1.01061
POR	1.01019
URB2	1.01017
CLCC1	1.00902
MRM1	1.00899
MXD3	1.00744
WDR37	1.00689
FAM86HP	1.00615
ERP44	1.00588
ARHGAP27	1.00564
PAN3-AS1	1.00564
B4GALT5	1.00532
HCCS	1.00484
FAM81A	1.00387
GRB14	1.00372
CYCS	1.00369
RNA5SP244	1.00367
NGRN	1.00313
RPS26	1.00308
ARMC7	1.00299
SSR2	1.00282
NHLRC3	1.00246
PCED1B	1.00166
DGCR2	1.00121
MAN1A2	1.00085
KIAA0907	1.00054
PNKD	1.00047
CLPTM1L	1.00009
CLGN	1.00004
KIF26A	0.997387
HMOX2	0.997095
COPZ1	0.99699
LPAR6	0.995462
ADAT2	0.99538
TBC1D8	0.994908
VASP	0.994288
ABCB8	0.99414
PLEKHB2	0.993216
HIBCH	0.992742
CTNS	0.992534
MAN2A2	0.992023
MIR3614	0.991803
FAM174B	0.991494
GLTPD1	0.991145
MON1B	0.990874
TMED7	0.989615
PCNXL3	0.989334
ITPRIPL2	0.988593
LOC286190	0.988521
MUL1	0.988502
CAPN12	0.988151
GLYCTK	0.98798
TCTA	0.98732
MRPL54	0.986831
APOL2	0.986709
LYPLA2	0.986682
OR2A7	0.984004
LOC100130992	0.983798
SYCE1L	0.983414
LOC100130987	0.983003
ARTN	0.981871
CACHD1	0.981453
VCP	0.980315
C22orf29	0.978292
C5orf55	0.977995
POLR2B	0.976853
SF3B5	0.976551
PSCA	0.975569
ELF1	0.975453
BRI3BP	0.974857
MMAB	0.974544
CPE	0.974297
ZNF302	0.974164
GPR27	0.973711
ARHGAP21	0.973114
EFHD2	0.972742
URB1	0.972133
ZNF674-AS1	0.971967
PDF	0.971558
TMEM208	0.971134
MYD88	0.971093
GPNMB	0.970442
LDLRAP1	0.970431
C4orf32	0.969883
NR2F6	0.969801
CHCHD2	0.969316
AP4B1-AS1	0.968262
EWSR1	0.968175
DPH3	0.966867
MLEC	0.965086
RHOU	0.964962
SRPK1	0.964841
GLCE	0.964355
ALDH1B1	0.964286
SP100	0.963906
MAT2B	0.961418
SLC18A2	0.961083
UTP11L	0.960028
FASTKD1	0.959864
RGMB	0.959726
JTB	0.959484
SLC26A10	0.959264
UFM1	0.958913
RNASEH1	0.958804
FAR1	0.958693
AKAP1	0.95867
NOP58	0.958076
CLN8	0.956046
GZF1	0.955599
RNF39	0.955341
G3BP1	0.954736
FUT4	0.953975
HIAT1	0.953917
PQLC3	0.95378
ALG8	0.953285
TGM1	0.952573
ISX	0.952499
ADCY1	0.952365
MRPS28	0.951938
NOP16	0.951531
FAM108C1	0.951076
F11R	0.950962
TAF13	0.950359
FADS2	0.949523
SNORA10	0.948795
TNF	0.947013
MIR1292	0.946852
LRRC8B	0.945372
TNFRSF10A	0.944612
SORL1	0.944219
RHBDD1	0.943288
APOLD1	0.942432
DNHD1	0.942371
LOC643837	0.940926
C1orf56	0.940865
MFSD11	0.940492
SLC37A1	0.93996
MYO5C	0.939815
CSTB	0.939636
SLC25A44	0.939448
KIAA1551	0.939393
TMEM189	0.939254
EPS8L2	0.936974
FAM98A	0.935534
USP2	0.934833
HDGF	0.934796
SLC9A9	0.934776
DOCK5	0.934393
SLC25A13	0.934045
LACTB2	0.933418
IDH3A	0.932815
EMC3	0.932592
SLC10A7	0.931923
FAM129A	0.931784
DDX11L2	0.931548
CXADR	0.931477
KTI12	0.931072
SFT2D3	0.930799
CRELD1	0.930302
CHI3L2	0.930201
SLC4A11	0.930006
TNFSF9	0.929924
MIR3618	0.92979
PDE3B	0.92959
THADA	0.929048
MAGEA2B	0.928093
TNKS1BP1	0.927812
DYX1C1	0.927776
IGSF9	0.927554
MTDH	0.927249
IVD	0.927225
CCDC87	0.926481
LRCH4	0.926219
SDCBP	0.92612
ALDH3B1	0.925614
SLC38A10	0.925331
MPHOSPH10	0.925255
OGFOD1	0.925026
SCARB1	0.924944
FPGS	0.923453
TMEM138	0.922891
SLC6A6	0.922832
TMEM9B	0.922717
C1orf74	0.922459
ITGAE	0.922133
EPCAM	0.922048
SEC31A	0.921515
ICAM3	0.921275
ETV2	0.920735
LITAF	0.919936
PPIB	0.918404
EXT1	0.918149
HSPA12A	0.918027
TMEM129	0.917987
DHDDS	0.917403
SMIM12	0.916333
LOC100505648	0.915068
SCNN1A	0.914805
CASP3	0.914222
HECTD3	0.912951
CD24	0.912289
RAD9A	0.911941
B9D1	0.911859
KPNA2	0.910604
ABCC4	0.910409
CD68	0.910325
ARMC6	0.910021
FDXACB1	0.909733
JAGN1	0.909688
SERINC4	0.909442
ZRANB2	0.908856
CASK	0.908624
AGAP5	0.908366
PI4K2A	0.908125
LYSMD3	0.908014
PAPPA	0.907999
EMG1	0.907683
SLC2A6	0.907558
REEP5	0.907025
RDH13	0.906932
GOLPH3L	0.905856
MAT2A	0.905035
OPRK1	0.904774
NSMAF	0.904519
ATP6V1G1	0.904322
ZDHHC24	0.904238
TLCD1	0.904069
HMGCS2	0.903903
C17orf100	0.902935
PLK3	0.9027
LAMA5	0.902549
TRMT10C	0.901681
LIMK1	0.901296
SHB	0.899988
LOC100527964	0.89898
TXLNG2P	0.898924
AP1G1	0.898745
LPAL2	0.898479
PRRG4	0.898386
AGPAT6	0.898272
CD164	0.898251
GK5	0.898096
ORMDL1	0.898009
LRRC6	0.897535
TMBIM1	0.89646
TMEM41A	0.895727
C3orf33	0.895702
STARD7	0.895636
FKBP2	0.895597
FAM58A	0.89396
C6orf120	0.89392
CCNJL	0.893821
ATG4A	0.892255
PTPRCAP	0.892063
REEP6	0.891966
MED18	0.890653
RET	0.889026
LMTK2	0.887069
TIMM8B	0.886557
CPEB3	0.885909
CDK2AP2	0.883898
MSX1	0.883622
RHBDF2	0.883525
PGAP3	0.882953
ZBTB7A	0.882672
PTPLB	0.881503
SNX22	0.881214
EFCAB2	0.881087
CCPG1	0.880711
ZNF229	0.880629
UCK2	0.88047
[truncated: 4,318 more rows]

## Sheet: 5_Canonical Pathways
Ingenuity Canonical Pathways	-log(p-value)	zScore	Ratio	Molecules
Interferon Signaling	9.86	3.16228	0.278	IFI35,IFIT1,IFIT3,IFITM1,IFITM3,IFNGR2,IRF1,PSMB8,STAT2,TAP1
Type I Diabetes Mellitus Signaling	5	2.44949	0.0901	CASP8,GAD1,HLA-A,HLA-B,HLA-E,IFNGR2,IKBKB,IKBKE,IRF1,NFKBIE
iNOS Signaling	5.23	2.44949	0.156	IFNGR2,IKBKB,IKBKE,IRAK2,IRF1,LY96,NFKBIE
Osteoarthritis Pathway	2.18	2.33333	0.0423	CASP10,CASP4,CASP8,CXCL8,FN1,MMP1,PTGS2,SOX9,TLR2
Endocannabinoid Cancer Inhibition Pathway	1.12	2.23607	0.0347	CASP10,CASP4,CASP8,PIK3C2B,PIK3R1
PI3K/AKT Signaling	1.25	2.23607	0.0379	IKBKB,IKBKE,NFKBIE,PIK3R1,PTGS2
Role of RIG1-like Receptors in Antiviral Innate Immunity	4.22	2.23607	0.136	CASP10,CASP8,DDX58,IKBKB,IKBKE,NFKBIE
Neuroinflammation Signaling Pathway	5.85	2.18282	0.0598	B2M,CASP8,CXCL8,GAD1,HLA-A,HLA-B,HLA-E,ICAM1,IFNGR2,IKBKB,IKBKE,IRAK2,NCF2,PIK3C2B,PIK3R1,PTGS2,TLR2,TLR6
Acute Phase Response Signaling	3.27	2.12132	0.0559	C1R,C2,C3,FN1,IKBKB,IKBKE,NFKBIE,OSMR,PIK3R1,SERPINA1
IL-1 Signaling	1.26	2	0.044	IKBKB,IKBKE,IRAK2,NFKBIE
TREM1 Signaling	1.52	2	0.0533	CXCL8,ICAM1,TLR2,TLR6
T Cell Exhaustion Signaling Pathway	1.67	2	0.0398	HLA-A,HLA-B,HLA-E,IL10RB,PIK3C2B,PIK3R1,STAT2
TNFR1 Signaling	2.96	2	0.1	CASP8,IKBKB,IKBKE,NFKBIE,TNFAIP3
Dendritic Cell Maturation	5.88	1.94145	0.0761	B2M,HLA-A,HLA-B,HLA-E,ICAM1,IKBKB,IKBKE,IL32,NFKBIE,PIK3C2B,PIK3R1,PLCB4,STAT2,TLR2
IL-8 Signaling	4.1	1.73205	0.06	CSTB,CXCL8,FNBP1,ICAM1,IKBKB,IKBKE,IRAK2,NCF2,PIK3C2B,PIK3R1,PRKCD,PTGS2
Production of Nitric Oxide and Reactive Oxygen Species in Macrophages	4.34	1.73205	0.0635	FNBP1,IFNGR2,IKBKB,IKBKE,IRF1,NCF2,NFKBIE,PIK3C2B,PIK3R1,PRKCD,SERPINA1,TLR2
Activation of IRF by Cytosolic Pattern Recognition Receptors	3.34	1.63299	0.0952	DDX58,IFIT2,IKBKB,IKBKE,NFKBIE,STAT2
HMGB1 Signaling	2.32	1.41421	0.0482	CXCL8,FNBP1,ICAM1,IFNGR2,LIF,PIK3C2B,PIK3R1,PLAT
NRF2-mediated Oxidative Stress Response	1.97	1.34164	0.0419	FKBP5,FTH1,MAFF,PIK3C2B,PIK3R1,PRKCD,SQSTM1,TXNRD1
Cell Cycle: G1/S Checkpoint Regulation	2.4	1.34164	0.0746	CDC25A,CDK2,E2F2,E2F8,HDAC9
Toll-like Receptor Signaling	2.91	1.34164	0.0789	IKBKB,IRAK2,LY96,TLR2,TLR6,TNFAIP3
PKCÎ¸ Signaling in T Lymphocytes	2.49	1.13389	0.0513	CACNG4,HLA-A,HLA-B,IKBKB,IKBKE,NFKBIE,PIK3C2B,PIK3R1
Death Receptor Signaling	3.24	1.13389	0.0769	CASP10,CASP8,IKBKB,IKBKE,NFKBIE,PARP2,TNFRSF21
Calcium-induced T Lymphocyte Apoptosis	1.7	1	0.0606	CAPN2,HLA-A,HLA-B,PRKCD
Induction of Apoptosis by HIV1	1.81	1	0.0656	CASP8,IKBKB,IKBKE,NFKBIE
FAT10 Cancer Signaling Pathway	2.24	1	0.087	ACKR3,IKBKB,IKBKE,PCNA
p53 Signaling	2.35	1	0.0612	BRCA1,CDK2,HDAC9,PCNA,PIK3C2B,PIK3R1
TWEAK Signaling	2.68	1	0.114	CASP8,IKBKB,IKBKE,NFKBIE
Signaling by Rho Family GTPases	0.733	0.816497	0.0246	ARHGEF3,FNBP1,NCF2,PIK3C2B,PIK3R1,PIP5KL1
PI3K Signaling in B Lymphocytes	1.66	0.816497	0.0435	C3,IKBKB,IKBKE,NFKBIE,PIK3R1,PLCB4
IL-6 Signaling	1.84	0.816497	0.0476	CXCL8,IKBKB,IKBKE,NFKBIE,PIK3C2B,PIK3R1
Apoptosis Signaling	2.33	0.816497	0.0606	CAPN2,CASP10,CASP8,IKBKB,IKBKE,NFKBIE
iCOS-iCOSL Signaling in T Helper Cells	2.71	0.816497	0.0625	HLA-A,HLA-B,IKBKB,IKBKE,NFKBIE,PIK3C2B,PIK3R1
PEDF Signaling	3.49	0.816497	0.0843	CASP8,IKBKB,IKBKE,NFKBIE,PIK3C2B,PIK3R1,ZEB1
Colorectal Cancer Metastasis Signaling	1.32	0.707107	0.0315	FNBP1,MMP1,MMP16,PIK3C2B,PIK3R1,PTGS2,TLR2,TLR6
Cardiac Hypertrophy Signaling (Enhanced)	1.08	0.57735	0.0246	CXCL8,HDAC9,IKBKB,IKBKE,IL10RB,IL15RA,LIF,PIK3C2B,PIK3R1,PLCB4,PRKCD,PTGS2
Phospholipase C Signaling	0.425	0.447214	0.0195	ARHGEF3,FNBP1,HDAC9,PLCB4,PRKCD
ILK Signaling	0.736	0.447214	0.026	FN1,FNBP1,PIK3C2B,PIK3R1,PTGS2
B Cell Receptor Signaling	0.774	0.447214	0.0269	IKBKB,IKBKE,NFKBIE,PIK3C2B,PIK3R1
LXR/RXR Activation	1.38	0.447214	0.0413	C3,LDLR,LY96,PTGS2,SERPINA1
Rac Signaling	1.5	0.447214	0.0446	CD44,NCF2,PIK3C2B,PIK3R1,PIP5KL1
Sumoylation Pathway	2.25	0.447214	0.0583	FNBP1,PCNA,RFC3,RFC5,SP100,ZEB1
Role of CHK Proteins in Cell Cycle Checkpoint Control	7.76	0.447214	0.175	BRCA1,CDC25A,CDK2,CLSPN,E2F2,E2F8,PCNA,PLK1,RFC3,RFC5
Role of NFAT in Regulation of the Immune Response	2.09	0.377964	0.044	HLA-A,HLA-B,IKBKB,IKBKE,NFKBIE,PIK3C2B,PIK3R1,PLCB4
Role of Pattern Recognition Receptors in Recognition of Bacteria and Viruses	3.76	0.377964	0.0645	C3,CXCL8,DDX58,LIF,OAS2,PIK3C2B,PIK3R1,PRKCD,TLR2,TLR6
Systemic Lupus Erythematosus In T Cell Signaling Pathway	1.77	0.301511	0.0328	B2M,CASP10,CASP4,CASP8,CD44,FNBP1,HLA-A,HLA-B,HLA-E,PIK3C2B,PIK3R1
Integrin Signaling	0.605	0	0.0233	CAPN2,FNBP1,PIK3C2B,PIK3R1,TSPAN3
D-myo-inositol-5-phosphate Metabolism	0.64	0	0.0256	CDC25A,DUSP5,PLCB4,PTPRH
Cholecystokinin/Gastrin-mediated Signaling	0.932	0	0.0336	FNBP1,PLCB4,PRKCD,PTGS2
GÎ±12/13 Signaling	1.26	0	0.0382	IKBKB,IKBKE,NFKBIE,PIK3C2B,PIK3R1
3-phosphoinositide Biosynthesis	1.33	0	0.0361	CDC25A,DUSP5,PIK3C2B,PIK3R1,PIP5KL1,PTPRH
Tec Kinase Signaling	1.34	0	0.0364	FNBP1,PIK3C2B,PIK3R1,PRKCD,STAT2,TNFRSF21
Leukocyte Extravasation Signaling	1.87	0	0.0402	CD44,ICAM1,MMP1,MMP16,NCF2,PIK3C2B,PIK3R1,PRKCD
RANK Signaling in Osteoclasts	1.89	0	0.0562	IKBKB,IKBKE,NFKBIE,PIK3C2B,PIK3R1
GP6 Signaling Pathway	1.93	0	0.05	COL27A1,LAMB3,LAMC2,PIK3C2B,PIK3R1,PRKCD
Lymphotoxin Î² Receptor Signaling	2	0	0.0741	IKBKB,IKBKE,PIK3C2B,PIK3R1
Endothelin-1 Signaling	2.02	0	0.0428	CASP10,CASP4,CASP8,PIK3C2B,PIK3R1,PLCB4,PRKCD,PTGS2
Type II Diabetes Mellitus Signaling	2.13	0	0.049	CACNG4,IKBKB,IKBKE,NFKBIE,PIK3C2B,PIK3R1,PRKCD
CD28 Signaling in T Helper Cells	2.52	0	0.0579	HLA-A,HLA-B,IKBKB,IKBKE,NFKBIE,PIK3C2B,PIK3R1
LPS-stimulated MAPK Signaling	2.71	0	0.0723	IKBKB,IKBKE,NFKBIE,PIK3C2B,PIK3R1,PRKCD
NF-ÎºB Activation by Viruses	2.71	0	0.0723	IKBKB,IKBKE,NFKBIE,PIK3C2B,PIK3R1,PRKCD
Glioma Invasiveness Signaling	2.94	0	0.08	CD44,FNBP1,HMMR,PIK3C2B,PIK3R1,PLAUR
GÎ±q Signaling	3.05	0	0.057	FNBP1,HRH1,IKBKB,IKBKE,NFKBIE,PIK3C2B,PIK3R1,PLCB4,PRKCD
ATM Signaling	3.08	0	0.0722	BLM,BRCA1,CDC25A,CDK2,FANCD2,RAD51,ZEB1
Th1 Pathway	3.14	0	0.065	HLA-A,HLA-B,ICAM1,IFNGR2,IL10RB,IRF1,PIK3C2B,PIK3R1
Mitotic Roles of Polo-Like Kinase	3.24	0	0.0909	CDC25A,ESPL1,FBXO5,PKMYT1,PLK1,PRC1
Pancreatic Adenocarcinoma Signaling	3.47	0	0.0727	BRCA2,CDK2,E2F2,E2F8,PIK3C2B,PIK3R1,PTGS2,RAD51
PD-1, PD-L1 cancer immunotherapy pathway	3.55	0	0.0748	B2M,CDK2,HLA-A,HLA-B,HLA-E,IFNGR2,PIK3C2B,PIK3R1
Small Cell Lung Cancer Signaling	3.87	0	0.0972	CDK2,IKBKB,IKBKE,NFKBIE,PIK3C2B,PIK3R1,PTGS2
NF-ÎºB Signaling	2.66	-0.333333	0.05	CASP8,IKBKB,NFKBIE,PIK3C2B,PIK3R1,TLR2,TLR6,TNFAIP3,TNIP1
Thrombin Signaling	1.33	-0.377964	0.0335	ARHGEF3,FNBP1,IKBKB,PIK3C2B,PIK3R1,PLCB4,PRKCD
Superpathway of Inositol Phosphate Compounds	1.42	-0.377964	0.0352	CDC25A,DUSP5,PIK3C2B,PIK3R1,PIP5KL1,PLCB4,PTPRH
CD40 Signaling	5.06	-0.377964	0.121	ICAM1,IKBKB,IKBKE,NFKBIE,PIK3C2B,PIK3R1,PTGS2,TNFAIP3
NGF Signaling	1.46	-0.447214	0.0435	IKBKB,IKBKE,PIK3C2B,PIK3R1,PRKCD
IL-17A Signaling in Airway Cells	3.27	-0.447214	0.0923	CCL20,IKBKB,IKBKE,NFKBIE,PIK3C2B,PIK3R1
Aldosterone Signaling in Epithelial Cells	1.4	-0.816497	0.0377	PIK3C2B,PIK3R1,PIP5KL1,PLCB4,PRKCD,SGK1
Cardiac Hypertrophy Signaling	0.281	-1	0.0166	FNBP1,PIK3C2B,PIK3R1,PLCB4
mTOR Signaling	0.375	-1	0.019	FNBP1,PIK3C2B,PIK3R1,PRKCD
eNOS Signaling	0.616	-1	0.025	CASP8,PIK3C2B,PIK3R1,PRKCD
Aryl Hydrocarbon Receptor Signaling	0.729	-1	0.028	AHR,CDK2,MCM7,POLA1
Salvage Pathways of Pyrimidine Ribonucleotides	1.18	-1	0.0412	CDK2,PLK1,PRKCD,SGK1
ErbB Signaling	1.21	-1	0.0421	BTC,PIK3C2B,PIK3R1,PRKCD
Macropinocytosis Signaling	1.48	-1	0.0519	CSF1,PIK3C2B,PIK3R1,PRKCD
Antioxidant Action of Vitamin C	1.57	-1	0.0467	IKBKB,IKBKE,NFKBIE,PLCB4,TXNRD1
Pyridoxal 5-phosphate Salvage Pathway	1.72	-1	0.0615	CDK2,PLK1,PRKCD,SGK1
Prolactin Signaling	2.03	-1	0.061	IRF1,NMI,PIK3C2B,PIK3R1,PRKCD
Role of BRCA1 in DNA Damage Response	8.38	-1	0.15	BLM,BRCA1,BRCA2,BRIP1,E2F2,E2F8,FANCD2,HLTF,PLK1,RAD51,RFC3,RFC5
Protein Kinase A Signaling	0.539	-1.13389	0.0201	CDC25A,DUSP5,DUSP6,NFKBIE,PLCB4,PRKCD,PTGS2,PTPRH
ERK/MAPK Signaling	0.723	-1.34164	0.0258	DUSP6,ETS2,PIK3C2B,PIK3R1,PRKCD
CXCR4 Signaling	0.904	-1.34164	0.0298	FNBP1,PIK3C2B,PIK3R1,PLCB4,PRKCD
Adrenomedullin signaling pathway	1.04	-1.34164	0.0303	ADM,C3,GAD1,PIK3C2B,PIK3R1,PLCB4
Apelin Endothelial Signaling Pathway	1.44	-1.34164	0.0431	ICAM1,PIK3C2B,PIK3R1,PLCB4,PRKCD
Role of NFAT in Cardiac Hypertrophy	1.27	-1.63299	0.0326	CACNG4,HDAC9,LIF,PIK3C2B,PIK3R1,PLCB4,PRKCD
fMLP Signaling in Neutrophils	1.99	-1.63299	0.0513	NCF2,NFKBIE,PIK3C2B,PIK3R1,PLCB4,PRKCD
Glioblastoma Multiforme Signaling	2.32	-1.63299	0.0482	CDK2,E2F2,E2F8,FNBP1,PIK3C2B,PIK3R1,PLCB4,PRKCD
Huntingtons Disease Signaling	2.35	-1.66667	0.042	CAPN2,CASP10,CASP4,CASP8,HDAC9,PIK3C2B,PIK3R1,PLCB4,PRKCD,SGK1
Sphingosine-1-phosphate Signaling	2.59	-1.88982	0.0593	CASP10,CASP4,CASP8,FNBP1,PIK3C2B,PIK3R1,PLCB4
RhoGDI Signaling	0.506	-2	0.0222	ARHGEF3,CD44,FNBP1,PIP5KL1
CREB Signaling in Neurons	0.642	-2	0.024	CACNG4,PIK3C2B,PIK3R1,PLCB4,PRKCD
p70S6K Signaling	0.831	-2	0.0308	PIK3C2B,PIK3R1,PLCB4,PRKCD
14-3-3-mediated Signaling	0.849	-2	0.0312	PIK3C2B,PIK3R1,PLCB4,PRKCD
P2Y Purigenic Receptor Signaling Pathway	0.849	-2	0.0312	PIK3C2B,PIK3R1,PLCB4,PRKCD
CCR3 Signaling in Eosinophils	0.875	-2	0.032	PIK3C2B,PIK3R1,PLCB4,PRKCD
PPAR Signaling	1.09	-2	0.0385	IKBKB,IKBKE,NFKBIE,PTGS2
Neuropathic Pain Signaling In Dorsal Horn Neurons	1.12	-2	0.0392	PIK3C2B,PIK3R1,PLCB4,PRKCD
Apelin Cardiomyocyte Signaling Pathway	1.14	-2	0.04	PIK3C2B,PIK3R1,PLCB4,PRKCD
Cyclins and Cell Cycle Regulation	2.05	-2	0.0617	CDC25A,CDK2,E2F2,E2F8,HDAC9
HGF Signaling	2.07	-2	0.0536	CDK2,ETS2,PIK3C2B,PIK3R1,PRKCD,PTGS2
Angiopoietin Signaling	2.91	-2	0.0789	IKBKB,IKBKE,NFKBIE,PIK3C2B,PIK3R1,TNIP1
Estrogen-mediated S-phase Entry	3.17	-2	0.154	CDC25A,CDK2,E2F2,E2F8
Synaptogenesis Signaling Pathway	0.436	-2.23607	0.0192	CNTNAP2,EPHA3,EPHA6,PIK3C2B,PIK3R1,PRKCD
AMPK Signaling	0		0.0141	HLTF,PIK3C2B,PIK3R1
Actin Cytoskeleton Signaling	0		0.0136	FN1,PIK3C2B,PIK3R1
Actin Nucleation by ARP-WASP Complex	0		0.0139	FNBP1
Adipogenesis pathway	0		0.0149	HDAC9,SOX9
Androgen Signaling	0		0.0147	CACNG4,PRKCD
Apelin Adipocyte Signaling Pathway	0		0.0123	NCF2
Calcium Signaling	0		0.0146	ASPH,CACNG4,HDAC9
Cellular Effects of Sildenafil (Viagra)	0		0.0153	CACNG4,PLCB4
Chemokine Signaling	0		0.0125	PLCB4
Dopamine-DARPP32 Feedback in cAMP Signaling	0		0.0123	PLCB4,PRKCD
EIF2 Signaling	0		0.00889	PIK3C2B,PIK3R1
GPCR-Mediated Integration of Enteroendocrine Signaling Exemplified by an L Cell	0		0.0137	PLCB4
Gustation Pathway	0		0.00654	CACNG4
HIPPO signaling	0		0.0118	CD44
Human Embryonic Stem Cell Pluripotency	0		0.0147	PIK3C2B,PIK3R1
Iron homeostasis signaling pathway	0		0.0073	FTH1
LPS/IL-1 Mediated Inhibition of RXR Function	0		0.00893	ABCC3,LY96
Mitochondrial Dysfunction	0		0.00585	CASP8
Netrin Signaling	0		0.0154	CACNG4
Opioid Signaling Pathway	0		0.008	CACNG4,PRKCD
PXR/RXR Activation	0		0.0154	ABCC3
Regulation of eIF4 and p70S6K Signaling	0		0.0127	PIK3C2B,PIK3R1
RhoA Signaling	0		0.00813	PIP5KL1
Role of MAPK Signaling in the Pathogenesis of Influenza	0		0.0128	PTGS2
Sirtuin Signaling Pathway	0		0.00685	CXCL8,DUSP6
Synaptic Long Term Potentiation	0		0.0155	PLCB4,PRKCD
VDR/RXR Activation	0		0.0128	PRKCD
cAMP-mediated signaling	0		0.00441	DUSP6
Î±-Adrenergic Signaling	0		0.0105	PRKCD
Wnt/Ca+ pathway	0.204		0.0161	PLCB4
SPINK1 Pancreatic Cancer Pathway	0.213		0.0167	CTSA
Semaphorin Signaling in Neurons	0.213		0.0167	FNBP1
FXR/RXR Activation	0.23		0.0159	C3,SERPINA1
Transcriptional Regulatory Network in Embryonic Stem Cells	0.241		0.0185	MEIS1
G Beta Gamma Signaling	0.243		0.0164	CACNG4,PRKCD
Triacylglycerol Degradation	0.252		0.0192	LIPG
p38 MAPK Signaling	0.257		0.0169	IRAK2,TIFA
Amyloid Processing	0.257		0.0196	CAPN2
Thyroid Cancer Signaling	0.257		0.0196	CXCL8
UVC-Induced MAPK Signaling	0.257		0.0196	PRKCD
Ephrin Receptor Signaling	0.27		0.0167	EPHA3,EPHA6,SDC2
Paxillin Signaling	0.287		0.0182	PIK3C2B,PIK3R1
GNRH Signaling	0.292		0.0173	CACNG4,PLCB4,PRKCD
Germ Cell-Sertoli Cell Junction Signaling	0.292		0.0173	FNBP1,PIK3C2B,PIK3R1
Wnt/Î²-catenin Signaling	0.292		0.0173	CD44,GJA1,SOX9
Role of IL-17F in Allergic Inflammatory Airway Diseases	0.293		0.0222	CXCL8
Pyrimidine Ribonucleotides De Novo Biosynthesis	0.3		0.0227	BLM
Role of Hypercytokinemia/hyperchemokinemia in the Pathogenesis of Influenza	0.307		0.0233	CXCL8
Pyrimidine Ribonucleotides Interconversion	0.314		0.0238	BLM
SAPK/JNK Signaling	0.318		0.0194	PIK3C2B,PIK3R1
Estrogen Biosynthesis	0.322		0.0244	AKR1C3
Triacylglycerol Biosynthesis	0.322		0.0244	LPIN2
Xenobiotic Metabolism Signaling	0.327		0.0174	ABCC3,AHR,PIK3C2B,PIK3R1,PRKCD
VEGF Signaling	0.327		0.0198	PIK3C2B,PIK3R1
GABA Receptor Signaling	0.357		0.0211	CACNG4,GAD1
Melanocyte Development and Pigmentation Signaling	0.357		0.0211	PIK3C2B,PIK3R1
3-phosphoinositide Degradation	0.358		0.0194	CDC25A,DUSP5,PTPRH
CCR5 Signaling in Macrophages	0.362		0.0213	CACNG4,PRKCD
FcÎ³ Receptor-mediated Phagocytosis in Macrophages and Monocytes	0.362		0.0213	PIK3R1,PRKCD
Regulation of Actin-based Motility by Rho	0.362		0.0213	FNBP1,PIP5KL1
Factors Promoting Cardiogenesis in Vertebrates	0.368		0.0215	CDK2,PRKCD
Inhibition of Angiogenesis by TSP1	0.381		0.0294	SDC2
Role of JAK2 in Hormone-like Cytokine Signaling	0.381		0.0294	HLTF
Acute Myeloid Leukemia Signaling	0.384		0.0222	PIK3C2B,PIK3R1
Ceramide Signaling	0.39		0.0225	PIK3C2B,PIK3R1
PDGF Signaling	0.402		0.023	PIK3C2B,PIK3R1
G Protein Signaling Mediated by Tubby	0.412		0.0323	PLCB4
FGF Signaling	0.414		0.0235	PIK3C2B,PIK3R1
D-myo-inositol (1,4,5,6)-Tetrakisphosphate Biosynthesis	0.42		0.0213	CDC25A,DUSP5,PTPRH
D-myo-inositol (3,4,5,6)-tetrakisphosphate Biosynthesis	0.42		0.0213	CDC25A,DUSP5,PTPRH
Insulin Receptor Signaling	0.425		0.0214	PIK3C2B,PIK3R1,SGK1
Renal Cell Carcinoma Signaling	0.44		0.0247	PIK3C2B,PIK3R1
Clathrin-mediated Endocytosis Signaling	0.442		0.0206	LDLR,PIK3C2B,PIK3R1,SERPINA1
Regulation of the Epithelial-Mesenchymal Transition Pathway	0.442		0.0206	LOX,PIK3C2B,PIK3R1,ZEB1
STAT3 Pathway	0.45		0.0222	CDC25A,IL10RB,IL15RA
PPARÎ±/RXRÎ± Activation	0.46		0.0211	IKBKB,IKBKE,NFKBIE,PLCB4
GDNF Family Ligand-Receptor Interactions	0.468		0.026	PIK3C2B,PIK3R1
Neurotrophin/TRK Signaling	0.468		0.026	PIK3C2B,PIK3R1
Antiproliferative Role of TOB in T Cell Signaling	0.473		0.0385	CDK2
Lipid Antigen Presentation by CD1	0.473		0.0385	B2M
Synaptic Long Term Depression	0.473		0.0214	CACNG4,GAD1,PLCB4,PRKCD
Estrogen-Dependent Breast Cancer Signaling	0.483		0.0267	PIK3C2B,PIK3R1
Role of JAK family kinases in IL-6-type Cytokine Signaling	0.487		0.04	OSMR
Endocannabinoid Neuronal Synapse Pathway	0.489		0.0234	CACNG4,PLCB4,PTGS2
Hypoxia Signaling in the Cardiovascular System	0.491		0.027	NFKBIE,UBE2L6
Non-Small Cell Lung Cancer Signaling	0.491		0.027	PIK3C2B,PIK3R1
PTEN Signaling	0.5		0.0238	IKBKB,IKBKE,PIK3R1
IL-22 Signaling	0.501		0.0417	IL10RB
ERK5 Signaling	0.507		0.0278	LIF,SGK1
Melatonin Signaling	0.507		0.0278	PLCB4,PRKCD
GM-CSF Signaling	0.515		0.0282	PIK3C2B,PIK3R1
Differential Regulation of Cytokine Production in Intestinal Epithelial Cells by IL-17A and IL-17F	0.516		0.0435	LCN2
Role of Lipids/Lipid Rafts in the Pathogenesis of Influenza	0.516		0.0435	RSAD2
SPINK1 General Cancer Pathway	0.523		0.0286	PIK3C2B,PIK3R1
Systemic Lupus Erythematosus Signaling	0.529		0.0216	HLA-A,HLA-B,HLA-E,PIK3C2B,PIK3R1
Pyrimidine Deoxyribonucleotides De Novo Biosynthesis I	0.532		0.0455	RRM2
Natural Killer Cell Signaling	0.537		0.025	PIK3C2B,PIK3R1,PRKCD
Role of NANOG in Mammalian Embryonic Stem Cell Pluripotency	0.537		0.025	LIF,PIK3C2B,PIK3R1
Renin-Angiotensin Signaling	0.544		0.0252	PIK3C2B,PIK3R1,PRKCD
Fc Epsilon RI Signaling	0.55		0.0254	PIK3C2B,PIK3R1,PRKCD
Regulation of Cellular Mechanics by Calpain Protease	0.558		0.0303	CAPN2,CDK2
Endocannabinoid Developing Neuron Pathway	0.563		0.0259	BRCA1,PIK3C2B,PIK3R1
Fatty Acid Î±-oxidation	0.567		0.05	PTGS2
Granzyme A Signaling	0.567		0.05	HMGB2
Inflammasome pathway	0.567		0.05	CASP8
The Visual Cycle	0.567		0.05	AKR1C3
Cdc42 Signaling	0.575		0.024	B2M,HLA-A,HLA-B,HLA-E
Sperm Motility	0.575		0.0226	DYRK3,EPHA3,EPHA6,PLCB4,PRKCD
GPCR-Mediated Nutrient Sensing in Enteroendocrine Cells	0.591		0.0268	CACNG4,PLCB4,PRKCD
IL-2 Signaling	0.596		0.0323	PIK3C2B,PIK3R1
CNTF Signaling	0.606		0.0328	PIK3C2B,PIK3R1
Endometrial Cancer Signaling	0.606		0.0328	PIK3C2B,PIK3R1
Phospholipases	0.606		0.0328	LIPG,PLCB4
FAT10 Signaling Pathway	0.607		0.0556	SQSTM1
Methylglyoxal Degradation III	0.607		0.0556	AKR1C3
Histamine Degradation	0.628		0.0588	HNMT
Axonal Guidance Signaling	0.629		0.0205	EPHA3,EPHA6,ERAP2,MMP1,MMP16,PIK3C2B,PIK3R1,PLCB4,PRKCD,SDC2
Cancer Drug Resistance By Drug Efflux	0.638		0.0345	PIK3R1,PTGS2
IGF-1 Signaling	0.644		0.0286	IGFBP2,PIK3C2B,PIK3R1
Vitamin-C Transport	0.651		0.0625	TXNRD1
Mouse Embryonic Stem Cell Pluripotency	0.652		0.0288	LIF,PIK3C2B,PIK3R1
EGF Signaling	0.66		0.0357	PIK3C2B,PIK3R1
Superpathway of Citrulline Metabolism	0.676		0.0667	GLS2
Relaxin Signaling	0.68		0.0267	GAD1,NFKBIE,PIK3C2B,PIK3R1
Role of Cytokines in Mediating Communication between Immune Cells	0.684		0.037	CXCL8,IL32
Nitric Oxide Signaling in the Cardiovascular System	0.685		0.03	PIK3C2B,PIK3R1,PRKCD
Amyotrophic Lateral Sclerosis Signaling	0.702		0.0306	CAPN2,PIK3C2B,PIK3R1
PAK Signaling	0.702		0.0306	EPHA3,PIK3C2B,PIK3R1
Androgen Biosynthesis	0.703		0.0714	AKR1C3
Bladder Cancer Signaling	0.711		0.0309	CXCL8,MMP1,MMP16
Corticotropin Releasing Hormone Signaling	0.714		0.0276	CACNG4,GAD1,PRKCD,PTGS2
Neuregulin Signaling	0.72		0.0312	BTC,PIK3R1,PRKCD
Melanoma Signaling	0.721		0.0392	PIK3C2B,PIK3R1
Bile Acid Biosynthesis, Neutral Pathway	0.732		0.0769	AKR1C3
Primary Immunodeficiency Signaling	0.734		0.04	TAP1,UNG
Hematopoiesis from Multipotent Stem Cells	0.763		0.0833	CSF1
Th17 Activation Pathway	0.767		0.033	AHR,CCL20,IRAK2
nNOS Signaling in Neurons	0.776		0.0426	CAPN2,PRKCD
Regulation of IL-2 Expression in Activated and Anergic T Lymphocytes	0.786		0.0337	IKBKB,IKBKE,NFKBIE
Role of Oct4 in Mammalian Embryonic Stem Cell Pluripotency	0.79		0.0435	BRCA1,ETS2
Î³-glutamyl Cycle	0.797		0.0909	GGCT
Apelin Pancreas Signaling Pathway	0.806		0.0444	PIK3C2B,PIK3R1
IL-23 Signaling Pathway	0.806		0.0444	PIK3C2B,PIK3R1
HER-2 Signaling in Breast Cancer	0.828		0.0353	PIK3C2B,PIK3R1,PRKCD
VEGF Family Ligand-Receptor Interactions	0.828		0.0353	PIK3C2B,PIK3R1,PRKCD
Oncostatin M Signaling	0.837		0.0465	MMP1,OSMR
FLT3 Signaling in Hematopoietic Progenitor Cells	0.839		0.0357	PIK3C2B,PIK3R1,STAT2
Retinol Biosynthesis	0.853		0.0476	AKR1C3,LIPG
Mechanisms of Viral Exit from Host Cells	0.87		0.0488	LMNB1,PRKCD
nNOS Signaling in Skeletal Muscle Cells	0.87		0.0488	CACNG4,SNTB1
JAK/Stat Signaling	0.873		0.037	PIK3C2B,PIK3R1,STAT2
Citrulline Biosynthesis	0.878		0.111	GLS2
Ketolysis	0.878		0.111	OXCT1
IL-3 Signaling	0.884		0.0375	PIK3C2B,PIK3R1,PRKCD
Reelin Signaling in Neurons	0.896		0.038	ARHGEF3,PIK3C2B,PIK3R1
Docosahexaenoic Acid (DHA) Signaling	0.906		0.0513	PIK3C2B,PIK3R1
Antiproliferative Role of Somatostatin Receptor 2	0.908		0.0385	GAD1,PIK3C2B,PIK3R1
IL-15 Production	0.912		0.0331	DYRK3,EPHA3,EPHA6,IRF1
Sphingomyelin Metabolism	0.926		0.125	SGMS1
FcÎ³RIIB Signaling in B Lymphocytes	0.933		0.0395	CACNG4,PIK3C2B,PIK3R1
Leptin Signaling in Obesity	0.946		0.04	PIK3C2B,PIK3R1,PLCB4
B Cell Development	0.963		0.0556	HLA-A,HLA-B
Thioredoxin Pathway	0.98		0.143	TXNRD1
HIF1Î± Signaling	0.982		0.0351	MMP1,MMP16,PIK3C2B,PIK3R1
Growth Hormone Signaling	0.985		0.0417	PIK3C2B,PIK3R1,PRKCD
IL-9 Signaling	1		0.0588	PIK3C2B,PIK3R1
Retinoate Biosynthesis I	1		0.0588	AKR1C3,SDR16C5
Role of JAK1 and JAK3 in Î³c Cytokine Signaling	1.01		0.0429	IL15RA,PIK3C2B,PIK3R1
ErbB4 Signaling	1.03		0.0435	PIK3C2B,PIK3R1,PRKCD
UDP-N-acetyl-D-glucosamine Biosynthesis II	1.04		0.167	GFPT2
ErbB2-ErbB3 Signaling	1.07		0.0455	ETV4,PIK3C2B,PIK3R1
Myc Mediated Apoptosis Signaling	1.07		0.0455	CASP8,PIK3C2B,PIK3R1
Role of PI3K/AKT Signaling in the Pathogenesis of Influenza	1.09		0.0462	NFKBIE,PIK3C2B,PIK3R1
Role of p14/p19ARF in Tumor Suppression	1.1		0.0667	PIK3C2B,PIK3R1
Eicosanoid Signaling	1.1		0.0469	AKR1C3,PTGES,PTGS2
Thrombopoietin Signaling	1.1		0.0469	PIK3C2B,PIK3R1,PRKCD
Glutamate Degradation III (via 4-aminobutyrate)	1.12		0.2	GAD1
Autophagy	1.15		0.0492	CTSA,CTSV,SQSTM1
UVA-Induced MAPK Signaling	1.17		0.0408	PARP2,PIK3C2B,PIK3R1,PLCB4
Retinoic acid Mediated Apoptosis Signaling	1.17		0.05	CASP8,IRF1,PARP2
Protein Ubiquitination Pathway	1.18		0.0293	B2M,BRCA1,HLA-A,HLA-B,HLA-E,PSMB8,TAP1,UBE2L6
Th2 Pathway	1.18		0.0362	HLA-A,HLA-B,ICAM1,PIK3C2B,PIK3R1
G-Protein Coupled Receptor Signaling	1.18		0.0294	DUSP6,HRH1,IKBKB,IKBKE,NFKBIE,PIK3C2B,PIK3R1,PLCB4
Nur77 Signaling in T Lymphocytes	1.19		0.0508	HDAC9,HLA-A,HLA-B
FAK Signaling	1.19		0.0417	CAPN2,HMMR,PIK3C2B,PIK3R1
NAD Salvage Pathway II	1.21		0.0769	NT5C2,NT5M
Role of Osteoblasts, Osteoclasts and Chondrocytes in Rheumatoid Arthritis	1.22		0.0317	CSF1,IKBKB,IKBKE,MMP1,NFKBIE,PIK3C2B,PIK3R1
D-myo-inositol (1,4,5)-Trisphosphate Biosynthesis	1.24		0.08	PIP5KL1,PLCB4
IL-17A Signaling in Gastric Cells	1.24		0.08	CCL20,CXCL8
Prostate Cancer Signaling	1.25		0.0435	CDK2,NFKBIE,PIK3C2B,PIK3R1
Role of JAK1, JAK2 and TYK2 in Interferon Signaling	1.27		0.0833	IFNGR2,STAT2
Tumoricidal Function of Hepatic Natural Killer Cells	1.27		0.0833	CASP8,ICAM1
Crosstalk between Dendritic Cells and Natural Killer Cells	1.29		0.0449	HLA-A,HLA-B,HLA-E,IL15RA
UVB-Induced MAPK Signaling	1.3		0.0566	PIK3C2B,PIK3R1,PRKCD
Allograft Rejection Signaling	1.34		0.0465	B2M,HLA-A,HLA-B,HLA-E
IL-4 Signaling	1.34		0.0465	HLA-A,HLA-B,PIK3C2B,PIK3R1
Atherosclerosis Signaling	1.34		0.0403	CSF1,CXCL8,ICAM1,MMP1,SERPINA1
TR/RXR Activation	1.35		0.0471	AKR1C3,LDLR,PIK3C2B,PIK3R1
Autoimmune Thyroid Disease Signaling	1.38		0.0612	HLA-A,HLA-B,HLA-E
Cell Cycle: G2/M DNA Damage Checkpoint Regulation	1.38		0.0612	BRCA1,PKMYT1,PLK1
Hematopoiesis from Pluripotent Stem Cells	1.38		0.0612	CSF1,CXCL8,LIF
Graft-versus-Host Disease Signaling	1.41		0.0625	HLA-A,HLA-B,HLA-E
IL-17 Signaling	1.42		0.0494	CXCL8,PIK3C2B,PIK3R1,PTGS2
Gap Junction Signaling	1.42		0.0352	GAD1,GJA1,GJB2,PIK3C2B,PIK3R1,PLCB4,PRKCD
Neuroprotective Role of THOP1 in Alzheimers Disease	1.44		0.0431	C1R,HLA-A,HLA-B,HLA-E,TPP1
IL-7 Signaling Pathway	1.45		0.0506	CDC25A,CDK2,PIK3C2B,PIK3R1
DNA damage-induced 14-3-3Ïƒ Signaling	1.45		0.105	BRCA1,CDK2
RAR Activation	1.47		0.0361	AKR1C3,HLTF,MMP1,PIK3R1,PRKCD,SDR16C5,TNIP1
Erythropoietin Signaling	1.48		0.0519	NFKBIE,PIK3C2B,PIK3R1,PRKCD
Purine Nucleotides Degradation II (Aerobic)	1.5		0.111	NT5C2,NT5M
Glutamate Dependent Acid Resistance	1.51		0.5	GAD1
Glutamine Degradation I	1.51		0.5	GLS2
Glioma Signaling	1.52		0.045	E2F2,E2F8,PIK3C2B,PIK3R1,PRKCD
MIF Regulation of Innate Immunity	1.55		0.0714	LY96,NFKBIE,PTGS2
T Helper Cell Differentiation	1.56		0.0548	HLA-A,HLA-B,IFNGR2,IL10RB
Telomerase Signaling	1.56		0.0463	ETS2,HDAC9,PIK3C2B,PIK3R1,TPP1
IL-15 Signaling	1.58		0.0556	CXCL8,IL15RA,PIK3C2B,PIK3R1
B Cell Activating Factor Signaling	1.58		0.0732	IKBKB,IKBKE,NFKBIE
T Cell Receptor Signaling	1.59		0.0472	IKBKB,IKBKE,PIK3C2B,PIK3R1,PTPRH
Granzyme B Signaling	1.6		0.125	CASP8,LMNB1
NER Pathway	1.64		0.0485	PCNA,POLA1,PRIM1,RFC3,RFC5
IL-10 Signaling	1.64		0.058	IKBKB,IKBKE,IL10RB,NFKBIE
April Mediated Signaling	1.64		0.0769	IKBKB,IKBKE,NFKBIE
Inhibition of Matrix Metalloproteases	1.64		0.0769	MMP1,MMP16,SDC2
Adenosine Nucleotides Degradation II	1.65		0.133	NT5C2,NT5M
Cell Cycle Regulation by BTG Family Proteins	1.7		0.0811	CDK2,E2F2,E2F8
Coagulation System	1.76		0.0857	PLAT,PLAUR,SERPINA1
Role of IL-17A in Psoriasis	1.77		0.154	CCL20,CXCL8
Urate Biosynthesis/Inosine 5-phosphate Degradation	1.77		0.154	NT5C2,NT5M
MIF-mediated Glucocorticoid Regulation	1.8		0.0882	LY96,NFKBIE,PTGS2
BER pathway	1.84		0.167	FEN1,PCNA
Guanosine Nucleotides Degradation III	1.84		0.167	NT5C2,NT5M
Breast Cancer Regulation by Stathmin1	1.85		0.0398	ARHGEF3,CDK2,E2F2,E2F8,PIK3C2B,PIK3R1,PLCB4,PRKCD
MSP-RON Signaling Pathway	1.86		0.0678	CSF1,PIK3C2B,PIK3R1,TLR2
Altered T Cell and B Cell Signaling in Rheumatoid Arthritis	1.87		0.0556	CSF1,HLA-A,HLA-B,TLR2,TLR6
OX40 Signaling Pathway	1.87		0.0556	B2M,HLA-A,HLA-B,HLA-E,NFKBIE
4-1BB Signaling in T Lymphocytes	1.87		0.0938	IKBKB,IKBKE,NFKBIE
Role of Tissue Factor in Cancer	1.92		0.0496	CSF1,CXCL8,MMP1,PIK3C2B,PIK3R1,PLAUR
Agranulocyte Adhesion and Diapedesis	1.96		0.0417	CCL20,CXCL2,CXCL8,FN1,HRH1,ICAM1,MMP1,MMP16
CD27 Signaling in Lymphocytes	2.02		0.0755	CASP8,IKBKB,IKBKE,NFKBIE
Hepatic Fibrosis / Hepatic Stellate Cell Activation	2.04		0.043	COL27A1,CSF1,CXCL8,FN1,ICAM1,IFNGR2,LY96,MMP1
Prostanoid Biosynthesis	2.09		0.222	PTGES,PTGS2
Granulocyte Adhesion and Diapedesis	2.13		0.0447	CCL20,CXCL2,CXCL8,HRH1,ICAM1,MMP1,MMP16,SDC2
Ephrin A Signaling	2.17		0.0833	EPHA3,EPHA6,PIK3C2B,PIK3R1
Airway Pathology in Chronic Obstructive Pulmonary Disease	2.19		0.25	CXCL8,MMP1
Th1 and Th2 Activation Pathway	2.22		0.0462	HLA-A,HLA-B,ICAM1,IFNGR2,IL10RB,IRF1,PIK3C2B,PIK3R1
Caveolar-mediated Endocytosis Signaling	2.24		0.0685	B2M,DYRK3,HLA-A,HLA-B,HLA-E
GADD45 Signaling	2.51		0.158	BRCA1,CDK2,PCNA
CTLA4 Signaling in Cytotoxic T Lymphocytes	2.54		0.0667	B2M,HLA-A,HLA-B,HLA-E,PIK3C2B,PIK3R1
Complement System	2.59		0.108	C1R,C2,C3,CD59
Phagosome Maturation	2.59		0.0533	B2M,CTSA,CTSV,HLA-A,HLA-B,HLA-E,NCF2,TAP1
Hepatic Cholestasis	2.59		0.0489	ABCC3,CXCL8,IKBKB,IKBKE,IRAK2,LIF,LY96,NFKBIE,PRKCD
Ovarian Cancer Signaling	2.78		0.0571	BRCA1,BRCA2,CD44,GJA1,PIK3C2B,PIK3R1,PTGS2,RAD51
Virus Entry via Endocytic Pathways	2.8		0.0648	B2M,HLA-A,HLA-B,HLA-E,PIK3C2B,PIK3R1,PRKCD
Molecular Mechanisms of Cancer	2.85		0.0383	ARHGEF3,BRCA1,CASP10,CASP8,CDC25A,CDK2,E2F2,E2F8,FANCD2,FNBP1,NFKBIE,PIK3C2B,PIK3R1,PLCB4,PRKCD
Chronic Myeloid Leukemia Signaling	2.9		0.0673	E2F2,E2F8,HDAC9,IKBKB,IKBKE,PIK3C2B,PIK3R1
IL-12 Signaling and Production in Macrophages	2.92		0.0602	IKBKB,IKBKE,IRF1,PIK3C2B,PIK3R1,PRKCD,SERPINA1,TLR2
TNFR2 Signaling	2.93		0.133	IKBKB,IKBKE,NFKBIE,TNFAIP3
Glucocorticoid Receptor Signaling	3.03		0.0415	CXCL8,FKBP5,HLTF,ICAM1,IKBKB,IKBKE,KRT7,MMP1,NFKBIE,PIK3C2B,PIK3R1,PTGS2,SGK1,TSC22D3
Phagosome Formation	3.07		0.0635	FN1,FNBP1,PIK3C2B,PIK3R1,PLCB4,PRKCD,TLR2,TLR6
Communication between Innate and Adaptive Immune Cells	3.1		0.0729	B2M,CXCL8,HLA-A,HLA-B,HLA-E,TLR2,TLR6
Role of PKR in Interferon Induction and Antiviral Response	3.37		0.122	CASP8,IKBKB,IKBKE,IRF1,NFKBIE
IL-17A Signaling in Fibroblasts	3.7		0.143	IKBKB,IKBKE,LCN2,MMP1,NFKBIE
Cytotoxic T Lymphocyte-mediated Apoptosis of Target Cells	3.76		0.147	B2M,CASP8,HLA-A,HLA-B,HLA-E
DNA Double-Strand Break Repair by Homologous Recombination	4.28		0.286	BRCA1,BRCA2,POLA1,RAD51
Role of Macrophages, Fibroblasts and Endothelial Cells in Rheumatoid Arthritis	4.42		0.0511	CSF1,CXCL8,FN1,ICAM1,IKBKB,IKBKE,IL32,IRAK2,MMP1,NFKBIE,PIK3C2B,PIK3R1,PLCB4,PRKCD,TLR2,TLR6
Role of IL-17A in Arthritis	4.64		0.127	CCL20,CXCL8,MMP1,NFKBIE,PIK3C2B,PIK3R1,PTGS2
Hereditary Breast Cancer Signaling	4.88		0.0786	BLM,BRCA1,BRCA2,FANCD2,HDAC9,HLTF,PIK3C2B,PIK3R1,RAD51,RFC3,RFC5
Mismatch Repair in Eukaryotes	5.46		0.312	EXO1,FEN1,PCNA,RFC3,RFC5
Antigen Presentation Pathway	5.66		0.179	B2M,HLA-A,HLA-B,HLA-E,PSMB8,TAP1,TAPBP
Cell Cycle Control of Chromosomal Replication	10.3		0.214	CDC45,CDK2,CDT1,DBF4,MCM2,MCM4,MCM6,MCM7,ORC6,PCNA,POLA1,PRIM1

## Sheet: 6_Upstream Regulators
Upstream Regulator	Molecule Type	Predicted Activation State	Activation z-score	Bias Term	Bias-corrected z-score	p-value of overlap	Target molecules in dataset	Mechanistic Network
IFNG	cytokine	Activated	7.959	0.096	7.073	8.8e-39	ADM,AHR,APOL6,B2M,BRCA2,BRIP1,BST2,BTN3A2,C1R,C2,C3,CARD6,CASP10,CASP4,CASP8,CCL20,CD44,CD63,CD68,CDC25A,CDK2,CSF1,CTSV,CXCL2,CXCL8,DBP,DDX58,DDX60,DDX60L,DEPP1,DUSP5,E2F2,ERAP1,ERAP2,ETS2,FKBP5,FN1,FTH1,GAD1,GBP3,GBP4,GJA1,GJB2,GMPR,HDAC9,HLA-A,HLA-B,HLA-E,ICAM1,IER3,IFI35,IFI44,IFIT1,IFIT2,IFIT3,IFIT5,IFITM1,IFITM3,IFNGR2,IKBKE,IL15RA,IL32,IRAK2,IRF1,LAMC2,LCN2,LIF,LOX,LY96,MAFF,MMP1,MX2,NCF2,N…	CEBPB,CREBBP,CTNNB1,ESR1,IFNG,IL1B,IRF1,IRF7,IRF9,MYC,NFKB1,NFKBIA,NFkB (complex),NR3C1,RELA,RNA polymerase II,SPI1,STAT1,STAT2,STAT3,STAT6,TBX5,TNF
lipopolysaccharide	chemical drug	Activated	7.68	0.12	6.572	6.32e-31	ABCC3,ACKR3,ADM,AHR,AMPD3,APOL6,ARHGEF3,C3,CAPN2,CARD6,CASP4,CASP8,CCL20,CD44,CD59,CD68,CDC25A,CSF1,CSTB,CTSV,CXCL2,CXCL8,DDX58,DUSP5,DYRK3,ETS2,FBN1,FBXO32,FN1,FTH1,GBP3,GBP4,GEM,GGCT,GJA1,GJB2,HDAC9,HLA-A,HMGB2,ICAM1,IER3,IFI35,IFI44,IFIT1,IFIT2,IFIT3,IFIT5,IFITM1,IFNGR2,IKBKE,IL10RB,IL15RA,IL32,IRAK2,IRF1,LCN2,LIF,LIPG,LMNB1,LPIN2,LY96,MAFF,MCM10,MMP1,MX2,MYBL2,NCF2,NFKBIE,OAS2,OASL,OSMR,OXCT1…	CEBPB,CREBBP,CTNNB1,ESR1,HIF1A,IFNG,IL1B,IRF1,JUN,MYC,NFKB1,NFKBIA,NFkB (complex),NR3C1,RELA,STAT1,STAT3,TBX5,TNF,lipopolysaccharide
TNF	cytokine	Activated	7.192	0.083	6.423	4.87e-28	ABCC3,ACKR3,ADM,AMPD3,B2M,BST2,C3,CARD6,CASP10,CASP4,CASP8,CCL20,CD44,CD59,CDK2,COL27A1,CSF1,CXCL2,CXCL8,DDX58,DEPP1,DUSP5,DUSP6,ETS2,FBXO32,FN1,FNBP1,FOSL2,FTH1,GBP3,GBP4,GEM,GFPT2,GJA1,HDAC9,HLA-A,HLA-B,HLA-E,ICAM1,IER3,IFIT1,IFIT3,IFIT5,IFITM1,IFNGR2,IGFBP2,IKBKE,IL15RA,IL32,IRAK2,IRF1,KIF20A,LAMB3,LAMC2,LCN2,LDLR,LIF,LOX,LY96,MAFF,MMP1,MMP16,MOB3C,NCF2,NFKBIE,OAS2,OASL,OPTN,OSMR,PCNA,PIK3C2B,…	CREBBP,HIF1A,IFNG,IL1B,IRF1,JUN,MYC,NFKB1,NFKBIA,NFkB (complex),NR3C1,RELA,STAT1,STAT3,TNF
IFNL1	cytokine	Activated	4.828	0.223	3.751	3.97e-25	APOL6,BST2,C19orf66,CXCL8,DDX58,DDX60,DDX60L,HLA-B,IFI35,IFI44,IFIT1,IFIT2,IFIT3,IFIT5,IFITM1,IFITM3,OAS2,OASL,RSAD2,SAMD9,SP100,STAT2,TLR2,UBE2L6,XAF1	CEBPB,CTNNB1,IFNL1,IRF9,MYC,SPI1,STAT1,STAT2,STAT3,STAT6,TBX5
poly rI:rC-RNA	biologic drug	Activated	5.544	0.179	4.38	8.96e-25	B2M,BST2,BTC,C2,C3,CCL20,CD44,CSF1,CXCL2,CXCL8,DDX58,DUSP5,FN1,HLA-A,HLA-B,HLA-E,ICAM1,IFIT1,IFIT2,IFIT3,IFIT5,IFITM3,IL15RA,IL32,IRAK2,IRF1,LIF,LIPG,MEIS1,MMP1,NMI,OAS2,OASL,PLAUR,PRKCD,PSIP1,PSMB8,PTGS2,RSAD2,SFXN2,ST6GAL1,STAT2,TAP1,TLR2,TLR6,TNFAIP2,TNFAIP3,TRIM6-TRIM34	CEBPB,CREBBP,CTNNB1,ESR1,IFNG,IL1B,IRF1,IRF3,IRF7,Interferon alpha,MYC,NFKB1,NFKBIA,NFkB (complex),NR3C1,RELA,STAT1,STAT3,TBX5,TNF,poly rI:rC-RNA
Interferon alpha	group	Activated	5.785	0.155	4.83	3.52e-24	B2M,BST2,C19orf66,C3,CASP8,CDC25A,CXCL2,CXCL8,DDX58,DUSP6,FOSL2,GBP3,HLA-A,HLA-B,ICAM1,IFI35,IFI44,IFIT1,IFIT2,IFIT3,IFITM1,IFITM3,IKBKE,IL15RA,IL32,IRF1,LIF,MOB3C,MX2,NMI,OAS2,PLAT,PSMB8,PTGES,PTGS2,RSAD2,SAMD9,SAMD9L,SLFN5,SP100,SPRY4,STAT2,TAP1,TAPBP,TLR2,UBE2L6	CEBPB,CTNNB1,IFNG,IRF1,IRF3,IRF7,IRF9,Interferon alpha,JUN,MAPK1,MYC,NFkB (complex),RARA,RELA,SPI1,STAT1,STAT2,STAT3,STAT6,TBX5
IRF1	transcription regulator	Activated	3.411	0.176	2.572	1.37e-22	APOL6,B2M,BRIP1,C1R,CASP8,CCL20,CDK2,CXCL2,CXCL8,DDX58,ERAP1,IFI35,IFIT1,IFIT2,IFIT3,IFIT5,IFITM1,IFITM3,IRF1,OAS2,OASL,PCNA,PSMB8,PTGS2,RSAD2,STAT2,TAP1,TAPBP,TLR6,XAF1	CEBPB,CTNNB1,IFN Beta,IFNG,IRF1,IRF3,IRF7,IRF9,MYC,NFkB (complex),RELA,SPI1,STAT1,STAT2,STAT3,STAT6,TBX5
dexamethasone	chemical drug		-1.956	0.024	-2.178	4.31e-21	ABCC3,ACKR3,ADM,AKR1C3,AMIGO2,AMPD3,APOL6,ASPH,B2M,BRCA1,BRCA2,BTN3A2,C3,CARD6,CCL20,CD44,CD59,CDK2,COL27A1,CSF1,CTSV,CXCL2,CXCL8,DDX58,DEPP1,DUSP5,E2F2,ETS2,FBXO32,FCMR,FKBP5,FN1,FOSL2,FTH1,GBP3,GEM,GGCT,GJA1,HLA-A,HLTF,HMMR,ICAM1,IER3,IFI35,IFI44,IFIT1,IFIT2,IFIT3,IFIT5,IFITM1,IFITM3,IFNGR2,IGFBP2,IL32,IRF1,KNL1,KRT7,LAMB3,LCN2,LDLR,LIF,LPIN2,MAFF,MCM4,MCM7,METTL7A,MMP1,NEU1,NFKBIE,OASL,PECR,PI…	APP,CREBBP,ESR1,HIF1A,IFNG,IL1A,IRF1,JUN,MYC,NFKB1,NFKBIA,NFkB (complex),NOTCH1,RELA,STAT1,STAT3,TNF,dexamethasone
IL1B	cytokine	Activated	5.441	0.093	4.793	2.38e-20	ABCC3,ADM,AMPD3,APOL6,B2M,C1R,C3,CASP10,CASP4,CCL20,CD44,CSF1,CXCL2,CXCL8,DBP,DUSP5,E2F2,ETS2,FKBP5,FN1,GAD1,GBP3,GEM,GJA1,HLA-A,HLA-E,ICAM1,IER3,IFIT1,IFIT3,IKBKE,IL15RA,IL32,IRAK2,IRF1,LAMB3,LAMC2,LCN2,LDLR,LIF,LOX,LY96,MMP1,NMI,OAS2,OSMR,PCNA,PLAT,PRKCD,PSMB8,PTGES,PTGS2,RSAD2,SLC22A4,SOX9,TLR2,TNFAIP2,TNFAIP3,TSC22D3,UBE2L6	CREBBP,EGR1,ESR1,HIF1A,IFNG,IL1B,IRF1,JUN,MYC,NFKB1,NFKBIA,NFkB (complex),RELA,SP1,STAT1,STAT3,TGFB1,TNF
STAT1	transcription regulator	Activated	5.781	0.166	4.823	2.7e-20	ALPK1,APOL6,B2M,BST2,C1R,C3,CASP4,CASP8,CCL20,CDK2,CXCL2,CXCL8,DDX60,GBP3,GBP4,HLA-E,ICAM1,IFI35,IFI44,IFIT1,IFIT2,IFIT3,IFITM1,IFITM3,IL15RA,IRF1,LCN2,LY96,OAS2,OASL,PSMB8,PTGS2,RSAD2,SAMD9L,SLFN5,STAT2,TAP1,XAF1	CEBPB,CTNNB1,IFNG,IRF1,IRF9,Ifn,MYC,NFkB (complex),RELA,SMARCA4,SPI1,STAT1,STAT2,STAT3,TBX5
calcitriol	chemical drug	Activated	2.664	-0.024	2.806	8.25e-20	ABCC3,AHR,ARHGEF3,ATP10D,BRCA1,C3,CCL20,CDC45,CDT1,CENPA,CENPH,CSF1,CXCL2,CXCL8,ESPL1,EXO1,FBN1,FEN1,FN1,GEM,IER3,IFITM1,KIF20A,KIF22,LCN2,MCM2,MCM4,MCM7,MMP1,OXCT1,PCLAF,PCNA,PRC1,PRIM1,PRKCD,PTGS2,RAD51,RFC3,RGCC,RRM2,RSAD2,SERPINA1,SNPH,TAP1,TLR2,TNFAIP3	ADIPOQ,CEBPA,CEBPB,CREB1,E2F1,E2F4,E2f,EGR1,ESR1,IL6,Ikb,JUN,NFKBIA,NFkB (complex),PPARG,RB1,RBL1,RNA polymerase II,SP1,STAT3,TP53,beta-estradiol,calcitriol
IFNA2	cytokine	Activated	5.299	0.2	4.237	1.89e-19	APOL6,B2M,BST2,C19orf66,C1R,DDX58,DDX60,GBP4,GEM,HLA-A,HLA-B,HLA-E,IFI35,IFI44,IFIT1,IFIT2,IFIT3,IFIT5,IFITM1,IFITM3,IL10RB,IRF1,MX2,OAS2,PLAT,RSAD2,SAMD9,SP100,TAP1,UBE2L6,XAF1	CEBPB,CTNNB1,IFNA2,IFNAR1,IFNAR2,IRF1,IRF3,IRF9,JUN,MAPK1,MYC,RARA,SPI1,STAT1,STAT2,STAT3,STAT6,TBX5
IL6	cytokine	Activated	3.929	0.128	3.223	2.68e-19	ABCC3,ADM,AHR,BST2,BTC,C3,CASP4,CCL20,CD44,CD68,CDC45,CDK2,CENPA,CSF1,CXCL2,CXCL8,DUSP6,E2F2,ETS2,ETV4,EXO1,FN1,GBP3,GINS1,HLA-A,ICAM1,IFIT1,IFIT2,IFITM3,IKBKE,IRF1,KIF22,LCN2,LDLR,LIF,LY96,MMP1,MYBL2,NCF2,PCLAF,PCNA,PLAT,PSMB8,PTGES,PTGS2,RRM2,SERPINA1,SGK1,SNX10,SPC25,TAP1,TLR2,TLR6	CEBPA,CEBPB,CREB1,CREBBP,ESR1,IFNG,IL1B,IL6,IRF1,NFKB1,NFKBIA,NFkB (complex),NR3C1,PPARG,RELA,RNA polymerase II,SP1,STAT1,STAT3,TNF,beta-estradiol
E2F4	transcription regulator					3.33e-19	BRCA1,CASP4,CDC25A,CDK2,CENPA,DBF4,E2F2,E2F8,FANCD2,FEN1,GINS1,HLTF,HMMR,KIF22,MCM10,MCM4,MCM6,MYBL2,PCLAF,PCNA,PLK1,POLA1,PRC1,RAD51,RFC3,RRM2,TMPO,UHRF1,UNG,WDR76	E2F3,E2F4,HDAC1,HDAC2,LEF1,RB1,TP53
MYC	transcription regulator	Inhibited	-3.114	0.085	-3.722	2.37e-18	ABCC3,ADM,ARL6IP1,BRCA1,CAPN2,CASP10,CASP8,CD44,CDC25A,CDCA7,CDK2,CNTNAP2,CSTB,CTSV,CXCL8,DUSP5,DUSP6,E2F2,ERAP1,FBN1,FBXO32,FKBP5,FN1,FTH1,GBP3,GBP4,GJA1,GLS2,HLA-A,HLA-B,HLA-E,ICAM1,IER3,IFI35,IFI44,IFIT1,IFIT2,IFIT3,IFIT5,KRT7,LAMB3,LOX,MCM6,MCM7,MX2,NMI,OASL,PCNA,PLAUR,PLK1,PSMB8,PTGS2,RAD51,RRM2,RSAD2,SERPINA1,SGK1,SLC22A4,SOX9,SP100,TMEM97,TXNRD1,ULBP1	Akt,CDKN2A,CEBPB,CTNNB1,E2F1,E2F4,EGR1,ERK1/2,FOS,HIF1A,JUN,LEF1,MYC,NFkB (complex),PGR,PPARG,RB1,SMAD4,STAT1,STAT3,TBX5,TP53
E2F1	transcription regulator	Inhibited	-3.884	0.143	-4.597	4.69e-18	ATAD2,BRCA1,CASP8,CD44,CDC25A,CDC45,CDK2,DBF4,E2F2,E2F8,FANCD2,FBXO5,FEN1,GINS1,HELLS,HLTF,HMGB2,ICAM1,MCM10,MCM2,MCM4,MCM6,MCM7,MEIS1,MMP1,MMP16,MYBL2,NMI,PCLAF,PCNA,PIK3R1,POLA1,RAD51,RFC3,RFC5,RRM2,TAP1,TAPBP,TXNRD1,UHRF1,UNG	CCNE1,CDKN2A,E2F1,E2F2,E2F3,E2F4,E2f,FOXO3,JUN,MYC,RB1,RBL1,Rb,TP53
ESR1	ligand-dependent nuclear receptor	Inhibited	-3.711	0.035	-3.971	4.85e-18	ABCC3,ACKR3,ARSG,BRCA1,BRCA2,C3,CAPN2,CASP10,CCL20,CD59,CDK2,CENPA,CENPN,CLSPN,CXCL8,DOCK4,DUSP5,FMN1,FOSL2,GEM,GJA1,GJB2,HELLS,HLA-B,HLA-E,ICAM1,IER3,IFI44,IFITM1,IFITM3,IGFBP2,IKBKE,IRAK2,IRF1,KIF20A,KNL1,KRT7,LCN2,LDLR,METTL7A,MMP1,NCF2,NFKBIE,PCNA,PLAUR,POLA1,PRKCD,PRR15L,PSIP1,PTGS2,PTP4A2,PTPRH,RRBP1,RSAD2,SAMD9,SGK1,SOX9,SP100,SPRY4,SQSTM1,TAPBP,TMEM97,TMPO,TNFAIP2,TNFAIP3,TNIP1,TSC22D3,ZN…	CEBPB,CREB1,CREBBP,Creb,EGR1,EP300,ESR1,HIF1A,JUN,NCOA3,NFKB1,NFKBIA,NFkB (complex),PPARG,RARA,RELA,SMAD4,SP1,beta-estradiol,tamoxifen
IFN Beta	group	Activated	4.225	0.176	3.445	4.97e-18	BST2,CASP4,CXCL8,DDX58,FN1,HLA-A,HLA-B,IFI35,IFI44,IFIT1,IFIT2,IFIT3,IFITM1,IL15RA,IRF1,MX2,OAS2,OASL,RSAD2,SPRY4,STAT2,TAPBP,TXNRD1,XAF1	CEBPB,CTNNB1,IFN Beta,IFNG,IRF1,IRF9,Ifnar,JUN,MAPK1,MYC,NFkB (complex),RARA,RELA,SPI1,STAT1,STAT2,STAT3,STAT6,TBX5
MAPK1	kinase	Inhibited	-3.967	0.003	-3.984	5.67e-18	APOL6,BST2,CAPN2,CXCL8,DDX58,ERAP1,FCMR,FN1,FOSL2,HLA-B,HLA-E,IFI35,IFI44,IFIT1,IFIT2,IFIT3,IFIT5,IFITM1,IFITM3,LIF,MMP1,MX2,MYBL2,NMI,OAS2,OASL,PSMB8,PTGS2,SP100,SPRY4,STAT2,TAP1,TRIM34,TRIM38,UBE2L6	BRCA1,CEBPB,CREB1,CTNNB1,ERK,FOS,HIF1A,IRF1,IRF9,JUN,MAPK1,MAPK3,MYC,NFKBIA,NFkB (complex),PPARG,PRL,SPI1,STAT1,STAT2,STAT3,STAT6,TBX5
TRIM24	transcription regulator	Inhibited	-4.013	-0.224	-3.017	5.8e-18	DDX58,DDX60,EPHA6,FBN1,GBP3,GBP4,IFI35,IFI44,IFIT2,IFIT3,IFNGR2,IRF1,NMI,OASL,PCLAF,PSMB8,SAMD9L,STAT2,TAP1,TLR2,TRIM6-TRIM34	IRF9,SPI1,STAT1,STAT2,STAT3,STAT6,TRIM24
HGF	growth factor		0.592	0.167	-0.35	6.25e-18	ACKR3,AHR,CASP10,CASP8,CD44,CDC25A,CDC45,CDK2,CSF1,CXCL2,CXCL8,DBF4,DUSP6,FEN1,FKBP5,FN1,GEM,HELLS,HMMR,ICAM1,IL15RA,KIF22,LAMC2,LCN2,LDLR,MCM2,MMP1,OSMR,PCNA,PKMYT1,PLAUR,PLK1,PRC1,PTGS2,SGK1,STC1,TMEM97,TNFAIP2,TNFAIP3,TRIP13,ZEB1	CTNNB1,EGR1,EP300,FOS,HGF,IKBKB,JUN,MYC,NFKB1,NFKBIA,NFkB (complex),NR3C1,RELA,SP1,SRC,STAT3,estrogen receptor,hyaluronic acid
KRAS	enzyme		0.385	0.001	0.381	7.06e-18	AHR,B2M,BTC,CD44,CDT1,CXCL8,DUSP5,DUSP6,ETV4,FBN1,FN1,FTH1,GJA1,IER3,IFIT1,IFITM1,IFITM3,IGFBP2,IKBKB,IRF1,KIF22,LAMB3,LCN2,LIF,LIPG,LMNB1,LOX,MX2,MYBL2,NAB1,PLAT,PRC1,PRKCD,PTGS2,SLCO4A1,SOX9,SP100,SQSTM1,STAT2,TAP1,TNFAIP2,TRIP13,ZEB1	CEBPB,CREB1,CTNNB1,Creb,EGFR,HIF1A,IL6,JUN,KRAS,LEF1,MYC,NFKBIA,NFkB (complex),PI3K (complex),PPARG,RAF1,RELA,SP1,STAT3,TCF,TCF4
NFkB (complex)	complex	Activated	5.025	0.207	3.741	7.16e-18	ACKR3,ADM,AHR,C1R,C3,CASP4,CASP8,CCL20,CD44,CSF1,CXCL2,CXCL8,DBP,DUSP5,ERAP1,ERAP2,FN1,FTH1,GAD1,GFPT2,HDAC9,HLA-A,ICAM1,IER3,IGFBP2,IKBKE,IL15RA,IL32,IRF1,LCN2,LIF,MMP1,NCF2,NFKBIE,PLK1,PRKCD,PTGES,PTGS2,RSAD2,SLC22A4,TAP1,TLR2,TNFAIP2,TNFAIP3,TNIP1,TRIM38	CREBBP,EGR1,ESR1,HIF1A,IL1B,JUN,MYC,NFKB1,NFKBIA,NFkB (complex),NR3C1,REL,RELA,SP1,STAT1,STAT3,TGFB1,TNF,TP53
OSM	cytokine	Activated	5.278	0.095	4.666	1.05e-17	ABCC3,AHR,AKR1C3,AMPD3,B2M,BTC,C1R,CASP4,CCL20,CTSV,CXCL2,CXCL8,DYRK3,ETS2,FN1,GMPR,HLA-A,HLA-B,ICAM1,IER3,IFI35,IL15RA,IL32,IRF1,LCN2,LDLR,LIF,MCM7,MMP1,OSMR,PCNA,PLCB4,PSMB8,PTGES,QSOX1,SERPINA1,SERPINB8,STX11,TAP1,TAPBP,TCN1,TLR2,TNFAIP2,UBE2L6	CEBPA,CEBPB,CREB1,CTNNB1,EGR1,ERK1/2,HIF1A,IL6,JAK2,JUN,NFKB1,NFKBIA,NFkB (complex),OSM,PPARG,RELA,RNA polymerase II,STAT1,STAT3,STAT5A
ERBB2	kinase	Inhibited	-2.063	0.123	-2.793	1.47e-17	BRIP1,CCL20,CD59,CDC25A,CDC45,CDCA7,CDT1,CENPA,CXCL8,DUSP6,E2F2,E2F8,ESPL1,ETV4,FEN1,FN1,GINS1,GINS2,GJA1,HMGB2,IKBKB,KRT7,LAMC2,LCN2,MCM10,MCM2,MCM4,MCM6,MCM7,MMP1,MMP16,MYBL2,ORC6,PCNA,PLAT,PLAUR,POLA1,POLQ,PRC1,PRIM1,PRR15L,PTGES,PTGS2,RFC3,RFC5,RRM2,TAP1,TAPBP,ZEB1,ZWINT	CDKN2A,CREB1,CTNNB1,Creb,E2F1,E2F4,E2f,EGF,EGFR,ERBB2,ETS1,FOS,HIF1A,JUN,MAPK3,NFKBIA,NFkB (complex),PPARG,RB1,RBL1,SP1,TP53
NFKBIA	transcription regulator		1.974	0.067	1.594	1.96e-17	ACKR3,AMPD3,C3,CASP4,CASP8,CCL20,CDC25A,CDC45,CDK2,CSF1,CXCL2,CXCL8,DUSP6,ERAP1,ERAP2,FN1,GBP3,HLA-A,ICAM1,IER3,IL15RA,IRF1,LCN2,LIF,MMP1,NFKBIE,PCNA,PIK3R1,PLAT,PTGES,PTGS2,PTP4A2,SGK1,SOX9,TLR2,TMPO,TNFAIP2,TNFAIP3	CHUK,CREBBP,ESR1,FOXO3,HIF1A,IKBKB,IL1B,Ikb,JUN,NFKB1,NFKBIA,NFkB (complex),NR3C1,RELA,SP1,STAT1,TNF
PRL	cytokine	Activated	3.491	0.162	2.61	2.64e-17	AKR1C3,B2M,BST2,C19orf66,CAPN2,CCL20,CTSA,CTSV,DDX58,DDX60L,FN1,GMPR,IER3,IFI35,IFI44,IFIT1,IFIT3,IFIT5,IFITM1,IRF1,MX2,OAS2,PARM1,PCNA,PLAT,RSAD2,SAMD9,SAMD9L,SP100,STAT2,XAF1	CEBPB,CTNNB1,IRF1,IRF3,IRF7,IRF9,JUN,MAPK1,MYC,NFkB (complex),PRKCA,PRL,RARA,RELA,RNA polymerase II,SPI1,STAT1,STAT2,STAT3,STAT6,TBX5
Ifnar	group	Activated	4.432	0.225	3.434	2.75e-17	B2M,C3,DDX58,HLA-A,HLA-E,IFI35,IFIT2,IFIT3,IFITM3,IRF1,OAS2,OASL,PSMB8,RSAD2,STAT2,TAP1,TAPBP,TLR2,UBE2L6,XAF1	IFNB1,IFNG,IRF1,IRF3,IRF9,Ifnar,JAK1,NFkB (complex),RELA,SPI1,STAT1,STAT2,STAT3,STAT6,poly rI:rC-RNA
IRF7	transcription regulator	Activated	4.558	0.241	3.384	3.62e-17	CASP4,DDX58,GBP3,GBP4,IFI35,IFI44,IFIT1,IFIT2,IFIT3,IFITM1,IFITM3,IL15RA,IRF1,MX2,NMI,OAS2,OASL,PSMB8,RSAD2,SAMD9L,STAT2,TAP1,TMPO,UBE2L6,XAF1	CREBBP,EP300,IFNA1/IFNA13,IFNA2,IFNB1,IRF1,IRF3,IRF7,IRF9,ISGF3,Interferon alpha,PML,STAT1,STAT2,STAT3
CCND1	transcription regulator	Inhibited	-2.445	0.035	-2.602	5.38e-17	ATAD2,BRCA1,BRIP1,CD44,CDC45,CDCA7,CDK2,CENPH,CENPN,CLSPN,COL27A1,E2F8,ESCO2,HJURP,IER3,KIF20A,KNL1,MAFF,MCM10,MCM4,MCM7,PCLAF,PCNA,PLK1,RAD51,RFC5,RMI2,RRM2,SLC4A4,SPC25,TRIP13,UHRF1,ZNF367	CCND1,CCNE1,CDKN1A,E2F1,E2F2,E2F3,E2F4,E2f,RB1,RBL1,Rb,TP53
TGFB1	growth factor	Activated	3.268	0.078	2.722	5.91e-17	ADM,AHR,B2M,BRIP1,C1R,C2,C3,CASP4,CASP8,CCL20,CD44,CD59,CD68,CDC25A,CDK2,CDT1,CENPA,CSF1,CXCL2,CXCL8,DBP,DOCK4,ESPL1,FBN1,FN1,FNBP1,FOSL2,FTH1,GAD1,GEM,GFPT2,GJA1,GJB2,GMPR,GSDME,HDAC9,HLTF,HNMT,ICAM1,IER3,IFIT3,IGFBP2,IL32,IRAK2,IRF1,KRT7,LAMB3,LAMC2,LCN2,LDLR,LIF,LOX,MBNL2,MCM2,MMP1,MYBL2,NAB1,NCF2,PCNA,PLAT,PLAUR,PRC1,PRIM1,PTGES,PTGS2,RAD51,RFC5,RGCC,RSAD2,SERPINA1,SGK1,SOX9,SPC25,TLR2,TNFAIP…	CEBPB,CREB1,CREBBP,ESR1,HIF1A,IL1A,IL1B,JUN,NFKB1,NFKBIA,NFkB (complex),NR3C1,RELA,SP1,TGFB1,TNF,beta-estradiol
TP53	transcription regulator	Activated	4.305	0.026	4.106	6.2e-17	ARL6IP1,ATAD2,BRCA1,BRCA2,C2,CASP4,CASP8,CD44,CD59,CDC25A,CDK2,CDT1,CENPA,CKAP2,CSF1,CSTB,CXCL8,DBF4,DBP,DUSP5,DUSP6,E2F2,E2F8,ESPL1,EXO1,FANCI,FEN1,FKBP5,FN1,FTH1,FUT1,GJA1,GLS2,HDAC9,HJURP,HLA-B,HMGB2,HMMR,ICAM1,IER3,IFI35,IGFBP2,KIF22,LDLR,LIF,LOX,MBNL2,MCM2,MCM4,MCM6,MCM7,MIS18A,MMP1,MYBL2,NAB1,PARP2,PCLAF,PCNA,PIK3R1,PLAUR,PLK1,POLA1,PRC1,PRIM1,PTGS2,RAD51,RAD54B,RFC3,RRM2,SGK1,SPC25,TAP1,TL…	CCND1,CDKN1A,CDKN2A,E2F1,E2F2,E2F3,E2F4,E2f,FOXO3,HDAC1,RB1,RBL1,Rb,TP53
RELA	transcription regulator	Activated	3.87	0.161	3.074	7e-17	AHR,B2M,BRCA2,C3,CASP8,CCL20,CD44,CD59,CXCL2,CXCL8,ERAP1,ERAP2,FN1,HLA-B,ICAM1,IER3,IFNGR2,IGFBP2,IKBKE,IL15RA,IL32,IRF1,MMP1,NFKBIE,NMI,OAS2,PLK1,PRKCD,PTGES,PTGS2,SOX9,TAP1,TAPBP,TLR2,TNFAIP2,TNFAIP3,TNIP1	CREBBP,ESR1,HIF1A,IFNG,IRF1,JUN,MYC,NFKB1,NFKBIA,NFkB (complex),REL,RELA,RELB,SP1,SPI1,STAT1,STAT3,TNF
progesterone	chemical - endogenous mammalian		-0.125	0.059	-0.468	8.05e-17	ADM,AKR1C3,AMPD3,BRCA1,C3,CDC25A,CDK2,CDT1,CSF1,CTSV,CXCL8,DBP,ESPL1,FAM49A,FEN1,FKBP5,FN1,FTH1,GAD1,GGCT,GJA1,GJB2,HELLS,ICAM1,IGFBP2,KRT7,LAMB3,LCN2,LIF,MCM2,MCM4,MCM6,MCM7,MMP1,MYBL2,NT5C2,PARM1,PCNA,PIK3R1,PTGS2,RRM2,SGK1,TNFRSF21,ZEB1	AGT,Akt,CEBPB,CREB1,CTNNB1,EGR1,ERK1/2,ESR1,HIF1A,HMGB1,Histone h3,JUN,LEF1,NFKBIA,NFkB (complex),PGR,PPARG,RELA,RNA polymerase II,SP1,TGFB1,TP53,progesterone
IL1RN	cytokine	Inhibited	-4.579	-0.183	-3.74	1.02e-16	CCL20,CD44,CXCL8,DDX58,ERAP2,HDAC9,ICAM1,IFI44,IFIT3,IFIT5,IL32,IRF1,LIF,MMP1,MX2,OAS2,OASL,PTGS2,RSAD2,SAMD9,SP100,STAT2	HIF1A,IFNG,IFNL1,IL17A,IL1A,IL1RN,IRF1,JUN,NFKB1,NFKBIA,NFkB (complex),RELA,STAT1,STAT2,STAT3
tretinoin	chemical - endogenous mammalian	Activated	5.419	0.081	4.786	1.4e-16	ADM,AHR,BRCA1,BTC,C3,CAPN2,CCL20,CD44,CD63,CD68,CDCA7,CDK2,CHN2,CXCL2,CXCL8,DDX58,DDX60,DDX60L,FN1,FOSL2,GBP4,GJA1,HLA-A,HLA-B,HOXB3,ICAM1,IER3,IFI35,IFI44,IFIT1,IFIT2,IFIT3,IFIT5,IFITM1,IGFBP2,IRF1,KRT7,LCN2,MEIS1,METTL7A,MMP1,MYBL2,NAV2,NCF2,NMI,OAS2,OASL,OPTN,PIK3R1,PLAT,PLAUR,PRKCD,PSMB8,PTGES,PTGS2,SAMD9L,SERPINB8,SLFN5,SOX9,SP100,STAT2,STC1,TAP1,THSD4,TLR2,TNFAIP2,TNFAIP3,TNIP1,TPCN1,TPP1,T…	CEBPB,CTNNB1,IFNG,IRF1,IRF3,IRF7,Interferon alpha,JUN,MAPK1,MYC,NFkB (complex),RARA,RELA,STAT1,STAT3,TBX5,TGM2,tretinoin
filgrastim	biologic drug	Inhibited	-2.58	-0.058	-2.233	1.47e-16	B2M,CARD6,CD44,CD59,COL27A1,CXCL8,DDX58,E2F2,ETS2,FCMR,FKBP5,GBP3,HLTF,IFI44,IFIT1,IFIT2,IFIT3,IFIT5,IL32,KNL1,LAMB3,LDLR,MAFF,MCM7,METTL7A,NFKBIE,OASL,PECR,PLAUR,PTGS2,QSOX1,RSAD2,SGK1,SQSTM1,TNFAIP2,VNN1,XAF1
let-7	microrna	Activated	2.229	-0.233	3.38	2.05e-16	BRCA1,BRCA2,CD44,CDC25A,CDC45,CDCA7,CDT1,COL27A1,DBF4,DUSP6,E2F2,E2F8,FANCD2,FN1,MCM10,MCM2,MCM4,MCM6,MCM7,ORC6,PLAUR,PTGS2,RFC3,RFC5,RRM2,SOX9	Akt,CEBPB,CTNNB1,EGR1,ERK1/2,HIF1A,JUN,LEF1,PGR,PPARG,TP53,let-7
ERK1/2	group		1.252	0.147	0.472	2.69e-16	AKR1C3,B2M,BRCA1,C3,CCL20,CD44,CDC25A,CTSV,CXCL8,FKBP5,FN1,GAD1,GJA1,HLA-A,ICAM1,IFIT1,LDLR,MMP1,PCNA,PLAUR,PSMB8,PTGES,PTGS2,RAD51,SGK1,SOX9,SPRY4,TAP1,TAPBP,VNN1,ZEB1	CEBPA,CEBPB,CREB1,Creb,EGR1,ERK1/2,FOS,HIF1A,JUN,Jnk,MAPK14,MYC,NFKBIA,NFkB (complex),NfkB1-RelA,PGR,PPARG,PTGS2,RNA polymerase II,SMAD4,SP1,TP53
CSF2	cytokine		0.538	0.189	-0.576	4.93e-16	C3,CARD6,CD63,CENPH,CSF1,CXCL2,CXCL8,DSCC1,DUSP6,E2F8,EXO1,FBXO5,HJURP,ICAM1,IER3,IFITM3,IL32,LY96,MCM6,MMP1,OSMR,PLK1,PRC1,PTGS2,QSOX1,RAD51,RRM2,SGK1,SGO1,SNTB1,SPC25,SQSTM1,TICRR,TIFA,TLR2,TNFAIP3,TRIP13,UHRF1	CEBPB,CHUK,CREB1,CSF2,EGR1,ESR1,FOXO3,IL6,Ikb,JUN,MAP2K3,NFKB1,NFKBIA,NFkB (complex),P38 MAPK,PPARG,RELA,SP1,STAT3,TP53
discodermolide	chemical drug					5.2e-16	BLM,BRCA1,BRCA2,CDC25A,CDK2,E2F2,ESPL1,FANCD2,PKMYT1,PLK1,PRC1,RAD51,RFC3,RFC5	CASP3,CDKN2A,E2F1,E2F4,JUN,RB1,TP53,discodermolide
IFNB1	cytokine	Activated	3.104	0.107	2.594	5.68e-16	APOL6,BST2,CAPN2,CARD6,CASP8,CXCL2,CXCL8,DDX58,FBN1,GBP3,GBP4,HLA-A,HMGB2,IFIT1,IFIT2,IFIT3,IFITM1,IRF1,MCM10,MCM6,NFKBIE,NMI,OAS2,PTGS2,RAD51,RSAD2,STAT2,TRIM38,TRIM6-TRIM34,XAF1	CEBPB,CTNNB1,IFNB1,IRF1,IRF3,IRF7,IRF9,Interferon alpha,MYC,RELA,RNA polymerase II,SPI1,STAT1,STAT2,STAT3,STAT6,TBX5
dextran sulfate	chemical drug		0.927	0.137	0.657	9.12e-16	AHR,BLM,C3,CENPH,CXCL2,CXCL8,DSCC1,E2F8,EXO1,FBXO5,HJURP,ICAM1,IFITM3,LY96,MCM6,OSMR,PARP2,PCNA,PLK1,PRC1,PTGS2,RAD51,RRM2,SGO1,SPC25,TICRR,TRIP13,UHRF1	CEBPB,HMGB1,IL17A,IL6,JUN,NFKB1,NFKBIA,NFkB (complex),PPARG,PROC,RELA,SAA,STAT3,dextran sulfate
RNASEH2A	enzyme					1.18e-15	ACKR3,DDX58,IFI35,IFI44,IFIT2,IFIT3,IFITM3,IFNGR2,IRF1,NMI,OASL,PTGS2,RSAD2,TLR2
beta-estradiol	chemical - endogenous mammalian		-0.265	0.08	-0.874	1.24e-15	ACKR3,ADM,AHR,ATAD2,BRCA1,BRCA2,C3,CASP4,CCL20,CD44,CDC25A,CDC45,CDCA7,CDK2,CDT1,CSTB,CXCL2,CXCL8,DUSP5,DUSP6,E2F2,ETV4,FBN1,FEN1,FN1,FNBP1,FOSL2,GEM,GJA1,GJB2,HELLS,HLA-A,HLA-E,ICAM1,IER3,IFNGR2,IGFBP2,IRF1,KRT7,LCN2,LDLR,LHFPL2,LIF,MCM2,MCM4,MCM6,MCM7,MMP1,MYBL2,NCF2,OXCT1,PCNA,PIK3C2B,PIK3R1,PKMYT1,PLAT,PLAUR,POLA1,PRC1,PRKCD,PTGES,PTGS2,PTP4A2,QSOX1,RRM2,SDC2,SERPINA1,SGK1,SLC24A3,SLC4A4,SOX9…	AR,CEBPB,CREB1,CTNNB1,Creb,EGFR,EGR1,EPAS1,FGF2,FOS,JUN,MYC,NFKB1,NFKBIA,NFkB (complex),NR3C2,PGR,PPARG,RELA,SP1,STAT3,TGFB1,beta-estradiol,progesterone
CDKN1A	kinase	Activated	2.577	-0.072	2.817	1.88e-15	ARL6IP1,ATAD2,BRCA1,CDC25A,EXO1,FANCI,FN1,HJURP,HMGB2,IL32,KIF20A,MBNL2,MCM2,MCM4,MCM6,MCM7,MMP1,MYBL2,PARP2,PCLAF,PCNA,PLK1,PRC1,RAD51,SOX9,UHRF1	CCND1,CCNE1,CDKN1A,CDKN2A,E2F1,E2F3,E2F4,E2f,FOXO3,HDAC1,JUN,MYC,RB1,RBL1,TP53
PDGF BB	complex	Activated	3.299	0.144	2.549	2.04e-15	ACKR3,ADM,BRCA1,C3,CASP4,CCL20,CD44,CDK2,CSF1,CXCL2,CXCL8,DUSP5,DUSP6,ETS2,FN1,GEM,GFPT2,GJA1,HLA-E,IER3,LDLR,LIF,MCM6,MMP1,MYBL2,PCNA,PLAT,PTGS2,RFC5,SGK1,TNFAIP3	CEBPB,CREB1,CTNNB1,Creb,EGR1,HIF1A,IL6,JUN,NFKB1,NFKBIA,NFkB (complex),PDGF BB,PPARG,RELA,SMAD4,SP1,STAT3,TBP,TGFB1,Tgf beta
IFNAR1	transmembrane receptor	Activated	2.208	0.148	1.801	2.39e-15	B2M,CCL20,CSF1,CXCL2,DUSP6,GBP4,HLA-A,IFI44,IFIT2,IFIT3,IFITM1,LIF,MX2,OAS2,OASL,PLAT,PTGS2,RSAD2,TLR2,TNFAIP2,TNFAIP3,XAF1	CEBPB,CTNNB1,IFNAR1,IFNG,IRF1,IRF3,IRF7,IRF9,Interferon alpha,MYC,NFkB (complex),RELA,RNA polymerase II,SPI1,STAT1,STAT2,STAT3,STAT6,TBX5
tetradecanoylphorbol acetate	chemical drug	Activated	5.436	0.125	4.553	3.14e-15	ADM,AMIGO2,BLM,BTC,C3,CCL20,CD44,CD68,CSF1,CTSV,CXCL2,CXCL8,DBP,DUSP5,DUSP6,ETS2,FBN1,FKBP5,FOSL2,FTH1,GEM,GJA1,HJURP,HRH1,ICAM1,IER3,IFI35,IFNGR2,IGFBP2,IKBKE,IL32,IRF1,LAMB3,LCN2,LDLR,LIF,LIPG,LYST,METTL7A,MMP1,NAV2,NEU1,NFKBIE,PCNA,PLAT,PLAUR,PRKCD,PTGES,PTGS2,RMI2,SERPINA1,SGK1,ST6GAL1,STC1,TLR2,TLR6,TNFAIP3,TSC22D3,ZEB1	CREB1,CTNNB1,EGF,EGR1,ETS1,FOS,HIF1A,IL1B,JUN,NFKB1,NFKBIA,NFkB (complex),NR3C1,PPARG,PRKCD,RELA,SMAD4,SP1,TGFB1,TP53,tetradecanoylphorbol acetate
methylselenic acid	chemical reagent					5.59e-15	ACKR3,ATAD2,BRCA1,BRCA2,CD44,CDC25A,CDK2,CENPA,FKBP5,FN1,HMMR,IRF1,MCM2,MCM6,MCM7,MYBL2,NMI,PCNA,PLCB4,PLK1,POLA1,PTGES,RFC5,RRM2,SGK1,TLR2,TNFAIP3	ATM,Akt,CEBPB,CREB1,E2F1,E2F2,E2F3,E2F4,E2f,ESR1,HIF1A,JUN,LEF1,NFKBIA,PGR,RB1,RBL1,RELA,SP1,TP53,TP63,beta-estradiol,methylselenic acid
camptothecin	chemical drug	Activated	2.996	0.075	2.636	5.99e-15	BRCA1,BRCA2,CASP4,CASP8,CCL20,CD59,CDC25A,CDK2,CSF1,CXCL2,CXCL8,DUSP6,DYRK3,HJURP,HLA-A,HLA-B,HLA-E,ICAM1,IL15RA,IRF1,LDLR,MAFF,MBNL2,MIR22HG,MMP1,NFKBIE,OPTN,PCNA,PIK3C2B,PTGES,PTGS2,PTP4A2,RRM2,RSAD2,STX11,TAP1,TLR2,TLR6,TNFAIP3,TPP1,TSPAN3	ATF3,E2F2,HDAC1,HIF1A,Histone h4,JUN,MYC,NFKB1,NFKBIA,NFkB (complex),RELA,RELB,SMARCA4,STAT3,camptothecin
CHUK	kinase	Activated	2.946	0.195	2.044	6.29e-15	ACKR3,AMPD3,C3,CASP4,CDC25A,CSF1,CXCL2,CXCL8,DUSP6,GBP3,GBP4,HLA-A,ICAM1,IFI35,IFIT2,LCN2,PCNA,PLK1,PTGS2,SGK1,SNX10,SQSTM1,TNFAIP2,TNFAIP3,TNIP1	CHUK,CREBBP,ESR1,HIF1A,IKBKB,IKBKG,JUN,MYC,NFKB1,NFKBIA,NFKBIB,NFkB (complex),NR3C1,RELA,STAT3,TNF
NUPR1	transcription regulator	Activated	5.096	-0.072	5.534	1.02e-14	ADM,ARHGEF26,BLM,BRCA1,CD63,CD68,CDK2,CXCL8,DUSP5,E2F8,EME1,ESPL1,EXO1,FAM114A1,FANCD2,GINS1,HJURP,HLTF,IFIT2,KIF20A,KNL1,LHFPL2,LIF,LMNB1,MCM10,MX2,PIK3R1,PLK1,POLQ,RAD51,SPC24,SPC25,SPIN4,TICRR,TMPO,TNIP1,WDR76
E2F3	transcription regulator	Inhibited	-3.637	0.113	-4.102	1.07e-14	AKR1C3,CCL20,CDC25A,CDC45,CDK2,E2F2,FBXO5,HMGB2,MCM10,MCM2,MCM4,MCM6,MCM7,MYBL2,PCLAF,PCNA,PLCB4,PLK1,POLA1,RAD51,RRM2,TMPO,TNFAIP2	CCNE1,CDKN2A,CREB1,Creb,E2F1,E2F3,E2F4,E2f,FOXO3,IGF2,JUN,MYC,RB1,RBL1,TP53
TLR3	transmembrane receptor	Activated	4.254	0.218	3.328	1.1e-14	C3,CCL20,CXCL2,CXCL8,DDX58,GBP3,GBP4,ICAM1,IER3,IFI44,IFIT1,IFIT2,IFIT3,IRF1,LCN2,LIPG,LMNB1,LPIN2,MMP1,MX2,NMI,OASL,PIK3R1,PTGES,PTGS2,RSAD2,TRIM38	CpG ODN 2006,IRF1,IRF3,IRF5,IRF7,IRF9,Interferon alpha,NFKB1,RELA,SPI1,STAT1,STAT2,STAT3,STAT6,TBK1,TICAM1,TLR3
TGM2	enzyme	Activated	4.202	0.103	3.686	2.8e-14	C3,CDCA7,CXCL8,DDX60,DDX60L,FN1,GJA1,HLA-B,IFI35,IFIT1,IFIT2,IFIT3,IFIT5,NCF2,OAS2,OASL,PTGES,SAMD9L,SLFN5,TAP1,TNFAIP2,TNIP1,TPCN1,XAF1,ZEB1	APP,CEBPB,CREBBP,CTNNB1,EGR1,ERK1/2,FN1,HIF1A,IRF3,JUN,NFKB1,NFKBIA,NFkB (complex),NOTCH1,PPARG,PRKCA,RELA,SP1,SPI1,STAT1,STAT3,TGM2
STAT3	transcription regulator	Activated	2.358	0.118	1.741	4.19e-14	ADM,AHR,BST2,CCL20,CDC25A,CXCL2,CXCL8,EME1,FN1,GBP3,GJA1,HLA-A,ICAM1,IFI35,IFI44,IFIT1,IFIT2,IFIT3,IFIT5,IFITM1,IFITM3,IKBKE,IRF1,LIF,LOX,MX2,OAS2,OASL,PLAUR,PSIP1,PSMB8,PTGS2,RSAD2,SERPINA1,SGK1,SLFN5,STAT2,TAP1,XAF1	IFNAR1,IFNG,IL1RN,IRF1,IRF3,IRF7,IRF9,Interferon alpha,JUN,NFKB1,NFKBIA,NFkB (complex),RELA,SPI1,STAT1,STAT2,STAT3,STAT6
Vegf	group		0.227	0.176	-0.808	5.82e-14	ACKR3,AHR,CASP8,CD44,CDC25A,CDC45,CDK2,CXCL8,DBF4,DUSP5,DUSP6,FKBP5,FN1,GEM,GJB2,HELLS,HMMR,ICAM1,IL15RA,IRF1,KIF22,LCN2,LDLR,MCM2,OSMR,PKMYT1,PLAUR,PLK1,PRC1,PTGS2,RGCC,SGK1,SH3TC2,STC1,TRIP13,ZEB1	CEBPB,CREB1,CTNNB1,Creb,EGR1,FOS,JUN,MAP2K1,MAPK14,MYC,NFKBIA,NFkB (complex),RAS,SP1,SRC,STAT3,TGFB1,Vegf,estrogen receptor
Ifn	group	Activated	4.047	0.165	3.379	6.28e-14	B2M,CASP8,CD44,DDX58,HLA-A,ICAM1,IFIT1,IFITM1,IFITM3,IL15RA,IL32,IRF1,LCN2,OAS2,OASL,RSAD2,SP100,TAP1,TLR2	CEBPB,CTNNB1,HIF1A,IRF9,Ifn,Ifnar,JUN,MYC,NFKB1,NFKBIA,NFkB (complex),RELA,SPI1,STAT1,STAT2,STAT3,STAT6,TBX5
RABL6	other	Inhibited	-3.873	0.122	-4.346	7.61e-14	CDC25A,CDK2,FEN1,HMMR,MCM10,MCM2,MCM7,PARP2,PLK1,POLA1,PRC1,PRIM1,RAD54B,RFC3,TMEM97	CDKN2A,E2F1,E2F4,JUN,RABL6,RB1,TP53
E2f	group	Inhibited	-3.516	0.192	-4.273	9.95e-14	BRCA1,CDC25A,CDC45,CDK2,DBF4,E2F2,E2F8,FANCD2,GINS2,MCM10,MCM2,MCM4,MCM6,MYBL2,PCNA,POLA1,RAD51,RRM2,WDR76	E2F1,E2F4,E2f,FOXO3,RB1,RBL1,Rb,TP53
TLR4	transmembrane receptor	Activated	4.225	0.179	3.411	1.04e-13	ADM,C3,CASP8,CCL20,CD44,CXCL2,CXCL8,FBXO32,GJA1,ICAM1,IFIT2,IFIT3,IFITM3,IL15RA,IRF1,LCN2,LYST,MARCH3,MMP1,NMI,OASL,PLAT,PTGES,PTGS2,RGCC,RSAD2,STAT2,TLR2,TNFAIP3,TRIM38,ZC3H12C	HIF1A,IL1B,IRF1,JUN,MYD88,NFATC2,NFKB1,NFKBIA,NFkB (complex),NR3C1,RELA,STAT1,STAT3,TLR4,lipopolysaccharide
IFNLR1	transmembrane receptor					1.08e-13	CCL20,CSF1,CXCL2,IFI44,IFIT2,IFIT3,LIF,OASL,PTGS2,RSAD2,TLR2,TNFAIP2,TNFAIP3	CEBPB,CTNNB1,IFNL1,IFNLR1,IRF9,MYC,SPI1,STAT1,STAT2,STAT3,STAT6,TBX5
CG	complex		1.576	0.157	0.787	1.63e-13	ADM,AKR1C3,B2M,BLM,BTC,CTSV,CXCL8,DNAH11,DUSP6,EPHA3,GGCT,GJA1,GJB2,HLA-A,ICAM1,IER3,IFIT3,IGFBP2,LDLR,LIF,MARCH3,MCM10,MMP1,PCNA,PLAT,PLAUR,PTGS2,SLC4A4,STC1,UNG	CEBPB,CG,CREB1,CREBBP,CTNNB1,Creb,DUSP1,EGR1,ERK1/2,ESR1,HIF1A,JUN,NFKBIA,NFkB (complex),PPARG,REL,SP1,STAT1,STAT3,TBP,TP53,ZFP36,beta-estradiol
doxorubicin	chemical drug	Activated	4.383	0.086	3.913	2.03e-13	ABCC3,ADM,BRCA1,BRCA2,CASP8,CD44,CDK2,CENPA,CXCL2,CXCL8,DUSP5,E2F2,EXO1,FTH1,GAD1,IER3,IRF1,KIF20A,LAMC2,LCN2,MBNL2,PCLAF,PCNA,PLK1,PRC1,PSMB8,PTGS2,RAD51,RRM2,SDC2,SOX9,TAP1	Akt,CDKN2A,CEBPB,E2F1,E2F4,HIF1A,IKBKB,IL6,JUN,LEF1,MYC,NFKB1,NFKBIA,NFkB (complex),NR3C1,PGR,PPARG,RB1,RELA,STAT3,TP53,doxorubicin
DUSP1	phosphatase		0.292	-0.015	0.354	2.63e-13	APOL6,CCL20,CXCL2,CXCL8,DUSP6,GJB2,ICAM1,IER3,IFIT1,IFIT3,IRF1,MMP1,PIK3R1,PLAT,PLAUR,PTGS2,TLR2,VNN1	CEBPB,DUSP1,EGR1,HMGB1,IL10,IL1B,JUN,NFKB1,NFKBIA,NFkB (complex),NR3C1,P38 MAPK,RELA,SP1,STAT3,ZFP36,cytokine
DDX58	enzyme	Activated	2.351	0.211	1.561	3.08e-13	CASP4,CXCL8,DDX58,GBP3,GEM,IFI35,IFI44,IFIT1,IFIT2,IFIT3,IRF1,NMI,PTGS2,RSAD2,STAT2	CREBBP,DDX58,EP300,IFNB1,IRF1,IRF3,IRF7,IRF9,Interferon alpha,SPI1,STAT1,STAT2,STAT3,STAT6
SMARCA4	transcription regulator	Activated	4.054	0.2	3.036	3.4e-13	AHR,CD44,CD63,CDC25A,CDK2,CSF1,DUSP6,ETS2,FAM167A,FKBP5,FN1,FOSL2,FUT1,HKDC1,HLA-B,HLA-E,HNMT,ICAM1,IER3,IFIT1,IFITM1,IFITM3,IL15RA,IRF1,LOX,MAFF,MEIS1,MMP1,OXCT1,PLAT,PLAUR,PTP4A2,RRM2,SDC2,SERPINB8,TAP1,TLR2,TXNRD1,ZNF503	CDH1,CDKN2A,CEBPB,CREBBP,CTNNB1,E2F1,E2F2,E2F4,EP300,ESR1,ETS1,HDAC1,Histone h4,JUN,MYC,RB1,RELA,SMAD4,SMARCA4,SP1,STAT1,STAT3,TBX5,TCF,TP53
PTGER4	g-protein coupled receptor		-1.95	-0.056	-1.71	3.76e-13	BRCA1,CCL20,CD44,CXCL8,DDX58,FAM49A,GBP4,ICAM1,IFI35,IFIT2,IRF1,LHFPL2,MAFF,NCF2,PTGS2,RNF24,RSAD2,SLFN5,ST6GAL1,XAF1	CEBPB,CREBBP,CTNNB1,Creb,EGR1,EP300,ESR1,HDAC1,IFNG,IRF1,JUN,MYC,NFKBIA,NFkB (complex),PPARG,PTGER4,Pka,RELA,RNA polymerase II,SP1,STAT1,STAT3,TBX5,prostaglandin E2
TLR7	transmembrane receptor	Activated	3.766	0.234	2.765	4.27e-13	CCL20,CD44,CXCL2,CXCL8,ETS2,FCMR,ICAM1,IER3,IFI35,IFIT1,IFIT3,IFITM1,IRF1,MX2,OAS2,PLAT,RSAD2,STAT2,TNFAIP3,TRIM38	CEBPB,CTNNB1,IL1B,IRF1,IRF3,IRF7,Interferon alpha,JUN,MYC,NFKB1,NFKBIA,NFkB (complex),NR3C1,RELA,RNA polymerase II,STAT1,STAT3,TBX5,TLR7,resiquimod
IKBKB	kinase	Activated	3.735	0.146	3.078	7.37e-13	AMPD3,BRCA1,BRCA2,C3,CASP8,CCL20,CD44,CSF1,CXCL2,CXCL8,DUSP6,GBP3,HLA-A,ICAM1,IGFBP2,IKBKB,IRF1,KIF20A,LCN2,LMNB1,MMP1,PLK1,PTGS2,SGK1,TNFAIP2,TNFAIP3	CHUK,CREBBP,ESR1,FOXO3,HIF1A,IKBKB,IKBKG,JUN,MYC,NFKB1,NFKBIA,NFKBIB,NFkB (complex),RELA,STAT3
PML	transcription regulator	Activated	2.28	0.016	2.21	1.01e-12	BRCA1,BST2,CDK2,DDX60,FANCD2,IFI35,IFI44,IFIT1,IFIT3,IFITM1,LDLR,MAFF,MCM6,OAS2,PSMB8,SQSTM1,TAP1,TNFAIP3,TXNRD1,ZEB1	BACH1,CEBPB,CREBBP,CTNNB1,EP300,HIF1A,IRF3,IRF7,JUN,MYC,NFE2L2,NFkB (complex),PML,RB1,RELA,SPI1,STAT1,STAT3,STAT5a/b,TBX5,TP53
fulvestrant	chemical drug		1.833	-0.051	2.078	1.36e-12	BLM,C3,CASP4,CDC25A,CSF1,FEN1,FOSL2,GJA1,GJB2,ICAM1,IER3,IRF1,LDLR,MCM2,MCM7,PCNA,PRIM1,PTGES,PTGS2,RFC5,SAPCD2,SQSTM1,STC1,TSC22D3,ZEB1	AR,CDKN2A,CEBPB,CREB1,CTNNB1,Creb,E2F1,E2F4,EGFR,EGR1,ESR1,JUN,NCOA3,NFKBIA,NFkB (complex),NR3C2,PGR,PPARG,RB1,RELA,SP1,STAT5a/b,STAT6,TP53,fulvestrant,progesterone,prostaglandin E2
TICAM1	other	Activated	3.83	0.226	2.874	1.58e-12	CASP4,CXCL2,CXCL8,DDX58,ETS2,ICAM1,IFIT1,IFIT2,IFIT3,IKBKE,IL15RA,IRF1,MAFF,MCM2,OASL,PTGS2,RSAD2,TLR2,TNFAIP3	CTNNB1,IKBKE,IRF3,IRF5,IRF7,MAP3K7,MYD88,NFATC2,NFKB1,NFKBIA,NFkB (complex),RELA,STAT1,STAT3,TBK1,TICAM1,TLR4
MAP3K7	kinase	Activated	2.212	0.107	1.833	1.62e-12	CCL20,CXCL2,CXCL8,DDX58,IFI44,IFIT1,IFIT2,IFIT3,IFITM1,IRF1,MMP1,OAS2,OASL,PTGS2,XAF1	CEBPB,CREBBP,CTNNB1,EP300,IRF3,IRF5,IRF7,IRF8,JUN,MAP3K7,MAPK1,MYC,NFKB1,RARA,RCAN1,STAT1,STAT3,TAB1,TBX5
oblimersen	biologic drug	Activated	3.606	0.223	2.801	2.57e-12	ADM,BST2,CXCL8,IFI35,IFI44,IFIT1,IFIT3,IFITM1,MAFF,MX2,OAS2,OASL,RSAD2
PRKCD	kinase	Activated	4.378	0.114	3.877	3.46e-12	CCL20,CD68,CXCL8,DUSP6,ETS2,FBN1,FOSL2,GEM,HJURP,HRH1,ICAM1,IL32,LAMB3,LDLR,LIF,LIPG,LYST,NAV2,PTGS2,TLR2,ZEB1	CEBPB,CREB1,CREBBP,ERK,FOS,Gsk3,HIF1A,HMGB1,JUN,MAPK14,MAPK8,NFKB1,NFKBIA,NFkB (complex),NR3C1,PPARG,PRKCD,RELA,SMAD4,SP1,TP53
SMARCB1	transcription regulator	Activated	2.858	0.137	2.32	4.44e-12	CD44,CDT1,CENPA,CSF1,DOCK4,ETS2,GJA1,GJB2,IFITM1,IGFBP2,IL15RA,MCM10,MCM2,MCM4,MMP1,MYBL2,POLA1,PRIM1,RAD54B,RFC5	CDKN2A,E2F1,E2F4,JUN,RB1,SMARCB1,TP53
PD98059	chemical - kinase inhibitor	Inhibited	-3.228	-0.152	-2.363	6.72e-12	C3,CCL20,CD44,CDC25A,CDK2,CXCL2,CXCL8,DUSP5,DUSP6,E2F2,FKBP5,FN1,FTH1,GJA1,ICAM1,IER3,KIF22,LDLR,LIPG,MMP1,MYBL2,NAB1,OSMR,PCNA,PIK3R1,PLAT,PLAUR,PTGES,PTGS2,RRM2,SERPINA1,ST6GAL1,STC1,TLR2,TSC22D3	CEBPA,CEBPB,CREB1,CTNNB1,EGF,ETS1,IL6,JUN,MYC,NFKB1,NFKBIA,NFkB (complex),PD98059,PGR,PPARG,RAF1,RELA,RNA polymerase II,STAT3
AREG	growth factor		-1.527	0.077	-1.82	8.37e-12	C3,CCL20,CDC45,CENPA,HJURP,IFIT2,IFIT3,KIF20A,MMP1,MYBL2,PLK1,PRC1,PTGS2,RRM2,TXNRD1	AREG,CEBPB,CTNNB1,ERBB2,HDAC1,IL17A,IL6,JUN,NFKB1,NFKBIA,NFkB (complex),PPARG,RB1,RELA,STAT3,TP53,estrogen receptor
salmonella minnesota R595 lipopolysaccharides	chemical - endogenous non-mammalian	Activated	3.694	0.241	2.72	8.58e-12	CASP4,CCL20,CXCL2,CXCL8,ETS2,ICAM1,IFIT2,IKBKE,IRF1,MAFF,MCM2,OASL,PTGS2,RSAD2,SLFN5,TLR2,TNFAIP3	CREBBP,ESR1,HIF1A,HMGB1,JUN,MYC,NFATC2,NFKB1,NFKBIA,NFkB (complex),RELA,SP1,STAT1,STAT3,TLR4,TNF,salmonella minnesota R595 lipopolysaccharides
MYD88	other	Activated	3.386	0.216	2.392	1e-11	BLM,C3,CASP4,CD44,CXCL2,CXCL8,ETS2,FBXO32,HLA-A,ICAM1,IFIT2,IKBKE,IL32,IRF1,MAFF,MCM2,OASL,PARP2,PTGES,PTGS2,RSAD2,TLR2,TNFAIP3,ZC3H12C	HIF1A,IL1B,Ige,Ikb,JUN,MYD88,NFATC2,NFKB1,NFKBIA,NFkB (complex),NR3C1,RELA,STAT1,STAT3,TLR4,Tlr
IRF3	transcription regulator	Activated	3.542	0.19	2.716	1.03e-11	B2M,CXCL8,DDX58,DDX60,FN1,IFI44,IFIT1,IFIT2,IFIT3,IFITM3,IRF1,LCN2,OAS2,OASL,RSAD2,SAMD9L,STAT2,TAP1,TMPO,TNFAIP3,UBE2L6	IFNA2,IRF1,IRF3,IRF7,IRF9,ISGF3,Ifn,Interferon alpha,NFkB (complex),PML,SMARCA4,SPI1,STAT1,STAT2,STAT3,STAT6
CD40LG	cytokine	Activated	2.839	0.198	2.121	1.03e-11	AHR,B2M,CCL20,CD44,CD63,CSF1,CXCL2,CXCL8,DUSP5,E2F2,FOSL2,ICAM1,IFI44,IFIT1,IFIT2,IFIT3,IFITM1,IRF1,NFKBIE,PKMYT1,PLAUR,POLA1,PSMB8,PTGS2,SWAP70,TAP1,TNFAIP2,TNFAIP3,TNIP1	CD40LG,CEBPB,CREBBP,CTNNB1,ESR1,HIF1A,IFNG,IL12 (complex),IRF1,JUN,MYC,NFKB1,NFKBIA,NFkB (complex),RELA,STAT1,STAT3,TBX5,TNF
E. coli B4 lipopolysaccharide	chemical toxicant	Activated	3.999	0.155	3.283	2.92e-11	AMPD3,CASP8,CCL20,CENPA,CXCL2,CXCL8,DDX58,ETS2,GBP4,HLA-A,ICAM1,IFI35,IFIT3,IFITM3,LCN2,PLAUR,PSMB8,PTGES,PTGS2,RSAD2,TAP1,TLR2,TNFAIP3,UHRF1	CREBBP,E. coli B4 lipopolysaccharide,ESR1,IFNG,IL1B,IRF1,IRF9,NFATC2,NFKB1,NFKBIA,NFkB (complex),NR3C1,RELA,SPI1,STAT1,STAT2,STAT3,STAT6,TLR4,TNF
IGF2	growth factor		0.621	0.093	0.396	3.1e-11	CDC45,CTSV,FEN1,FN1,HELLS,IER3,IGFBP2,MCM2,MCM4,MCM7,MMP1,MYBL2,PIK3R1,PRIM1,PTGS2,RAD51,RRM2,UHRF1,ZEB1	Akt,CEBPB,CTNNB1,EGR1,ESR1,FOS,HGF,HIF1A,HMGB1,Histone h3,IGF2,JUN,LEF1,NFKBIA,NFkB (complex),P38 MAPK,PGR,RELA,RNA polymerase II,SP1,SRC,TP53,estrogen receptor
APP	other	Activated	3.265	0.078	2.863	3.32e-11	C1R,C3,CCL20,CD44,CD59,CD68,CDK2,CSF1,CTSV,CXCL2,CXCL8,DDX58,ETS2,FAM49A,FN1,GBP4,HLA-E,ICAM1,IFI35,IFIT2,IGFBP2,IRF1,LDLR,LHFPL2,MAFF,MAP6,MCM10,MMP1,PIK3R1,PLAT,PLK1,PTGS2,RFC3,RNF24,RSAD2,SLFN5,SOX9,SQSTM1,ST6GAL1,THSD4,TLR2,TNFAIP2,TPP1,XAF1	APP,CTNNB1,EGR1,HIF1A,Ikb,Immunoglobulin,JUN,LDL,MYC,NFE2L2,NFKB1,NFKBIA,NFkB (complex),NOTCH1,RELA,SP1,TP53,cholesterol
MITF	transcription regulator	Inhibited	-2.458	0.214	-3.449	3.44e-11	BRCA1,CD44,CDK2,CDT1,CENPH,CXCL8,EME1,ESPL1,FBXO32,FN1,GMPR,KIF20A,LYST,MCM2,MCM4,MCM6,ORC6,PLK1,RFC5,SOX9,SPC24,SPC25	E2F1,E2F4,E2f,MITF,RB1,RBL1,TP53
hyaluronic acid	chemical - endogenous mammalian		1.371	0.105	0.985	3.61e-11	ACKR3,CD44,CXCL2,CXCL8,FN1,HMMR,ICAM1,LY96,MMP1,NCF2,PCNA,PTGES,PTGS2,SOX9,TLR2,TNFAIP3	CEBPB,CREBBP,CTNNB1,CXCL8,EGR1,HIF1A,JUN,MYC,NFKB1,NFKBIA,NFkB (complex),P38 MAPK,PI3K (complex),RELA,SP1,STAT3,hyaluronic acid
TBK1	kinase		1.868	0.13	1.38	4.18e-11	CXCL2,CXCL8,ICAM1,IFI44,IFIT1,IFIT2,IFIT3,IL15RA,NMI,OAS2,OASL,PTGS2,RGCC,RSAD2,TLR2	IFNG,IRF1,IRF3,IRF5,IRF7,IRF8,IRF9,Interferon alpha,NFkB (complex),RELA,SPI1,STAT1,STAT2,STAT3,STAT6,TBK1
TREM1	transmembrane receptor	Activated	2.14	0.125	1.584	5.97e-11	ACKR3,ASPH,CCL20,CSF1,CXCL2,CXCL8,ETS2,GEM,IFIT2,IL15RA,IRF1,LIF,MAFF,MMP1,OASL,PTGS2,SLCO4A1,TIFA,TLR2,TMPO	CEBPB,CREBBP,CXCL8,ESR1,HMGB1,IL1B,IL6,JUN,NFKB1,NFKBIA,NFkB (complex),NR3C1,PPARG,RELA,STAT3,TNF,TREM1,cytokine
NR3C1	ligand-dependent nuclear receptor	Inhibited	-2.781	0.028	-2.878	7.05e-11	ADM,AMIGO2,ARHGEF3,B2M,BRCA1,C1R,CAPN2,CARD6,CASP10,CASP4,CKAP2,CXCL2,CXCL8,FKBP5,FN1,GEM,ICAM1,IER3,IFIT2,IKBKB,IL15RA,IRF1,LIF,LYST,MMP1,OASL,PIK3R1,PRKCD,PTGS2,PTP4A2,SERPINA1,SGK1,TLR2,TNFAIP2,TNFAIP3,TNFRSF21,TSC22D3	CEBPD,CREBBP,EP300,ESR1,HIF1A,JUN,MYC,NFKB1,NFKBIA,NFkB (complex),NR3C1,NR3C2,PPARG,RELA,SP1,STAT3,aldosterone,dexamethasone,hydrocortisone
RB1	transcription regulator	Activated	2.6	0.05	2.408	7.82e-11	ATAD2,BLM,BRCA1,CASP4,CASP8,CDC25A,CDK2,CDT1,CXCL8,FBXO5,FEN1,FN1,HMGB2,MCM10,MCM2,MCM4,MCM6,MCM7,MEIS1,MYBL2,PCLAF,PCNA,PLK1,RAD51,RFC3,RRM2,TMEM97,TMPO,ZEB1	CCND1,CCNE1,CDKN2A,E2F1,E2F2,E2F3,E2F4,E2f,FOXO3,HDAC1,JUN,MYC,RB1,RBL1,RBL2,TP53
VCAN	other		0.784	0.02	0.7	8.35e-11	ADM,C1R,C3,CCL20,CD59,CXCL2,CXCL8,FN1,ICAM1,IFI44,IFIT1,IFIT2,IFITM1,LCN2,MX2,OAS2,ST6GAL1,XAF1	CEBPB,CREB1,CREBBP,CTNNB1,EGR1,EP300,ERK,ERK1/2,FOXO1,HIF1A,JUN,NFKB1,NFKBIA,NFkB (complex),PPARG,RELA,RHOA,VCAN,estrogen receptor,hyaluronic acid
FOXO3	transcription regulator		0.449	0.036	0.332	9.79e-11	AHR,CASP4,CASP8,CDC45,CDT1,CTSV,CXCL8,EXO1,FBXO32,FBXO5,FN1,HTATIP2,ICAM1,IER3,IL10RB,LCN2,MCM2,MCM4,MCM7,OPTN,PCNA,PLK1,PRKCD,SGK1,ZWINT	AKT1,Akt,CEBPB,CREB1,CTNNB1,E2F1,E2F4,E2f,EGR1,FOXO1,FOXO3,HDAC1,HIF1A,JUN,LEF1,NFKBIA,NFKBIB,NFkB (complex),NOTCH1,PGR,PPARG,RB1,RBL1,TP53,Vegf
TCF4	transcription regulator	Activated	2.387	0.181	1.955	1.22e-10	DDX58,E2F8,ESCO2,FN1,HMGB2,HMMR,IGFBP2,LAMC2,MMP1,OPTN,PLAUR,PRC1,RRM2,SAMD9L,SGK1,SOX9,SPC24,SPC25,SQSTM1,ZEB1	CTNNB1,JUN,LEF1,PPARG,STAT3,TCF,TCF4
hydrogen peroxide	chemical - endogenous mammalian	Activated	3.381	0.133	2.686	1.82e-10	BRCA1,CD59,CD63,CD68,CDK2,CSF1,CXCL8,ETS2,FBXO32,FN1,FTH1,GLS2,HELLS,ICAM1,IFIT2,IL10RB,IL32,LCN2,LDLR,MCM2,MMP1,PLAUR,PTGS2,PTP4A2,SGK1,STC1,TAP1,TNFAIP3,UHRF1,UNG,XAF1	CEBPB,CREB1,CREBBP,CTNNB1,EP300,ESR1,FOS,HIF1A,IRF3,IgG,JUN,MAPK14,NFKBIA,NFkB (complex),PI3K (complex),RELA,SMAD4,SP1,STAT1,TP53,hydrogen peroxide
TBX2	transcription regulator	Inhibited	-3.053	0.074	-3.318	2.01e-10	CDT1,CKAP2,DBP,E2F8,HELLS,MCM2,MCM4,MCM6,MCM7,PKMYT1,PLK1,PRC1,SGO1	CCND1,CDKN1A,E2F4,RB1,RBL1,TBX2,TP53
IL27	cytokine	Activated	2.865	0.132	2.381	2.24e-10	AHR,B2M,BST2,CCL20,CD63,CXCL8,DEPP1,HLA-A,HLA-B,HLA-E,ICAM1,IL10RB,IL15RA,IRF1,PTGS2,STAT2,TAP1	CEBPB,CREBBP,CTNNB1,HIF1A,IFNG,IL10,IL27,IRF1,IRF9,MYC,NFKB1,NFKBIA,NFkB (complex),RELA,SPI1,STAT1,STAT2,STAT3,STAT6,TBX5
Salmonella enterica serotype abortus equi lipopolysaccharide	chemical toxicant	Activated	2.887	0.241	1.88	2.3e-10	ACKR3,CCL20,CXCL2,ETS2,GBP3,GEM,GJB2,IFIT2,IL15RA,IL32,IRF1,MAFF,MMP1,OASL,PTGS2,TIFA,TMPO,ZBTB10	CEBPB,CREBBP,ESR1,IL6,JUN,NFKBIA,NFkB (complex),PPARG,RELA,STAT3,Salmonella enterica serotype abortus equi lipopolysaccharide,TNF
SPI1	transcription regulator	Activated	3.336	0.092	2.962	2.99e-10	CD68,CDC25A,CDK2,CSF1,DUSP6,E2F2,ETS2,FTH1,IFI44,IFIT1,IFIT2,IFIT3,IFITM1,IFITM3,MMP1,NCF2,OASL,PCNA,PSMB8,PTGS2,RSAD2,TLR2	CEBPB,CREBBP,ESR1,HMGB1,IL10,IL4,IL6,JUN,MAPK8,NFKB1,NFKBIA,NFkB (complex),NR3C1,PPARG,RELA,SPI1,STAT1,STAT3,STAT6,TNF
genistein	chemical drug		0.003	0.067	-0.317	3.21e-10	ADM,AKR1C3,ARSG,C3,CD44,CD68,CTSA,CTSV,CXCL2,CXCL8,FCMR,GJB2,HLA-A,ICAM1,IFIT2,IKBKB,LDLR,MMP1,NEU1,PCNA,PIK3R1,PLAT,PLK1,PTGS2,SLC4A4,SQSTM1,TPP1	CEBPB,CREB1,CTNNB1,Creb,EGR1,IL10,Ikb,JUN,LDL,MYC,NFKB1,NFKBIA,NFkB (complex),NOTCH1,RELA,RNA polymerase II,STAT3,TBP,VEGFA,estrogen receptor,genistein,resveratrol
LY294002	chemical - kinase inhibitor	Inhibited	-2.43	-0.185	-1.461	3.9e-10	ACKR3,BRCA2,CASP4,CD44,CDK2,CXCL2,CXCL8,DUSP6,ETS2,FEN1,FN1,GEM,GJA1,HMGB2,ICAM1,IER3,IGFBP2,IL32,IRF1,LAMB3,LAMC2,LCN2,LIF,PCNA,PIK3R1,PTGS2,SGK1,TLR2,TNFAIP3,ZEB1,ZWINT	CEBPB,CREBBP,EGR1,ESR1,HIF1A,IL1B,JUN,LY294002,MYC,NFKB1,NFKBIA,NFkB (complex),NOS2,NR3C1,P38 MAPK,RELA,SP1,STAT3,TNF
cycloheximide	chemical reagent		1.336	-0.029	1.466	3.91e-10	ADM,AHR,B2M,BRCA1,CCL20,CD44,CSF1,CXCL2,CXCL8,FN1,FOSL2,GJA1,ICAM1,IFIT1,IGFBP2,LCN2,MMP1,NFKBIE,PLAT,PLAUR,PLK1,PTGS2,RSAD2,TNFAIP2,TNFAIP3,TNIP1	CTNNB1,EGR1,FOS,HIF1A,IKBKB,JUN,Jnk,MYC,NFKB1,NFKBIA,NFkB (complex),NOTCH1,NR3C1,NfkB1-RelA,RELA,cycloheximide,prostaglandin E2
deferoxamine	chemical drug	Activated	3.209	0.133	2.644	4.38e-10	ADM,CCL20,CD59,CDK2,CXCL8,DUSP5,GEM,ICAM1,IFIT5,IGFBP2,IL32,LCN2,MMP1,MX2,PLAT,PLAUR,RSAD2,SERPINB8,SPRY4	APP,CTNNB1,EGR1,FOS,HIF1A,Ikb,JUN,Jnk,LDL,MYC,NFKB1,NFKBIA,NFkB (complex),NOTCH1,NfkB1-RelA,PI3K (complex),RELA,SP1,STAT1,deferoxamine
IRF5	transcription regulator	Activated	3.06	0.184	2.411	4.59e-10	CXCL2,DDX58,IFI44,IFIT1,IFIT2,IFIT3,IFITM3,OAS2,OASL,RSAD2,STAT2,TMPO,UBE2L6	IFN type 1,IFNA4,IRF1,IRF3,IRF5,IRF7,IRF8,IRF9,ISGF3,Ifn,Interferon alpha,NFkB (complex),SMARCA4,STAT1,STAT2,STAT3,STAT4
SOCS1	other		-1.717	-0.179	-1.057	5.33e-10	CD44,CDK2,CXCL2,CXCL8,DDX58,FKBP5,ICAM1,IFI44,IFIT1,IFIT2,IFIT3,IRF1,MMP1,OAS2,PTGS2,RSAD2	CEBPB,CTNNB1,IFNG,IRF1,IRF7,IRF9,MYC,NFkB (complex),RELA,RNA polymerase II,SOCS1,SPI1,STAT1,STAT2,STAT3,STAT6,TBX5
SPP1	cytokine		0.729	0.149	0.155	7.78e-10	BRCA1,CASP8,CCL20,CD44,CDC25A,CDK2,CXCL2,CXCL8,ETS2,FN1,HTATIP2,ICAM1,LIF,LOX,MMP1,PIK3R1,PTGS2,SOX9	CTNNB1,EP300,HIF1A,IL10,JUN,MMP1,MYC,NFKB1,NFKBIA,NFkB (complex),NR3C2,RAC1,RELA,SPP1,STAT3,hyaluronic acid
MAVS	other	Activated	2.556	0.167	1.988	8.25e-10	CXCL2,CXCL8,DDX58,IFIT1,IFIT2,IFIT3,IFITM3,OAS2,OASL,RSAD2,STAT2,UBE2L6	CREBBP,EP300,IFN Beta,IRF1,IRF3,IRF5,IRF7,Interferon alpha,MAVS,RELA,STAT1,STAT2,STAT3,STAT6,TBK1
EP400	other	Inhibited	-2.813	0.199	-3.373	8.33e-10	CDC25A,E2F2,E2F8,FBXO5,MCM4,MYBL2,PCNA,PLK1,SGO1,UHRF1	E2F2,EP400,HDAC1,Histone h4,RELA
CNOT7	transcription regulator					8.52e-10	B2M,BST2,IFI35,IFIT5,IFITM1,OAS2,PSMB8,TAP1,UBE2L6	CNOT7,IRF9,SPI1,STAT1,STAT2,STAT3,STAT6
5-O-mycolyl-beta-araf-(1->2)-5-O-mycolyl-alpha-araf-(1->1)-glycerol	chemical - endogenous non-mammalian	Activated	3.564	0.201	2.848	8.53e-10	CCL20,CD44,CXCL2,CXCL8,ICAM1,IER3,IFIT1,IFIT2,IFIT3,IFIT5,MMP1,PTGS2,TNFAIP3	5-O-mycolyl-beta-araf-(1->2)-5-O-mycolyl-alpha-araf-(1->1)-glycerol,CREBBP,CXCL8,ESR1,HIF1A,IL1B,JUN,NFKB1,NFKBIA,NFkB (complex),NR3C1,RELA,STAT3,TNF
IL1A	cytokine	Activated	4.325	0.164	3.616	1.18e-09	CCL20,CD44,CSF1,CXCL2,CXCL8,FTH1,ICAM1,IER3,IFNGR2,IL32,IRF1,LCN2,LIF,LOX,MMP1,PTGES,PTGS2,SERPINA1,TLR2,TNFAIP3	CREBBP,ESR1,HIF1A,IL12 (complex),IL1A,JUN,MYC,NFKB1,NFKBIA,NFkB (complex),RELA,STAT3,TNF
E. coli B5 lipopolysaccharide	chemical - endogenous non-mammalian	Activated	3.745	0.117	3.225	1.35e-09	ACKR3,B2M,CCL20,CD44,CXCL2,CXCL8,ETS2,HLA-A,ICAM1,IFIT1,IL15RA,IL32,IRF1,LDLR,LIF,NCF2,OASL,PTGS2,TLR2,TLR6,TNFAIP3	CEBPB,CREBBP,E. coli B5 lipopolysaccharide,ESR1,HIF1A,IL18,IL1B,IL6,JUN,NFKB1,NFKBIA,NFkB (complex),NR3C1,PPARG,RELA,STAT3,TNF
E2F2	transcription regulator	Inhibited	-2	0.198	-2.396	1.38e-09	CDC25A,CDC45,MCM10,MCM2,MCM4,MCM6,MCM7,MYBL2,PCNA,POLA1,RAD51,RRM2	CCNE1,CDK2,E2F1,E2F2,E2F4,E2f,RB1,RBL1,RNA polymerase II,TP53
TLR9	transmembrane receptor	Activated	2.956	0.196	2.112	1.47e-09	CDK2,CSF1,CXCL2,CXCL8,FCMR,IER3,IFI35,IFIT1,IFIT2,IFIT3,IFITM1,IRF1,LCN2,LIPG,LYST,MX2,OAS2,PTGS2,RSAD2,STAT2	CEBPB,CTNNB1,IFNA1/IFNA13,IFNB1,IRF1,IRF3,IRF5,IRF7,IRF9,MYC,RELA,RNA polymerase II,STAT1,STAT2,STAT3,TBX5,TLR7,TLR9
estrogen	chemical drug		-1.54	0.157	-2.213	1.54e-09	BRCA1,CDC25A,ESPL1,FEN1,FN1,FTH1,GJA1,GJB2,ICAM1,IGFBP2,LCN2,LDLR,LIF,MCM4,MCM7,PCNA,PLAT,PTGS2,RFC3,RRM2,UHRF1,UNG	CEBPB,CTNNB1,E2F1,E2F2,E2F3,E2F4,E2f,EGF,EP300,ERBB2,ETS1,HDAC1,JUN,NFKBIA,NFkB (complex),PPARG,RB1,RBL1,TP53,calcitriol,estrogen,estrogen receptor
imipramine blue	chemical drug	Activated	2.377	-0.139	2.784	1.59e-09	CASP4,CDC25A,CDK2,CENPA,E2F2,EXO1,PCNA,PLK1,SOX9
NRAS	enzyme	Inhibited	-2.155	-0.092	-1.882	2.01e-09	B2M,CENPA,DUSP6,EXO1,FN1,GJA1,HLA-A,IFI35,IFIT1,KIF22,LCN2,MYBL2,NCF2,PSMB8,PTGS2,SPC25,TAP1,VNN1	CEBPB,CTNNB1,EGR1,ERK1/2,HIF1A,IRF9,JUN,MAPK1,MYC,NRAS,PI3K (complex),PPARG,RARA,RELA,SP1,SPI1,STAT1,STAT2,STAT3,STAT6,TBX5
FGF2	growth factor	Activated	2.091	0.121	1.545	2.21e-09	ADM,CCL20,CDC25A,CDK2,CSF1,CXCL2,DUSP6,ETV4,FBN1,FN1,FTH1,GJA1,ICAM1,IGFBP2,LOX,MMP1,PCNA,PLAT,PLAUR,PRKCD,PTGS2,SDC2,SOX9,SPRY4,SQSTM1,ZEB1	CREB1,CREBBP,CTNNB1,Creb,EGFR,ESR1,FGF2,FOS,HIF1A,HRAS,JUN,LEF1,MYC,NFKBIA,NFkB (complex),RELA,SMAD4,SP1,STAT3,TCF,TCF4,TNF,TP53
gefitinib	chemical drug		-1.131	-0.087	-0.96	2.56e-09	BRCA1,C3,CDK2,CKAP2,CTSA,CXCL8,ETV4,GJA1,MAFF,MMP1,OSMR,PCNA,PLAUR,PRC1,PTGS2,SPRY4,TLR2	CEBPA,CEBPB,CREB1,CTNNB1,Creb,EGFR,EGR1,ERK1/2,HMGB1,JUN,MAPK8,NFKBIA,NFkB (complex),NR3C1,P38 MAPK,PGR,PPARG,RELA,RNA polymerase II,SP1,gefitinib
RBL1	transcription regulator		1.989	-0.169	2.454	2.63e-09	CASP4,CDC25A,CDK2,MCM10,MCM2,MCM6,MCM7,MYBL2,PCNA,PLK1,RRM2,ZEB1	CCNA2,CDK2,E2F1,E2F2,E2F4,E2f,EGR1,FOXO1,FOXO3,HDAC1,NFkB (complex),RB1,RBL1,RNA polymerase II,Rb,TP53
CDKN2A	transcription regulator	Activated	4.143	-0.022	4.244	2.73e-09	ATAD2,BLM,C3,CDC25A,CDK2,E2F2,FBXO5,FEN1,HMGB2,IFI35,MCM4,MCM7,MMP1,MYBL2,PCNA,PLK1,PTGS2,RFC3,RRM2,TMEM97,TMPO,TPP1	CCNE1,CDKN2A,E2F1,E2F2,E2F3,E2F4,E2f,FOXO3,JUN,MYC,RB1,RBL1,Rb,TP53
26s Proteasome	complex	Inhibited	-2.195	-0.11	-1.779	2.78e-09	AHR,BRCA2,CD68,CDC25A,CTSA,CXCL8,DDX58,EXO1,HMGB2,ICAM1,IFI35,POLA1,PTGS2,RFC3,SQSTM1,ULBP1	26s Proteasome,APP,CEBPB,EP300,FOS,HIF1A,JAK2,JUN,MYC,NFATC2,NFKB1,NFKBIA,NFkB (complex),NOTCH1,PARP1,RARB,RELA,STAT1,STAT3,STAT5A,TP53,bortezomib
trichostatin A	chemical drug		-0.434	0.059	-0.759	3.3e-09	ARL6IP1,ATAD2,B2M,BRCA1,BRCA2,CD44,CDCA7,CNTNAP2,CXCL8,E2F8,EPHA3,FN1,FNBP1,FOSL2,HDAC9,HMGN5,ICAM1,IFITM1,IRF1,KIF20A,LDLR,LMNB1,LOX,MCM2,MCM6,MMP1,PCNA,PLK1,PRKCD,PTGS2,SDC2,SGK1,SQSTM1,THSD4,TLR2,TMPO,TNFAIP2,TRIM38,UNG,ZEB1	CDKN2A,CEBPB,CREB1,E2F1,E2F4,EGR1,IKBKB,JUN,MAP2K3,MYC,NFKB1,NFKBIA,NFkB (complex),NR3C1,P38 MAPK,RB1,RELA,SP1,TP53,decitabine,estrogen receptor,trichostatin A
E2F6	transcription regulator		1.897	-0.176	2.455	3.38e-09	BRCA1,CDC25A,CDC45,E2F2,GINS2,GJA1,MCM2,PCLAF,RAD51,RRM2,UNG	E2F1,E2F2,E2F3,E2F6,E2f,RB1,TP53
NFKB1	transcription regulator	Activated	2.121	0.17	1.483	3.46e-09	B2M,BRCA2,CCL20,CD59,CSF1,CXCL2,CXCL8,FANCD2,GJA1,ICAM1,IER3,IFNGR2,IKBKB,IKBKE,IRF1,NMI,PRKCD,PTGS2,SOX9,TLR2,TNFAIP3	CREBBP,ESR1,HIF1A,IKBKB,IL12 (complex),IL4,Ikb,JUN,NFKB1,NFKBIA,NFkB (complex),NR3C1,RELA,STAT1,STAT3,STAT6,TNF
mir-21	microrna		0.236	-0.164	0.976	3.69e-09	ARL6IP1,ATAD2,C1R,CARD6,CASP4,CDC25A,DBP,FN1,GBP3,ICAM1,IRF1,MIS18A,OAS2,PLAT,PRC1,STAT2,TAP1,TLR2,TMEM97,UBE2L6,ZWILCH	CEBPB,HMGB1,IFNG,IL6,IRF1,JUN,NFKB1,NFKBIA,NFkB (complex),PPARG,RELA,STAT1,STAT3,cytokine,mir-21
CEBPB	transcription regulator	Activated	2.652	0.156	1.934	3.86e-09	ADM,AKR1C3,C3,CDC25A,CDC45,CDT1,CXCL2,CXCL8,FBXO32,HLA-A,ICAM1,IER3,IFITM3,IKBKE,LCN2,LDLR,LY96,MMP1,MYBL2,PCNA,PLAUR,PRKCD,PTGES,PTGS2,SERPINA1,SGK1	CEBPA,CEBPB,CREB1,CREBBP,CTNNB1,Creb,HDAC1,HIF1A,IL6,JUN,MYC,NFKB1,NFKBIA,NFkB (complex),PGR,PPARG,RELA,RNA polymerase II,SP1,STAT3,TBP
PGR	ligand-dependent nuclear receptor		1.253	0.152	0.588	4.47e-09	AKR1C3,CAPN2,CD44,CD59,FAM49A,FKBP5,FN1,ICAM1,IER3,NT5C2,PCNA,PTGES,PTGS2,SERPINA1,SERPINB8,SGK1,SNPH,STC1,TNFRSF21,TSC22D3,ZEB1	AR,CEBPB,CREBBP,CTNNB1,Creb,EGR1,EP300,ERK1/2,FOS,JUN,NFKBIA,NFkB (complex),NR3C1,NR3C2,PGR,PPARG,PTGS2,RELA,SP1,TP53,TSC22D3,estrogen receptor,progesterone
CCNE1	transcription regulator		-1.463	0.172	-1.946	4.51e-09	BRCA1,CAPN2,CD44,CDC45,CDK2,MCM2,MCM4,PCNA	CCNE1,E2F1,E2F2,E2F3,E2F4,E2f,FOXO3,HDAC1,MYC,RB1,RBL1,Rb,TP53
MAC	complex	Activated	2.757	0.223	2.143	6.33e-09	AKR1C3,CASP8,CD59,CXCL2,FN1,IRF1,PTGS2,RGCC	CEBPB,CREBBP,EP300,ESR1,HIF1A,MAC,NFE2L2,NFKB1,NFKBIA,NFkB (complex),NOTCH1,RELA,RELB,SMAD4,SP1,TNF,cholesterol
EGFR	kinase		1.594	0.116	1.052	6.4e-09	BTC,CASP4,CDK2,CXCL8,E2F2,ETV4,FBN1,FOSL2,GJA1,ICAM1,IER3,IRF1,LCN2,MMP1,MYBL2,OSMR,PARP2,PCNA,PLAT,PLAUR,PLK1,PTGES,PTGS2,SOX9,ZEB1	CEBPB,CREB1,CTNNB1,EGF,EGFR,EGR1,ETS1,FOS,JUN,MAPK14,MYC,NFKB1,NFKBIA,NFkB (complex),PPARG,RELA,SP1,SRC,STAT3,TGFB1,estrogen receptor
PARP9	enzyme		1.673	0.214	1.111	6.53e-09	HLA-E,IFI44,IFIT1,IFIT2,IFIT3,IRF1,OAS2	IRF9,PARP9,SPI1,STAT1,STAT2,STAT3,STAT6
cephaloridine	chemical drug		-1.941	0.144	-2.462	6.63e-09	CCL20,CDC45,CDT1,DSCC1,E2F8,EXO1,GINS2,LAMB3,MCM6,MMP16,OSMR,PCLAF,ZNF367
LDL	complex		1.94	0.132	1.449	6.8e-09	C3,CAPN2,CASP10,CASP8,CCL20,CD68,CXCL2,CXCL8,ICAM1,IFIT2,IFITM1,IGFBP2,LAMB3,LDLR,MMP1,MMP16,PLAT,PTGS2,TNFAIP3,VNN1	APP,HIF1A,IL10,IL17A,JUN,LDL,NFATC2,NFE2L2,NFKB1,NFKBIA,NFkB (complex),NOTCH1,RELA,SP1,STAT1,STAT3,TLR4,cholesterol
dihydrotestosterone	chemical - endogenous mammalian		-1.572	0.117	-2.135	7.26e-09	ACKR3,ADM,ATAD2,B2M,BRIP1,CASP8,CD63,CDCA7,CDK2,CNTNAP2,E2F8,FBXO32,FKBP5,FN1,FTH1,HLA-A,IGFBP2,LDLR,LOX,MAFF,MCM10,MCM4,MMP1,PTGS2,RMI2,SGK1,SLC4A4,SOX9,TRIP13,ZEB1	AGT,Akt,CEBPB,CREB1,CTNNB1,EGR1,ERK1/2,ESR1,HIF1A,JUN,LEF1,MYC,NFKBIA,PGR,PPARG,RB1,SP1,STAT3,TP53,beta-estradiol,dihydrotestosterone
FAS	transmembrane receptor		0.261	-0.017	0.318	8.17e-09	CASP8,CCL20,CD44,CD59,CSF1,CXCL2,CXCL8,DYRK3,FBN1,ICAM1,IER3,IFIT1,IL15RA,IRF1,LDLR,MMP1,NFKBIE,OPTN,PIK3C2B,PTP4A2,RSAD2,TLR2,TNFAIP3,TSPAN3	CREBBP,FAS,HIF1A,IL10,JUN,MYC,NFKB1,NFKBIA,NFkB (complex),RELA,RELB,STAT3
3,3-diindolylmethane	chemical drug		0.932	0.028	0.847	9.37e-09	BRCA1,CASP8,CDC25A,HLA-A,HLA-B,IFIT1,OAS2,PARP2,PTGS2,TAP1,ZEB1	3,3-diindolylmethane,CDKN2A,CEBPB,CREBBP,CTNNB1,E2F1,E2F4,HIF1A,IRF9,JUN,MYC,NFKB1,NFKBIA,NFkB (complex),RB1,RELA,SPI1,STAT1,STAT2,STAT3,STAT6,TBX5,TP53
HDAC1	transcription regulator		1.192	-0.039	1.33	1e-08	AMPD3,BRCA2,CD44,CDC25A,CDK2,CDT1,CXCL8,E2F2,LCN2,MCM10,MCM7,MYBL2,PLK1,PTGS2,RRM2,SGK1,SOX9,SQSTM1,TSC22D3,UHRF1	CCNE1,CDKN2A,CREB1,CTNNB1,Creb,E2F1,E2F3,E2F4,E2f,EGFR,EP300,HDAC1,HDAC2,JUN,NFKBIA,RB1,RBL1,SP1,TP53
NLRP3	other	Activated	2.466	-0.019	2.524	1.29e-08	BRCA1,CCL20,CDK2,CXCL2,ESPL1,FN1,LIF,NFKBIE,PARP2,PRIM1,RAD51,RFC3
NKX2-3	transcription regulator	Inhibited	-3.773	0.004	-3.791	1.39e-08	ADM,C19orf66,CD68,CXCL8,DDX58,DDX60,DDX60L,GMPR,HLA-B,HMMR,PSMB8,PTGS2,SAMD9,SAMD9L,STAT2,TAP1,UBE2L6,XAF1
IRF2	transcription regulator		1.746	0.133	1.378	1.52e-08	B2M,CDK2,DUSP5,ERAP1,IFI35,IRF1,LCN2,PSMB8,PTGS2,RRBP1,TAP1,TAPBP,TXNRD1,UBE2L6	CEBPB,CTNNB1,EGR1,ERK1/2,IRF1,IRF2,IRF7,IRF9,Ifn,JUN,NFkB (complex),PPARG,RELA,RNA polymerase II,SMARCA4,SPI1,STAT1,STAT2,STAT3,STAT6
butyric acid	chemical - endogenous mammalian		-1.293	0.022	-1.389	1.53e-08	CCL20,CD44,CDC25A,CDK2,CSF1,CXCL8,FTH1,HDAC9,HMGB2,ICAM1,IFIT1,IFIT3,IFITM1,IFNGR2,IL32,IRF1,NEU1,OAS2,PCNA,PLAT,PRKCD,PTGS2,SGK1,SOX9,STAT2,TNFAIP2	CREBBP,CTNNB1,EGR1,ESR1,HIF1A,JUN,MYC,NFKB1,NFKBIA,NFkB (complex),NFkB (family),RELA,SP1,STAT3,TGFB1,TNF,TNFSF10,butyric acid
IFNA1/IFNA13	cytokine	Activated	2.599	0.162	2.101	1.66e-08	GEM,IFIT1,IFIT2,IFITM1,IRF1,OAS2,PTGS2,RSAD2,STAT2,UBE2L6	CEBPB,CTNNB1,IFNA1/IFNA13,IFNAR1,IRF1,IRF3,IRF9,JUN,MAPK1,MYC,RARA,SPI1,STAT1,STAT2,STAT3,STAT6,TBX5
paclitaxel	chemical drug	Activated	2.22	0.087	1.93	1.8e-08	ACKR3,CASP10,CD44,CDK2,CXCL2,CXCL8,DUSP5,DUSP6,GAD1,GFPT2,HLA-A,ICAM1,IER3,IKBKB,KIF20A,OSMR,PCNA,PLAUR,PTGS2,STC1,UHRF1	CEBPB,CREB1,CREBBP,CTNNB1,CXCL8,EGR1,ESR1,FOXO3,HDAC1,JUN,MYC,NFKBIA,NFkB (complex),NOTCH1,P38 MAPK,RAF1,RELA,SP1,STAT3,TNF,Vegf,paclitaxel
U0126	chemical - kinase inhibitor	Inhibited	-2.304	-0.161	-1.568	1.94e-08	ACKR3,C3,CD44,CDK2,CXCL2,CXCL8,DBP,DUSP5,DUSP6,FKBP5,FN1,GFPT2,GJA1,ICAM1,IER3,IRF1,LDLR,LIF,MMP1,OSMR,PLAUR,PTGS2,SGK1,SOX9,STC1,TLR2,TSC22D3,ZWINT	CEBPB,CREBBP,CTNNB1,Creb,EGR1,ESR1,FOXO3,HDAC1,IL1B,JUN,MAP2K1,MYC,NFKB1,NFKBIA,NFkB (complex),NOTCH1,NR3C1,P38 MAPK,RELA,SP1,TNF,U0126,Vegf
ACKR2	g-protein coupled receptor	Inhibited	-3	-0.218	-2.347	2.02e-08	DDX58,DDX60,IFI44,IFIT2,IFIT3,OAS2,OASL,RSAD2,STAT2
SAMSN1	other	Activated	3.464	0.214	2.722	2.16e-08	CXCL2,IFIT2,IFIT3,IL15RA,IRF1,NMI,OASL,PLAT,PTGS2,RGCC,RSAD2,STAT2	IL4,NFKBIA,RELA,SAMSN1,STAT1,STAT3,STAT6
tamoxifen	chemical drug		0.993	0.029	0.873	2.25e-08	ACKR3,ADM,BRCA1,C3,CASP8,CDK2,CXCL8,DEPP1,ETV4,GJB2,IER3,IRF1,LDLR,LIF,MAFF,MMP1,PCNA,PTGS2,SOX9,SQSTM1	AGT,CEBPB,CREB1,CREBBP,CTNNB1,Creb,EGR1,ERK,ESR1,HIF1A,JUN,MYC,NFKB1,NFKBIA,NFkB (complex),PPARG,RARA,REL,RELA,SP1,STAT3,TP53,tamoxifen
CpG ODN 2006	chemical reagent	Activated	3.286	0.175	2.711	2.45e-08	CXCL8,ICAM1,IFI35,IFI44,IFIT1,IFIT2,IFIT3,IFIT5,MX2,OASL,RSAD2,SP100	CEBPB,CTNNB1,CpG ODN 2006,IRF1,IRF3,IRF7,IRF9,Interferon alpha,MYC,NFKBIA,RARB,SPI1,STAT1,STAT2,STAT3,STAT6,TBX5,TLR3
IL10	cytokine		-1.67	0.023	-1.769	2.48e-08	ADM,CASP8,CCL20,CD44,CD68,CSF1,CXCL2,CXCL8,DEPP1,ETS2,FKBP5,HDAC9,HTATIP2,ICAM1,IFIT2,IKBKB,IRF1,LIF,MMP1,PTGS2,TAP1,TLR2,TSC22D3	CEBPB,HIF1A,IFNG,IL10,IL1A,IL6,IRF1,Immunoglobulin,JUN,NFKB1,NFKBIA,NFkB (complex),PPARG,RELA,SPP1,STAT1,STAT3
SB203580	chemical - kinase inhibitor	Inhibited	-4.306	-0.2	-3.325	2.5e-08	BST2,C3,CASP10,CCL20,CXCL8,ETS2,FN1,GBP4,GJA1,GMPR,ICAM1,IER3,IFI35,IFIT1,IFIT2,IFIT3,IFIT5,IRF1,MMP1,OPTN,PLAT,PLAUR,PTGES,PTGS2,SGK1,TLR2	CEBPB,CREB1,CREBBP,CTNNB1,ESR1,FOS,HIF1A,HMGB1,IFNG,IRF1,JUN,MAPK14,MYC,NFKBIA,NFkB (complex),RELA,SB203580,SP1,STAT1,STAT3,TBX5,TNF
FOXM1	transcription regulator		-1.213	0.209	-1.947	2.75e-08	BRCA2,BRIP1,CDC25A,CDK2,CENPA,IKBKB,KIF20A,LOX,PCNA,PLAUR,PLK1,PRC1,SQSTM1,ZEB1	CCND1,CDKN1A,CDKN2A,CHEK1,CTNNB1,E2F1,E2F3,E2F4,FOXM1,FOXO3,HDAC1,JUN,LEF1,NFkB (complex),NOTCH1,RB1,RBL1,STAT3,TCF,TCF4,TP53,Vegf
Mek	group		0.453	0.083	0.148	2.78e-08	CDCA7,CXCL8,DDX58,DSCC1,DUSP5,DUSP6,ETV4,HRH1,IER3,IRF1,MAFF,PTGS2,SPRY4,ST6GAL1,TNFAIP3,UNG,XAF1,ZEB1	APP,CEBPB,CREB1,CTNNB1,Creb,EGFR,ERK,HIF1A,HMGB1,JUN,MAPK8,MYC,Mek,NFKBIA,NFkB (complex),NOTCH1,NR3C1,PPARG,RAF1,RELA,SP1,STAT1
Irgm1	other		-1	-0.241	-0.278	3.08e-08	GINS1,IFIT2,IFIT3,KIF20A,OAS2,OASL,RRM2,RSAD2,SQSTM1
IFNAR2	transmembrane receptor					3.08e-08	DDX58,GBP4,IFI44,IFITM1,MX2,OAS2,PSMB8,UBE2L6,XAF1	CEBPB,CTNNB1,IFNAR2,IFNG,IRF1,IRF9,MYC,NFkB (complex),RELA,SPI1,STAT1,STAT2,STAT3,STAT6,TBX5
uric acid	chemical - endogenous mammalian	Activated	2.401	0.033	2.291	3.13e-08	BRCA1,CDK2,CXCL2,CXCL8,ESPL1,ICAM1,NFKBIE,PARP2,PRIM1,PTGS2,RAD51,RFC3	ATP,CEBPB,CREB1,CREBBP,EGR1,Gsk3,HMGB1,IL33,JUN,MMP1,NFATC2,NFKB1,NFKBIA,NFkB (complex),NR3C1,P38 MAPK,RELA,SP1,uric acid
BRCA1	transcription regulator		1.55	0.074	1.299	3.17e-08	BRCA1,BRCA2,DDX58,EXO1,FEN1,FKBP5,IFIT1,IFIT2,IFIT3,IFITM1,PCNA,PLK1,RAD51,STC1,TAP1,TNFAIP2	Akt,BRCA1,CCND1,CDKN1A,CDKN2A,CEBPB,CTNNB1,E2F1,E2F4,EGR1,ERK1/2,HIF1A,JUN,LEF1,MYC,PGR,PPARG,RB1,RBL1,STAT3,TP53
STAT2	transcription regulator		1.98	0.172	1.506	3.31e-08	CXCL8,IFI35,IFIT1,IFIT2,IFIT3,IFITM1,IRF1,OAS2,PSMB8,RSAD2	CEBPB,CTNNB1,IFN type 1,IFNAR1,IRF1,IRF3,IRF9,MYC,NFKBIA,SPI1,STAT1,STAT2,STAT3,STAT4,STAT6,TBX5
Akt	group		1.722	0.08	1.395	3.6e-08	ADM,BRCA1,CD44,CXCL8,E2F2,FBXO32,FKBP5,FN1,IER3,IGFBP2,IL32,LCN2,PCNA,PTGS2,RAD51,RRM2,SGK1,SOX9,TLR2,ZEB1	Akt,CEBPB,CREB1,CTNNB1,EGR1,ERK1/2,ESR1,HIF1A,JUN,LEF1,MYC,NFKBIA,NFkB (complex),NOTCH1,P38 MAPK,PPARG,RELA,SP1,beta-estradiol
cisplatin	chemical drug	Activated	2.208	0.089	1.731	4.16e-08	ABCC3,BRCA1,CAPN2,CARD6,CASP8,CD44,CD68,CDC25A,CSF1,CXCL8,DUSP6,FN1,GLS2,HDAC9,HJURP,ICAM1,IER3,IFITM1,IQSEC2,LAMB3,LAMC2,LCN2,MBNL2,NCF2,NMI,PLAT,PLK1,PSMB8,PTGES,PTGS2,RAD51,RRM2,ST6GAL1,TAP1,UHRF1	CEBPB,CREBBP,EGR1,ESR1,FOS,HIF1A,IL6,IRF1,JUN,Jnk,MYC,NFKBIA,NFkB (complex),NfkB1-RelA,PPARG,RELA,SMAD4,STAT3,TNF,TP53,cisplatin,lipopolysaccharide
IKBKG	kinase	Activated	3.111	0.172	2.501	4.41e-08	AMPD3,C3,CSF1,CXCL2,CXCL8,DUSP6,GBP3,HLA-A,ICAM1,IKBKE,LCN2,SGK1,TNFAIP2,TNFAIP3	CEBPB,CHUK,CREBBP,ESR1,FOXO3,IKBKB,IKBKG,IL6,JUN,MYC,NFKB1,NFKBIA,NFkB (complex),NR3C1,PPARG,RELA,STAT3,TNF
E. coli serotype 0127B8 lipopolysaccharide	chemical - endogenous non-mammalian	Activated	2.523	0.074	2.227	5.03e-08	BRIP1,CASP8,CXCL2,GJA1,GJB2,GMPR,IRF1,LAMC2,LCN2,LIF,LOX,PTGES,PTGS2,RSAD2,STAT2,TLR2	E. coli serotype 0127B8 lipopolysaccharide,HIF1A,IFNG,IL1A,IL1B,IRF1,JUN,MYC,NFKB1,NFKBIA,NFkB (complex),NR3C1,RELA,STAT1,STAT3
EIF2AK2	kinase	Activated	2.905	0.218	2.156	5.04e-08	BRIP1,CXCL8,DDX58,ERAP2,IFI35,IFIT1,IFIT5,IFITM1,IRF1,NMI,TNFAIP3,UBE2L6	CREBBP,EIF2AK2,EP300,IFN type 1,IFNB1,IRF1,IRF3,IRF7,IRF9,Interferon alpha,RELA,RNA polymerase II,STAT1,STAT2,STAT3,STAT4
TGFA	growth factor		1.932	0.171	1.4	6.17e-08	CCL20,CXCL2,CXCL8,FOSL2,GJB2,ICAM1,LAMC2,LCN2,PLAT,PTGS2,SERPINA1	CEBPB,CREB1,CREBBP,CTNNB1,CXCL8,Creb,EGFR,ESR1,IL6,JUN,NFKBIA,NFkB (complex),PLA2G4A,PPARG,RELA,SP1,STAT3,TGFA,beta-estradiol
ADRB	group	Inhibited	-2.383	-0.079	-2.09	6.34e-08	ARHGEF3,BRCA2,CASP4,CD68,CXCL2,ICAM1,IFIT3,OASL,PCNA,PTGS2,RAD51,RSAD2,SLCO4A1,SQSTM1	ADRB,ATP,CEBPB,CREB1,EGR1,HMGB1,JUN,NFKBIA,NFkB (complex),NR3C1,P38 MAPK,RELA,SP1
F2	peptidase	Activated	3.878	0.217	2.962	6.4e-08	CCL20,CD44,CD63,CD68,CXCL8,FN1,FOSL2,HDAC9,ICAM1,IER3,IL15RA,IL32,MMP1,MYBL2,NCF2,PLAT,PLAUR,PTGS2,TNFAIP3	EGR1,ERG,ETS1,F2,F2R,FOS,HIF1A,JUN,MYC,NFKB1,NFKBIA,NFkB (complex),RELA,SMAD4,SP1,TGFB1,TP53
IRF9	transcription regulator		2	0.07	1.818	6.75e-08	CXCL8,IFIT1,IFIT2,IFIT3,IFITM1,IFITM3,IRF1,OAS2,STAT2	CEBPB,CTNNB1,IL6,IRF1,IRF3,IRF7,IRF9,Interferon alpha,JUN,MYC,NFKBIA,NFkB (complex),PPARG,SPI1,STAT1,STAT2,STAT3,STAT6,TBX5
CDK4	kinase					6.93e-08	BRCA1,CDC45,CDCA7,CENPH,CENPN,HJURP,KIF20A,KNL1,MCM7,PCLAF,RFC5,SPC25,TRIP13,ZNF367	CCND1,CCNE1,CDK4,CDKN1A,E2F1,E2F3,E2F4,E2f,RB1,RBL1,TP53
ZBTB17	transcription regulator	Activated	2.72	-0.138	3.175	7.02e-08	CKAP2,HMMR,IER3,KIF20A,KIF22,LDLR,OSMR,PLK1,PRC1,SGO1,TNFAIP2	CDKN2A,E2F1,E2F4,JUN,RB1,TP53,ZBTB17
NLRP12	other		0.371	-0.107	0.669	7.61e-08	CXCL2,CXCL8,HLA-A,HLA-B,HLA-E,ICAM1,LY96,PSMB8	ATP,CEBPB,CREB1,CREBBP,ESR1,HMGB1,IL1B,IL6,JUN,MAP3K14,NFKB1,NFKBIA,NFkB (complex),NLRP12,NR3C1,PPARG,RCAN1,RELA,STAT3,TNF
FOS	transcription regulator		1.229	0.064	0.974	7.69e-08	AKR1C3,CAPN2,CCL20,CD44,CD68,CTSV,CXCL8,FBN1,FMN1,FN1,FTH1,GJA1,HLA-B,HMMR,HTATIP2,ICAM1,LOX,MMP1,NCF2,PLAT,PLAUR,PTGS2,PTP4A2,STX11,SWAP70,TPP1,XAF1,ZEB1	CEBPB,CREBBP,EP300,ERG,ESR1,ETS1,FOS,HIF1A,JUN,NFE2L2,NFkB (complex),NOTCH1,RELA,SMAD4,SP1,TP53,cholesterol
GNAQ	enzyme					8.26e-08	ADM,CD44,CTSV,CXCL8,DUSP5,MMP16,NEU1,PLAT,PLAUR,PRKCD,PTGS2,SGK1,SLCO4A1	CEBPB,CREB1,CTNNB1,EGR1,ERK1/2,FOS,FSH,GNAQ,JUN,Jnk,MAPK10,MYC,NR3C1,NfkB1-RelA,P38 MAPK,PPARG,RELA,SP1,TP53
CpG oligonucleotide	chemical drug	Activated	2.536	0.171	1.929	8.26e-08	AHR,C2,CASP4,CD63,CXCL2,CXCL8,ETS2,GBP3,ICAM1,PCNA,PRKCD,PTGES,PTGS2,TLR2	CEBPB,CpG oligonucleotide,IFNG,IL1B,IL6,IRF1,JUN,MYC,MYD88,NFKB1,NFKBIA,NFkB (complex),NR3C1,PPARG,RELA,STAT1,STAT3
C5	cytokine	Activated	3.027	0.119	2.611	9.09e-08	CD59,CD63,CSF1,CXCL2,CXCL8,FN1,ICAM1,IFNGR2,MMP1,PLAT,ST6GAL1,TNFAIP2,TNFAIP3	C5,CREBBP,ESR1,IL1,IL1A,IL1B,IL4,JUN,NFKB1,NFKBIA,NFkB (complex),NR3C1,RELA,STAT1,STAT3,STAT6,TNF
IL2	cytokine		1.95	0.146	1.254	9.96e-08	AHR,ARHGEF3,C3,CARD6,CASP4,CD44,CD59,CDC25A,CDK2,CHN2,CLSPN,CSF1,CXCL8,DUSP5,DUSP6,FCMR,ICAM1,IER3,IFNGR2,IRF1,LDLR,LIF,NMI,PCNA,PLK1,PTGS2,RGCC,SWAP70,TLR2,TNFRSF21	CREBBP,EP300,ESR1,HIF1A,IL12 (complex),IL2,IL4,Immunoglobulin,JUN,MYC,NFKB1,NFKBIA,NFkB (complex),RELA,RNA polymerase II,SP1,STAT1,STAT3,STAT6
rosiglitazone	chemical drug		-0.672	0.086	-1.057	1.15e-07	APOL6,BRCA1,C3,CD68,CSF1,CXCL8,FN1,ICAM1,IFIT2,IGFBP2,IRF1,LAMB3,LCN2,LOX,MCM6,MCM7,MX2,OAS2,PCNA,PECR,PIK3R1,PTGES,PTGS2,SGK1	CEBPA,CEBPB,Creb,FOS,HIF1A,IGF1,IL1B,JUN,NFKB1,NFKBIA,NFkB (complex),NR3C1,PGR,PPARG,PTGS2,RELA,RNA polymerase II,SMAD4,SP1,TP53,rosiglitazone
IL4	cytokine		0.55	0.128	-0.163	1.19e-07	AHR,C3,CCL20,CD44,CDK2,CPEB3,CSF1,CXCL2,CXCL8,FAM118B,FAM49A,FKBP5,FN1,GBP3,GJA1,HRH1,ICAM1,IER3,IFI44,IFIT3,IFITM3,IFNGR2,IL15RA,IRF1,LIF,LIPG,LPIN2,MMP1,OASL,POLA1,PRKCD,PSMB8,PTGS2,SQSTM1,ST6GAL1,STAT2,SWAP70,TAPBP,TLR2	CEBPB,CREBBP,CTNNB1,HIF1A,IFNG,IL12 (complex),IL4,IRF1,JUN,MYC,NFKB1,NFKBIA,NFkB (complex),RELA,STAT1,STAT3,STAT6,TBX5
IgG	complex		-1.45	-0.11	-1.018	1.2e-07	ADM,B2M,C3,CSF1,CXCL8,ETS2,FN1,HLA-E,IFITM1,IFITM3,LCN2,LDLR,PLAUR,PTGS2,TAPBP,TNFAIP3	CEBPB,CREBBP,ESR1,HIF1A,IFNG,IGF1,IL1B,IL6,IRF1,IgG,JUN,NFKB1,NFKBIA,NFkB (complex),NR3C1,PPARG,RELA,SP1,STAT1,STAT3,TNF
TAL1	transcription regulator	Inhibited	-3.207	0.006	-3.228	1.2e-07	C3,CACNG4,DSCC1,FBN1,GINS1,HELLS,HLA-A,HLA-B,HLA-E,ICAM1,KIF20A,LYST,MCM2,MCM4,TMEM156,TNFAIP3,ZNF827
lactacystin	chemical - protease inhibitor		-1.416	0.099	-1.79	1.29e-07	BRCA1,CXCL8,GJA1,HLA-A,HLA-B,HMGB2,LDLR,MCM10,MMP1,OPTN,PTGS2,RAD51,SQSTM1,TLR2,TXNRD1,ULBP1	CEBPB,CREB1,CTNNB1,EGR1,ERK1/2,FOS,HIF1A,JUN,Jnk,MAPK14,MYC,NFkB (complex),NOTCH1,NfkB1-RelA,P38 MAPK,PPARG,RELA,SP1,lactacystin
CD3	complex		1.902	0.177	1.11	1.31e-07	AHR,BST2,C1R,C2,CASP8,CCL20,CD44,CDC25A,CDK2,CXCL8,ETS2,HELLS,ICAM1,IFI35,IFIT1,IFITM1,IL10RB,IL15RA,IL32,IRF1,PCNA,PKMYT1,PTGS2,PTP4A2,SP100,TLR2,TMPO,TNFAIP3,TXNRD1,XAF1	CD3,FAS,HMGB1,IFNG,IL12 (complex),IRF1,IRF9,JUN,MYC,NFKB1,NFKBIA,NFkB (complex),RELA,SPI1,STAT1,STAT2,STAT3,STAT6
cigarette smoke	chemical toxicant	Activated	2.887	0.144	2.339	1.44e-07	ADM,AHR,C3,CDC25A,CXCL2,CXCL8,ICAM1,IFITM1,IKBKB,IRAK2,MAFF,MMP1,OAS2,OASL,PTGES,PTGS2,SQSTM1,TXNRD1	BACH1,CEBPA,CEBPB,CREB1,CREBBP,ERK,ESR1,JUN,NFATC2,NFE2L2,NFKBIA,NFkB (complex),PPARG,RELA,RNA polymerase II,STAT1,TLR4,TNF,cigarette smoke
ZFP36	transcription regulator		-1.751	-0.22	-1.032	1.47e-07	CENPA,CXCL2,E2F8,ICAM1,IER3,IRF1,LCN2,MMP1,PLAUR,PRC1,PTGS2	CEBPB,CREB1,CSF2,CTNNB1,EGR1,FOXO3,HDAC1,HIF1A,IL6,Ikb,JUN,NFKB1,NFKBIA,NFkB (complex),NOTCH1,PPARG,RELA,RELB,STAT3,TP53,Vegf,ZFP36
etoposide	chemical drug	Activated	2.955	0.117	2.513	1.58e-07	BLM,CDC25A,CXCL8,FANCD2,FTH1,GLS2,ICAM1,IER3,IFIT2,IRF1,MMP1,PCNA,SGK1,SQSTM1,TNFAIP3,UHRF1	ATM,CEBPB,CREB1,E2F2,EGR1,HDAC1,Histone h4,JUN,MYC,NFE2L2,NFKB1,NFKBIA,NFkB (complex),P38 MAPK,RB1,RELA,SP1,STAT3,TP63,etoposide,nitric oxide
ECSIT	transcription regulator	Activated	2.588	0.241	1.965	1.61e-07	CD44,CXCL8,IER3,NFKBIE,PLAUR,PTGS2,TNFAIP3	CEBPB,CREBBP,ECSIT,EGR1,ESR1,FOS,HIF1A,JUN,Jnk,MAP3K1,MYC,NFKB1,NFKBIA,NFkB (complex),NfkB1-RelA,P38 MAPK,RELA,SP1,ZFP36
cytokine	group		1.929	0.19	1.296	1.62e-07	CSF1,CXCL8,ICAM1,IGFBP2,IRF1,LIF,LIPG,MMP1,PCNA,PLAT,PLAUR,PTGS2,SGK1,TLR2	CEBPB,EGR1,FOS,HIF1A,IKBKB,IL1,JUN,MYC,NFKB1,NFKBIA,NFkB (complex),NR3C1,P38 MAPK,RELA,SMAD4,SP1,STAT3,TP53,cytokine
SASH1	other	Activated	3.162	0.241	2.401	1.74e-07	IFIT2,IFIT3,IL15RA,IRF1,NMI,OASL,PLAT,PTGS2,RSAD2,STAT2
HRAS	enzyme		1.662	0.073	1.415	1.83e-07	ADM,B2M,CACNG4,CAPN2,CD44,CDC25A,CDK2,CSF1,CTSV,CXCL8,DUSP6,ETV4,FAM167A,FN1,FOSL2,GJA1,GJB2,HLA-B,ICAM1,LIPG,MMP1,OXCT1,PCNA,PLAUR,PLK1,PRKCD,PTGS2,RRM2,SPRY4,TAP1	CEBPB,CREB1,CTNNB1,EGR1,ERK1/2,FOS,HIF1A,HRAS,JUN,MAPK14,NFkB (complex),PPARG,RELA,RNA polymerase II,SMAD4,SP1,SRC,TERT,TP53,estrogen receptor
RRP1B	transcription regulator					1.84e-07	BRCA1,BRCA2,DBF4,ESPL1,EXO1,FEN1,MCM2,MCM4,MCM6,PCNA,PLK1,PRKCD
NFAT5	transcription regulator	Activated	2.53	0.194	1.916	2.34e-07	C2,LCN2,LIF,PLAT,PTGES,RRM2,SGK1,TLR2,TNFAIP2,TNFAIP3,TNFRSF21	HIF1A,JUN,NFAT5,NFKB1,NFKBIA,NFkB (complex),RELA
bortezomib	chemical drug		0.589	0.02	0.513	2.39e-07	BRCA1,BRCA2,CASP8,CDK2,CXCL2,CXCL8,FANCD2,FCMR,ICAM1,IL10RB,LIF,PCNA,PTGS2,RAD51,RSAD2,SQSTM1,ULBP1	26s Proteasome,ADIPOQ,CDKN2A,CEBPB,EGR1,HDAC1,IKK (complex),Ige,Ikb,JUN,NFATC2,NFKB1,NFKBIA,NFKBIB,NFKBIE,NFkB (complex),P38 MAPK,RARB,RELA,SP1,STAT3,TP53,VDR,bortezomib
SRC	kinase	Activated	2.098	0.137	1.658	2.73e-07	CTSV,CXCL8,FN1,GJA1,ICAM1,LDLR,MMP1,PLAUR,PLK1,PRKCD,PTGS2,ZEB1	CEBPB,CREB1,CREBBP,CTNNB1,EGR1,EP300,ERK1/2,ESR1,FOS,HRAS,JUN,MAPK14,MYC,NFKBIA,PPARG,RAS,SMAD4,SP1,SRC,STAT3
ribavirin	chemical drug	Activated	2.646	0.139	2.277	2.73e-07	CXCL8,DDX58,IFIT2,IFIT3,IFITM1,IRF1,OASL,RSAD2	CEBPB,CTNNB1,EIF2AK2,IFNG,IL12 (complex),IRF1,IRF3,IRF9,JUN,MYC,NFKB1,NFkB (complex),RELA,SPI1,STAT1,STAT2,STAT3,STAT6,TBX5,ribavirin
S100A6	transporter		-1.89	0	-1.89	2.76e-07	CCL20,CENPA,CXCL2,CXCL8,STC1,TMPO,TNFAIP3
MAP2K1	kinase		0.065	0.196	-0.572	3.07e-07	AHR,BRCA1,CD44,CDK2,CXCL8,DUSP5,DUSP6,LDLR,MMP1,PCNA,PLAUR,PTGS2,SERPINA1,SOX9,ZWINT	CEBPB,CREB1,CTNNB1,EGR1,ERK1/2,FOS,HIF1A,ITGB3,JUN,MAP2K1,MAPK14,NFKBIA,NFkB (complex),PD98059,PPARG,SMAD4,SP1,TP53
actinomycin D	biologic drug		-1.303	-0.12	-0.826	3.22e-07	ADM,ARHGEF26,BRCA1,CASP10,CXCL8,FEN1,FN1,FOSL2,FTH1,IRF1,LMNB1,PLAUR,PTGS2,RAD51,TAP1,TLR2,TNFAIP2	CREBBP,CTNNB1,EGR1,EP300,FOS,HIF1A,HMGB1,JUN,Jnk,MAPK3,MAPK8,MYC,NFKB1,NFKBIA,NFkB (complex),NOTCH1,NR3C1,NfkB1-RelA,RELA,SP1,actinomycin D
BTK	kinase	Inhibited	-2.828	0.032	-2.919	3.3e-07	CDC25A,CDK2,CTSA,CXCL8,HELLS,IFI35,IFIT1,IFIT3,IFITM1,IRF1,MX2,OAS2	BTK,IKBKE,IRF3,IRF5,IRF7,JAK2,JUN,MAPK1,NFKB1,NFKBIA,NFkB (complex),RARA,RARB,RELA,STAT1,STAT3,STAT5A,SYK,TLR3
JAK	group	Activated	2.646	0.17	2.196	3.31e-07	DDX58,FBXO32,IFIT1,IFIT2,IFIT3,IFITM3,PTGS2,RSAD2	CEBPB,CTNNB1,HIF1A,IRF9,JAK,JUN,MYC,PI3K (complex),RELA,SP1,SPI1,STAT1,STAT2,STAT3,STAT6,TBX5
VEGFA	growth factor		1.456	0.179	0.712	3.34e-07	CD68,CSTB,CTSV,CXCL2,CXCL8,DUSP5,E2F2,ERAP1,ETS2,ETV4,FN1,GJA1,ICAM1,IKBKE,MMP1,PCNA,PLAT,PTGS2,STC1	CEBPB,CREB1,CTNNB1,Creb,EGR1,FOS,IL6,JUN,Jnk,MYC,NFkB (complex),NfkB1-RelA,P38 MAPK,PPARG,RELA,SP1,SRC,STAT3,TBP,VEGFA,estrogen receptor
N-nitro-L-arginine methyl ester	chemical drug		0.121	0	0.121	3.63e-07	ADM,CD68,CSF1,CXCL2,CXCL8,FN1,GJA1,ICAM1,LDLR,PTGS2,TLR2	CEBPB,EGR1,IL1,IL6,JUN,N-nitro-L-arginine methyl ester,NFKB1,NFKBIA,NFkB (complex),P38 MAPK,PPARG,RELA,SAA,SP1,STAT3,TGFB1
DDIT3	transcription regulator		-0.194	0.026	-0.279	3.63e-07	CASP4,CXCL8,DOCK4,FN1,IRAK2,LCN2,LOX,PCNA,PLAT,TSC22D3,UNG,ZNF827	CEBPA,CEBPB,CREBBP,DDIT3,ESR1,HDAC1,IL1B,IL6,JUN,MYC,NFKB1,NFKBIA,NFkB (complex),NR3C1,PPARG,RELA,STAT3,TNF
YAP1	transcription regulator		1.153	0.17	0.707	3.98e-07	CASP8,FBXO32,FN1,ICAM1,MCM6,PLK1,POLA1,PTGS2,RAD51,SOX9,UHRF1,ZEB1	AKT1,CEBPB,CREB1,CTNNB1,EGR1,ERK1/2,FOXO3,JUN,NFKBIA,NFKBIB,PPARG,SHH,TP53,YAP1
LDLR	transporter					4.19e-07	CD68,CENPA,CLSPN,GJA1,HELLS,ICAM1,IER3,KIF20A,KNL1,LCN2,LDLR,PLK1,PRC1,RAD51,TAP1,UHRF1	APOE,CEBPB,CREB1,CTNNB1,EGR1,JUN,LDLR,MMP9,NFKB1,NOTCH1,P38 MAPK,RELA,SP1
RNA polymerase II	complex					4.42e-07	B2M,BRCA1,CSF1,CXCL2,CXCL8,FANCI,FOSL2,ICAM1,LDLR,MEIS1,MYBL2,OASL,PCNA,PKMYT1,PRR15L,PTGS2,TAP1,TAPBP	CDKN2A,E2F1,E2F2,E2F4,ESR1,HMGB1,Histone h3,JUN,RB1,RELA,RNA polymerase II,SP1,TP53
hydroxyurea	chemical drug		-1.492	0.165	-1.984	4.82e-07	CDC45,E2F2,GINS2,HJURP,MCM2,NMI,RAD51,RRM2,UHRF1	CCND1,CDKN1A,CDKN2A,E2F1,E2F4,E2F6,JUN,RB1,RBL1,TP53,hydroxyurea
Pdgf (complex)	complex		0.945	0.137	0.502	4.97e-07	CD44,FN1,GJA1,ICAM1,LDLR,MCM6,MCM7,MMP1,PCNA,PLAUR,PTGS2	CEBPB,CREB1,CTNNB1,EGR1,ERK1/2,FOS,JUN,Jnk,MAPK14,MYC,NfkB1-RelA,P38 MAPK,PPARG,Pdgf (complex),RELA,SP1,SRC,estrogen receptor
CTNNB1	transcription regulator	Activated	2.738	0.177	2.093	5.12e-07	AHR,CD44,COL27A1,CXCL2,CXCL8,ETV4,FEN1,FN1,GAD1,GJA1,GJB2,HTATIP2,IFIT1,IFITM1,IGFBP2,KRT7,LAMC2,MMP1,MMP16,PCNA,PIK3R1,PLAUR,PLK1,PTGS2,SDC2,SERPINA1,SGK1,SOX9,SPRY4,SQSTM1,XAF1,ZEB1,ZIC5	AR,CDH1,CEBPB,CTNNB1,Creb,EGR1,ETS1,JUN,LEF1,MYC,NR3C2,P38 MAPK,PGR,PPARG,RELA,SP1,TCF,progesterone
TNFSF10	cytokine	Activated	3.212	0.037	3.092	5.51e-07	CASP8,CXCL8,FTH1,HLA-A,IFIT1,IFITM1,PCNA,PTGS2,SP100,TNFAIP2,TNFAIP3	HIF1A,HMGB1,JUN,MAPK8,MYC,NFKB1,NFKBIA,NFkB (complex),NFkB (family),NR3C1,RCAN1,RELA,STAT3,TAB1,TNFSF10
stallimycin	biologic drug	Activated	2.778	0.23	2.139	5.72e-07	CSF1,CXCL8,IFI44,IFIT1,IFIT2,IFIT3,IFITM1,IRF1	CEBPB,CTNNB1,IRF9,MYC,SPI1,STAT1,STAT2,STAT3,STAT6,TBX5,stallimycin
YY1	transcription regulator		-0.187	-0.016	-0.157	5.76e-07	BRCA1,CENPA,CENPH,FEN1,HELLS,KIF20A,LDLR,LMNB1,MCM4,MCM6,MCM7,PCNA,PLK1,POLA1,PRC1,RAD51,UHRF1,UNG	CDKN2A,E2F1,E2F4,E2f,JUN,RB1,RBL1,Rb,TP53,YY1
decitabine	chemical drug	Activated	2.759	0.092	2.248	5.88e-07	ABCC3,B2M,BRCA2,CASP8,CD44,CDCA7,CNTNAP2,E2F8,EPHA3,FN1,GAD1,HELLS,HLA-B,HLA-E,HMGN5,HMMR,IFI35,IFIT2,IFITM1,IGFBP2,KRT7,LDLR,LMNB1,LOX,LY96,MCM2,MMP1,PCNA,PTGS2,SDC2,SGK1,UNG,ZEB1	CDH1,CDKN2A,CTNNB1,E2F1,E2F4,EGR1,ESR1,ETS1,HIF1A,HMGB1,Histone h3,JUN,MYC,RB1,RELA,RNA polymerase II,SP1,STAT3,TCF,TP53,decitabine
EP300	transcription regulator	Activated	2.422	0.201	1.835	6.18e-07	ARHGEF3,B2M,BRCA1,CARD6,CD59,CDC25A,CDK2,CXCL8,FN1,FNBP1,FOSL2,FTH1,HLA-B,IL15RA,LAMC2,MMP1,PRKCD,PTGS2,RAD51,RSAD2,ST6GAL1,TLR2,TNFAIP3	CEBPB,CREBBP,EGR1,EP300,ESR1,HIF1A,NFKB1,NFKBIA,NFkB (complex),NR3C1,RELA,RELB,RNA polymerase II,SMAD4,SP1,TNF
NLRC5	transcription regulator	Activated	2.423	0.172	2.006	6.78e-07	B2M,DDX58,HLA-A,HLA-B,HLA-E,TAP1	CREBBP,EP300,ESR1,IRF3,IRF7,NFKBIA,NFkB (complex),NLRC5,RELA,STAT1,TNF
ADRA1D	g-protein coupled receptor					6.8e-07	CDK2,CTSV,FN1,LIF,LOX,PCNA,POLA1,TMPO	ADRA1D,CDKN2A,E2F1,E2F4,JUN,RB1,SP1,TP53,epinephrine
N-acetyl-L-cysteine	chemical drug	Inhibited	-2.305	-0.137	-1.772	7.23e-07	ADM,C3,CASP10,CASP4,CCL20,CXCL8,DUSP6,FBXO32,GJA1,ICAM1,LY96,NCF2,PCNA,PLAUR,PTGS2,XAF1	CEBPB,CREB1,CREBBP,EGR1,ESR1,FOS,HIF1A,IL6,JUN,MAPK14,N-acetyl-L-cysteine,NFKBIA,NFkB (complex),P38 MAPK,PPARG,RELA,SMAD4,SP1,STAT3,TNF,TP53
fluticasone propionate	chemical drug		-1.459	0.009	-1.49	7.31e-07	ADM,C3,CCL20,CXCL2,CXCL8,FKBP5,GJB2,IFIT1,METTL7A,OAS2,SERPINA1,ST6GAL1,TAP1,TSC22D3	CEBPA,CEBPB,CREB1,CREBBP,EP300,IL4,NFKBIA,NFkB (complex),NR3C1,PPARG,RELA,RNA polymerase II,STAT1,STAT3,STAT6,TSC22D3,fluticasone propionate
IKBKE	kinase	Activated	2.245	0.176	1.732	7.34e-07	CXCL2,CXCL8,HLA-A,IFIT1,IFIT2,IFIT3,IKBKE,PTGS2,RSAD2	IFNB1,IKBKE,IRF1,IRF3,IRF5,IRF7,IRF9,Interferon alpha,NFKB1,RELA,SPI1,STAT1,STAT2,STAT3,STAT6,TANK,TBK1
Sn50 peptide	chemical toxicant	Inhibited	-2.957	-0.186	-2.406	7.34e-07	CXCL2,CXCL8,GJA1,ICAM1,IFNGR2,LIPG,PTGS2,STC1,TNFRSF21	CREBBP,CTNNB1,CXCL8,FOXO3,HIF1A,JUN,MMP9,NFE2L2,NFKB1,NFKBIA,NFkB (complex),NOTCH1,RELA,RELB,RNA polymerase II,STAT3,Sn50 peptide,TERT,palmitic acid
IL1	group	Activated	3.28	0.154	2.625	7.4e-07	AHR,C2,C3,CCL20,CD59,CSF1,CXCL8,FN1,FTH1,GJA1,ICAM1,IRF1,LDLR,LIF,LOX,MMP1,PTGS2,SOX9,TLR2,TNFAIP3	CREBBP,Creb,D-glucose,EGR1,HIF1A,IL1,JUN,NFKB1,NFKBIA,NFkB (complex),PPARG,RELA,RELB,SP1,SP3,TGFB1,prostaglandin E2
F2R	g-protein coupled receptor	Activated	3.228	0.158	2.718	7.44e-07	CASP4,CD44,CXCL8,FN1,GJA1,ICAM1,LAMB3,PLAT,PLAUR,PTGS2,TNFAIP3	CEBPB,CTNNB1,EGR1,ERG,ETS1,F2R,FOS,HIF1A,JUN,MYC,NFKBIA,NFkB (complex),P38 MAPK,PI3K (complex),RELA,SP1,SRC,TGFB1,estrogen receptor
TMEM173	other	Activated	2.449	0.241	1.86	8.04e-07	CXCL2,IFI44,IFIT3,IFITM3,LCN2,LIF,OASL,RSAD2	CEBPB,CREB1,CREBBP,CTNNB1,EP300,ERK,IRF3,IRF5,IRF7,JUN,MYC,NFkB (complex),PPARG,RELA,STAT1,STAT3,TBK1,TBX5,TMEM173
aldesleukin	biologic drug	Activated	2.828	0.22	2.207	8.04e-07	B2M,HLA-B,IFI35,IFITM1,IFNGR2,IRF1,TAP1,TAPBP
IGF1	growth factor		0.217	0.115	-0.327	8.11e-07	ADM,BRCA1,CD44,CDK2,CSF1,CXCL8,DUSP6,FBXO32,FN1,ICAM1,IER3,IFITM3,IFNGR2,IGFBP2,LCN2,MMP1,NCF2,OSMR,PCNA,PLAUR,PSMB8,PTGS2,SGK1,TAP1	Akt,CEBPB,CREBBP,CTNNB1,ESR1,FOS,HIF1A,IGF1,IL6,JUN,LEF1,NFKBIA,NFkB (complex),PGR,PI3K (complex),PPARG,RELA,SMAD4,SP1,STAT3,TNF,TP53
FOXL2	transcription regulator	Activated	2.81	0.134	2.434	8.41e-07	CCL20,CXCL2,ICAM1,IER3,LIF,MAFF,PTGS2,SOX9,TNFAIP3
EGF	growth factor	Activated	2.804	0.147	2.102	8.49e-07	BRCA1,CCL20,CD44,CDK2,CXCL2,CXCL8,DUSP5,DUSP6,ETS2,FN1,GJA1,ICAM1,IER3,IGFBP2,LCN2,MMP1,PCNA,PLAT,PLAUR,PTGES,PTGS2,RRM2,SERPINA1,SPRY4,ZEB1	CEBPB,CREB1,CTNNB1,Creb,EGF,EGFR,EGR1,ESR1,FOS,HIF1A,JUN,Jnk,MAP2K1,MYC,NFKBIA,NFkB (complex),NfkB1-RelA,SMAD4,SP1,TP53,beta-estradiol
epigallocatechin-gallate	chemical drug		-1.199	-0.083	-0.889	8.61e-07	AHR,CASP8,CXCL8,FN1,FOSL2,GBP3,GBP4,GJA1,GJB2,ICAM1,IRF1,LDLR,MMP1,PCNA,PTGS2,TAP1	CCL2,CEBPB,CREB1,CTNNB1,EDN1,ERK,FOXO1,HIF1A,JUN,MYC,NFKBIA,NFkB (complex),NFkB (family),PPARG,SP1,STAT3,TP53,advanced glycation end-products,epigallocatechin-gallate,glutamine
Immunoglobulin	complex		-0.555	0.004	-0.572	8.8e-07	ADM,CASP4,CD44,CD68,CDK2,CHN2,CSF1,CXCL2,CXCL8,ETS2,GMPR,ICAM1,IFNGR2,IL10RB,IL32,IRF1,LCN2,MAFF,MMP1,NCF2,PTGS2,RRBP1,RSAD2,TLR2,TXNRD1	CEBPB,HIF1A,IFNG,IL10,IL6,IRF1,Immunoglobulin,JUN,MYD88,NFKB1,NFKBIA,NFkB (complex),PPARG,RELA,STAT1,STAT3
PAF1	other	Activated	2.828	0.241	2.148	9.48e-07	DDX58,IFI44,IFIT3,IFITM3,OAS2,OASL,PLAUR,SNPH
mycophenolic acid	chemical drug	Activated	2.53	0.154	2.044	9.68e-07	ADM,CCL20,CD59,CD63,CXCL8,FN1,LDLR,PCNA,PTGS2,TNFAIP3	C/EBP,CEBPB,CREB1,CREBBP,CTNNB1,Creb,EGR1,FAS,HIF1A,HMGB1,JUN,NFKB1,NFKBIA,NFkB (complex),NR3C2,P38 MAPK,RAC1,RELA,RNA polymerase II,SP1,morphine,mycophenolic acid
IL17F	cytokine		1.976	0.197	1.47	1.09e-06	CCL20,CXCL2,CXCL8,ICAM1,IL32,MMP1,PTGS2	CEBPB,CREB1,CREBBP,CXCL8,EGR1,ERK,IL17A,IL17F,IL1B,JUN,LIF,MYC,NFKB1,NFKBIA,NFkB (complex),NR3C1,PPARG,RELA,STAT3
GAPDH	enzyme		-1.673	-0.099	-1.413	1.09e-06	C2,CCL20,GEM,IFIT2,IFITM1,OAS2,UBE2L6
resiquimod	chemical drug	Activated	3.112	0.157	2.623	1.1e-06	BST2,CASP4,CCL20,CD44,CXCL2,CXCL8,ETS2,ICAM1,IER3,IRAK2,LIF,PLAT,PTGS2,TLR2	CEBPB,CREBBP,ESR1,IL10,IL1B,IL6,JUN,MAP3K8,NFATC2,NFKB1,NFKBIA,NFkB (complex),NR3C1,PPARG,RELA,STAT3,TNF,resiquimod
ADRA1A	g-protein coupled receptor					1.11e-06	CDK2,CTSV,FN1,LIF,LOX,PCNA,POLA1,TMPO	ADRA1A,SP1,epinephrine
ethanol	chemical - endogenous mammalian		1.297	0.068	1.002	1.19e-06	ACKR3,ADM,BRCA1,CENPA,CXCL8,DUSP6,FOSL2,HLA-A,HTATIP2,ICAM1,NCF2,NMI,PCNA,PLAT,PTGS2,RGCC,SERPINA1,SGK1,TLR2,TLR6,TSC22D3	CEBPB,CHUK,CREB1,ESR1,FOS,FOXO3,HIF1A,IGF1,IL6,JUN,MAPK14,MYC,NFKB1,NFKBIA,NFkB (complex),PPARG,RELA,SP1,STAT3,ethanol
FADD	other		1.265	0.119	0.889	1.2e-06	CDK2,CXCL2,CXCL8,DDX58,ICAM1,IFIT2,PSMB8,SFXN2,STAT2,TNFAIP3	CREBBP,EP300,FADD,HIF1A,IKBKE,IRF3,IRF5,IRF7,MAVS,NFKB1,NFKBIA,NFkB (complex),RELA,RELB,STAT1,TBK1
JAK1	kinase	Activated	2.76	0.21	2.18	1.24e-06	HLA-A,ICAM1,IFIT2,IRF1,LIF,OSMR,STAT2,TAP1,TNFRSF21	CEBPB,CREBBP,CTNNB1,EP300,IL10,IL6,IRF3,IRF7,JAK1,JAK2,JUN,MYC,NFKB1,NFKBIA,NFkB (complex),PPARG,RELA,STAT1,STAT3,STAT5A,TBX5
IFN type 1	group	Activated	2.18	0.153	1.754	1.3e-06	BST2,CXCL8,DDX58,IFIT1,IFIT2,IRF1,OASL,STAT2	CEBPB,CTNNB1,IFN type 1,IRF1,IRF3,IRF7,IRF9,Interferon alpha,MYC,SPI1,STAT1,STAT2,STAT3,STAT6,TBX5
Pam3-Cys-Ser-Lys4	chemical reagent	Activated	2.179	0.167	1.617	1.31e-06	CASP4,CASP8,CXCL2,CXCL8,HLA-A,ICAM1,IER3,IL32,IRF1,MMP1,PTGES,PTGS2,TLR2	CREBBP,HIF1A,IL1B,JUN,MYC,MYD88,NFKB1,NFKBIA,NFkB (complex),NR3C1,Pam3-Cys-Ser-Lys4,RELA,STAT1,STAT3
Histone h3	group					1.38e-06	ACKR3,ARSG,B2M,CXCL8,DBF4,FAM49A,FKBP5,GAD1,ICAM1,IFITM3,IGFBP2,MCM2,MCM4,MEIS1,MYBL2,PCNA,PTGES,PTGS2,RSAD2,SGK1,TLR2,TNFAIP3,ZEB1	CEBPB,CREBBP,EP300,ESR1,HIF1A,HMGB1,Histone h3,JUN,NFKB1,NFKBIA,NFkB (complex),RARA,RELA,RNA polymerase II,SMAD4,SP1,TP53
DOCK8	other	Activated	3	0.241	2.278	1.41e-06	IFIT2,IFIT3,IL15RA,IRF1,NMI,PLAT,PTGS2,RSAD2,STAT2
JUN	transcription regulator	Activated	2.792	0.126	2.333	1.43e-06	BRCA1,CAPN2,CCL20,CD44,CD68,CSF1,CXCL8,DUSP5,DUSP6,FN1,FTH1,GJA1,HLA-B,ICAM1,IGFBP2,LIF,MMP1,NCF2,PLAUR,PTGES,PTGS2,SGK1,ZEB1	CEBPB,CTNNB1,EGR1,ERG,ETS1,FOS,HIF1A,IGF1,JUN,Jnk,MYC,NFE2L2,NFKBIA,NFkB (complex),NOTCH1,NfkB1-RelA,RELA,SP1,TGFB1,TP53
15-deoxy-delta-12,14 -PGJ 2	chemical - endogenous mammalian		-1.352	-0.079	-1.064	1.44e-06	BRCA1,CDK2,CXCL2,CXCL8,DDX58,E2F2,FN1,FTH1,ICAM1,IRF1,MMP1,PTGES,PTGS2,TXNRD1	15-deoxy-delta-12,14 -PGJ 2,CEBPA,CEBPB,CREB1,EGR1,ERK,FOS,JUN,Jnk,MMP1,MYC,NFKBIA,NFkB (complex),NfkB1-RelA,PGR,PPARG,RELA,RNA polymerase II,prostaglandin E2
IL17A	cytokine	Activated	3.543	0.174	2.87	1.51e-06	BTC,C3,CCL20,CD68,CXCL2,CXCL8,ICAM1,IL32,LCN2,LIF,LOX,MMP1,OSMR,PTGS2,TLR2,TNFAIP3	CEBPB,HIF1A,IL10,IL17A,IL1B,IL6,JUN,MYC,NFKB1,NFKBIA,NFkB (complex),NR3C1,PPARG,RELA,STAT3
PSMD10	transcription regulator	Activated	2	0.099	1.802	1.62e-06	CDK2,CXCL8,FNBP1,ICAM1,IKBKB,PCNA	CTNNB1,E2F1,E2F4,E2f,HIF1A,JUN,NR3C2,PSMD10,RAC1,RB1,RBL1,RELA,Rb,TP53
N-(3-oxododecanoyl)-homoserine lactone	chemical reagent		1.196	0	1.196	1.74e-06	CSF1,CXCL2,CXCL8,PTGES,PTGS2	CEBPB,CREBBP,CXCL8,EGR1,ESR1,HIF1A,IL6,JUN,N-(3-oxododecanoyl)-homoserine lactone,NFKB1,NFKBIA,NFkB (complex),P38 MAPK,PPARG,RELA,SP1,STAT3,TNF
bromodeoxyuridine	chemical drug	Activated	2.778	0.232	2.135	1.76e-06	CSF1,CXCL8,IFI44,IFIT1,IFIT2,IFIT3,IFITM1,IRF1	CEBPB,CTNNB1,IRF9,MYC,SPI1,STAT1,STAT2,STAT3,STAT6,TBX5,bromodeoxyuridine
TP73	transcription regulator		-0.322	0.075	-0.658	1.78e-06	B2M,C1R,C3,CASP4,CDK2,CXCL2,DBP,FEN1,FN1,GLS2,HTATIP2,IER3,KIF22,MCM6,MCM7,MIR22HG,PTGES,SERPINA1,TAP1,TNFAIP2,TPP1	CDKN2A,E2F1,E2F4,E2f,JUN,RB1,RBL1,TP53,TP73
TERT	enzyme					1.98e-06	B2M,CXCL8,DUSP6,FAM167A,HLA-B,ICAM1,IFIT1,IFIT2,LIPG,MMP1,PTGS2,RRM2	CEBPB,CREBBP,CTNNB1,EGR1,FOS,HIF1A,JUN,NFE2L2,NFKB1,NFKBIA,NFkB (complex),NOTCH1,P38 MAPK,PPARG,RELA,SP1,SRC,STAT3,TERT,cholesterol,estrogen receptor,sphingosine-1-phosphate
GNA14	enzyme					2.03e-06	ADM,CXCL8,DUSP5,LIF,NEU1,PLAT,PLAUR,PTGS2,SGK1	CEBPB,CTNNB1,EGR1,ERK1/2,FOS,GNA14,JUN,MYC,PPARG,SP1,SRC,STAT1,STAT3,TBX5,estrogen receptor
SIRT1	transcription regulator	Inhibited	-2.289	-0.094	-1.873	2.27e-06	DBP,DDX58,DDX60,FBXO32,FCMR,FN1,GBP3,HJURP,HLA-A,ICAM1,IFI44,IFIT3,IFITM3,LDLR,MMP1,NFKBIE,OAS2,RSAD2,TAP1,ZEB1	CEBPB,CTNNB1,EGR1,ERK1/2,HIF1A,IFNG,IGF1,IRF1,JUN,MYC,NFKB1,NFKBIA,NFkB (complex),PPARG,RELA,SIRT1,SP1,STAT1,STAT3,TBX5
CSF1	cytokine		1.072	0.181	0.399	2.29e-06	CD68,CDC25A,CDK2,CSF1,CXCL2,DUSP5,ETS2,FN1,IKBKE,MMP16,NCF2,PCNA,TLR2,TLR6,TNFAIP3	CEBPB,CREBBP,CSF1,EP300,ESR1,HIF1A,IFNG,IL6,IRF1,JUN,NFKB1,NFKBIA,NFkB (complex),PPARG,RELA,SPI1,STAT1,STAT3,STAT5a/b,TNF
KDM1A	enzyme	Inhibited	-3.597	-0.047	-3.429	2.3e-06	ATAD2,BLM,BRCA1,BRCA2,BRIP1,E2F8,MCM2,MCM4,MCM6,MYBL2,TRIP13,UHRF1,ZNF367	CDKN2A,E2F1,E2F4,E2f,JUN,KDM1A,RB1,RBL1,Rb,TP53
thioacetamide	chemical toxicant	Activated	2.621	0.204	2.088	2.33e-06	AKR1C3,BLM,BRCA1,BRCA2,BRIP1,CD44,FBN1,IER3,LAMC2,LCN2,LOX,MCM6,PLCB4,PSMB8,PTGS2,RGCC	EGR1,JUN,NFKBIA,NFkB (complex),SP1,TGFB1,thioacetamide
IL15	cytokine	Activated	3.502	0.143	3.002	2.34e-06	AHR,CD44,CD59,CSF1,CXCL2,CXCL8,DUSP5,IFI35,IFIT1,IFITM1,IL15RA,IL32,IRF1,LIF,PCNA,PIK3R1,PKMYT1,PSMB8,PTP4A2,SP100,TLR2,TXNRD1	CREBBP,ESR1,IFNG,IL15,IL2,IRF1,IRF3,IRF7,IRF9,Interferon alpha,NFKB1,NFKBIA,NFkB (complex),RELA,STAT1,STAT2,STAT3,STAT5a/b,TNF
bleomycin	chemical drug		1.936	0.216	1.177	2.69e-06	ACKR3,BLM,C3,CD68,CXCL2,FN1,ICAM1,LMNB1,LOX,PCNA,PLAT,RGCC,TLR2,UHRF1	CEBPB,EGR1,IL17A,IL6,JUN,MYC,NFKB1,NFKBIA,NFkB (complex),PPARG,RELA,SMAD4,SP1,STAT3,TGFB1,Tgf beta,bleomycin
ATF3	transcription regulator		-1	-0.048	-0.856	2.72e-06	CDC25A,CDK2,GBP4,ICAM1,LDLR,MMP1,PLK1,PTGES,RSAD2,TLR2	ATF3,CEBPB,CREB1,ERK,HIF1A,IFNG,IL6,IRF1,Immunoglobulin,JUN,NFKB1,NFKBIA,NFkB (complex),PPARG,RELA,STAT1,STAT3
isotretinoin	biologic drug		1.127	0.16	0.657	2.87e-06	CXCL8,IFIT3,IRF1,LCN2,MMP1,PTGS2,STAT2,TLR2,TNFAIP2	ADIPOQ,Akt,CEBPB,CREB1,CTNNB1,Creb,EGFR,EGR1,FOS,HIF1A,Ikb,JUN,LEF1,NFKBIA,NFkB (complex),PGR,RARB,SP1,STAT1,TGFB1,TP53,isotretinoin
prostaglandin E2	chemical - endogenous mammalian	Activated	2.532	0.088	2.247	3.12e-06	AHR,BRCA1,CASP4,CCL20,CD44,CSF1,CXCL8,FN1,FOSL2,GJA1,ICAM1,IER3,IL15RA,IRF1,MMP1,PTGES,PTGS2,TSC22D3	EGR1,FOS,HIF1A,IL12 (complex),IL1B,JUN,Jnk,MYC,NFKB1,NFKBIA,NFkB (complex),NR3C1,NfkB1-RelA,RELA,SMAD4,STAT3,TP53,prostaglandin E2
IFI16	transcription regulator		1.976	0.214	1.425	3.21e-06	CCL20,CDC25A,CXCL8,DDX58,E2F2,ICAM1,LDLR,PCNA,STAT2	CEBPB,CREBBP,EP300,ESR1,ID3,IFI16,IRF1,IRF3,IRF7,Interferon alpha,MYC,NFKB1,NFKBIA,NFkB (complex),RELA,RNA polymerase II,SMAD4,SP1,STAT1,STAT3,TP53
bee venom	chemical - endogenous non-mammalian		1.491	0.077	1.321	3.61e-06	CXCL8,ETS2,ICAM1,IRF1,LPIN2,OASL,PRC1,PTGS2,TNFAIP2,TNFAIP3	CREBBP,HIF1A,HMGB1,JUN,MAPK8,MYC,NFKB1,NFKBIA,NFkB (complex),NR3C1,RELA,RELB,STAT3,bee venom
MAPK8	kinase		1.555	0.093	1.267	3.66e-06	CDK2,CXCL8,DUSP6,FOSL2,FTH1,LIF,MMP1,PLAUR,PTGES,PTGS2,TLR2,TNFAIP3,TSC22D3	CEBPB,CREB1,CREBBP,ERK,ESR1,FOS,HIF1A,HMGB1,JUN,MAPK8,MYC,NFKB1,NFKBIA,NFkB (complex),PPARG,RELA,SMAD4,STAT3,TNF,TP53,cytokine
PRKCA	kinase	Activated	2.473	0.12	2.122	3.69e-06	CXCL2,FN1,ICAM1,IFIT1,IFIT3,MMP1,OASL,PRKCD,PTGS2,RSAD2,SP100	CEBPB,CREB1,CREBBP,CTNNB1,EP300,ERK,FOS,IRF3,IRF5,JUN,MAP3K7,MYC,NFkB (complex),PPARG,PRKCA,RELA,SP1,SPI1,SRC,STAT1,STAT3,STAT5a/b,TBX5,estrogen receptor
STAT6	transcription regulator		0.119	0.039	-0.024	3.82e-06	CCL20,CDK2,CXCL2,FAM118B,FAM49A,FKBP5,GBP3,HRH1,IFI44,IFIT3,IFITM3,IRF1,LIF,LPIN2,OASL,PTGS2,SERPINA1,SQSTM1,ST6GAL1,STAT2	CEBPB,CTNNB1,IFNG,IL10,IL4,IRF1,IRF9,MYC,NFKB1,NFKBIA,NFkB (complex),RELA,SPI1,STAT1,STAT2,STAT3,STAT6,TBX5
NFATC2	transcription regulator	Activated	3.077	0.102	2.762	4.08e-06	CASP4,CXCL2,GBP4,IER3,IFIT2,IFIT3,IRF1,NMI,OASL,PLAT,PTGS2,RSAD2,STAT2,TLR2	CREBBP,HIF1A,IFNG,IL2,IL4,IRF1,Ige,Ikb,JUN,NFATC2,NFKB1,NFKBIA,NFkB (complex),RELA,RELB,STAT1,STAT3,STAT5a/b,STAT6
TAPBP	transporter					4.15e-06	HLA-A,HLA-B,HLA-E,TAP1
palmitoyl-Cys((RS)-2,3-di(palmitoyloxy)-propyl)-Ala-Gly-OH	chemical reagent		1.981	0.241	1.504	4.15e-06	CXCL8,ICAM1,PTGS2,TLR2	CREBBP,CXCL8,HIF1A,IL18,IL1B,JUN,NFKB1,NFKBIA,NFkB (complex),NR3C1,RELA,SP1,STAT3,TLR2,palmitoyl-Cys((RS)-2,3-di(palmitoyloxy)-propyl)-Ala-Gly-OH
TP63	transcription regulator		-1.639	0.099	-2.019	4.29e-06	ADM,AHR,BLM,BRCA1,BST2,CXCL8,DUSP6,FBN1,FN1,FUT1,GLS2,IER3,IKBKE,KRT7,MAFF,MCM10,PCNA,RAD51,TPP1,ZEB1	Akt,CDKN2A,CEBPD,CTNNB1,Creb,E2F1,E2F4,EGR1,FOS,HIF1A,JUN,Jnk,LEF1,MYC,NFKB1,NFkB (complex),NOTCH1,NfkB1-RelA,PGR,RB1,REL,RELA,TP53,TP63
TRADD	other	Activated	2.449	0.206	1.944	4.29e-06	CXCL2,CXCL8,ICAM1,IRF1,TNFAIP2,TNFAIP3	FADD,HIF1A,IKBKB,IL1B,IRF3,Ikb,JUN,NFKB1,NFKBIA,NFkB (complex),NFkB (family),NR3C1,RELA,TRADD,TRAF2
bucladesine	chemical toxicant		1.089	0.134	0.567	4.34e-06	ADM,CD44,CXCL8,DUSP6,ETV4,FOSL2,GEM,GLS2,ICAM1,IRAK2,LAMB3,LDLR,LIF,MMP1,PTGS2,QSOX1,STC1,XAF1,ZEB1	AGT,CEBPB,CREB1,CTNNB1,EGR1,ERK,FOS,HGF,HIF1A,JUN,MAPK14,NFKBIA,NFkB (complex),PPARG,SMAD4,SP1,TP53,bucladesine
TLR2	transmembrane receptor	Activated	2.806	0.181	2.224	4.43e-06	CXCL2,CXCL8,FN1,GBP3,GJA1,ICAM1,IL15RA,IRF1,MMP1,PTGS2,SQSTM1,TLR2,TRIM38	CEBPB,EGR1,IL4,JUN,MYC,NFKB1,NFKBIA,NFkB (complex),P38 MAPK,Pam3-Cys-Ser-Lys4,RELA,SP1,STAT1,STAT3,STAT6,TLR2,peptidoglycan
ARHGAP21	other	Activated	2.646	0.241	2.009	4.7e-06	CXCL2,IFIT3,IL15RA,IRF1,NMI,PLAT,PTGS2
CAMP	other		1.576	0.137	1.197	4.75e-06	BTC,CCL20,CSF1,CXCL8,EPHA3,ICAM1,PTGS2,TLR2,TNFAIP2,TNFAIP3	CAMP,HIF1A,IL10,IL12 (complex),IL18,JUN,MYC,NFKB1,NFKBIA,NFkB (complex),RELA,RELB,STAT3
Tnf (family)	group	Activated	2.785	0.134	2.353	4.78e-06	ABCC3,CSF1,CXCL8,FBXO32,GJA1,ICAM1,IKBKE,LCN2,PCNA,PTGS2,TLR2,TNFAIP3	CEBPB,EGR1,HMGB1,IL1,IL6,JUN,MYC,NFKB1,NFKBIA,NFkB (complex),P38 MAPK,PPARG,RELA,SP1,STAT3,Tnf (family),cytokine
WNT5A	cytokine		0.685	0.004	0.674	5.07e-06	BTC,CXCL2,CXCL8,FN1,IKBKB,IRF1,LAMB3,MMP1,PTGS2,SH3PXD2A,STC1	CALR,CEBPB,CREB1,CTNNB1,Ca2+,Creb,EGR1,ERK,FOSL1,HIF1A,JUN,NFE2L2,NFkB (complex),NOTCH1,NR3C2,P38 MAPK,PPARG,Pkc(s),RAC1,RELA,SP1,STAT3,WNT5A
JUNB	transcription regulator		1.478	0.156	1.104	5.07e-06	C3,CD68,CXCL2,FN1,FTH1,LCN2,MMP1,NCF2,PLAUR,SGK1,SWAP70	CEBPB,CREB1,CREBBP,CTNNB1,Creb,ESR1,FOS,HIF1A,JUN,JUNB,NFKB1,NFKBIA,NFkB (complex),RELA,SERPINE1,SMAD4,TBP,TNF,TP53
RARA	ligand-dependent nuclear receptor	Inhibited	-2.668	-0.001	-2.664	5.3e-06	CD44,CENPA,CENPN,CXCL8,E2F8,FOSL2,HELLS,HLA-B,IFI44,IRF1,KNL1,METTL7A,NAV2,PTGS2,RSAD2,SAMD9,SP100,TAPBP,ZNF367	CEBPA,CREBBP,Creb,EP300,IRF1,NFE2L2,NFKB1,NFKBIA,NFkB (complex),RARA,RARB,RB1,RELA,SP1,STAT1,STAT3,TP53,arsenic trioxide,isotretinoin,tretinoin
CREBBP	transcription regulator		1.781	0.159	1.314	5.39e-06	ARHGEF3,B2M,CARD6,CD44,CD59,CSF1,CXCL8,FNBP1,FOSL2,HLA-B,IRF1,LDLR,PCNA,PRKCD,PTGS2,RSAD2,ST6GAL1,TAPBP,TLR2,TNFAIP3	CEBPB,CREBBP,EGR1,EP300,ESR1,HIF1A,JUN,NFE2L2,NFKB1,NFKBIA,NFkB (complex),NR3C1,RARA,RELA,RNA polymerase II,SMAD4,SP1,TP53
TNFSF11	cytokine	Activated	2.94	0.189	2.224	5.47e-06	AHR,CAPN2,CD44,CXCL8,ICAM1,IER3,IKBKE,IL15RA,MMP1,PLAUR,PLK1,PTGS2,SH3PXD2A,TLR2,TNIP1,ZC3H12C	ATP,CEBPB,CREB1,CREBBP,CTNNB1,EGR1,FOS,HIF1A,HMGB1,JUN,NFKB1,NFKBIA,NFkB (complex),NR3C1,P38 MAPK,RELA,SP1,SRC,TNFSF11,estrogen receptor
advanced glycation end-products	chemical - endogenous mammalian	Activated	2.219	0.127	1.936	5.51e-06	CASP8,CXCL8,FN1,GJA1,MMP1,PTGES,PTGS2	CEBPB,CREB1,CTNNB1,Creb,EGR1,ERK,ERK1/2,FOS,FOSL1,HIF1A,IL1,JUN,MAPK3,NFE2L2,NFKB1,NFKBIA,NFkB (complex),PPARG,Pkc(s),RELA,advanced glycation end-products
GFI1	transcription regulator	Inhibited	-2.646	-0.214	-2.079	5.67e-06	CASP8,CSF1,CXCL8,ETS2,GJA1,ICAM1,IKBKB,IRAK2,IRF1,SERPINA1	CREBBP,ESR1,GFI1,HIF1A,HMGB1,IL10,IL1B,JUN,NFKB1,NFKBIA,NFkB (complex),NR3C1,RELA,RELB,STAT3,TNF,cytokine
SHH	peptidase		1	0.157	0.686	5.68e-06	BRCA1,CDC25A,FN1,HELLS,MCM2,MCM6,PCNA,PLAT,RAD51,RFC3,SOX9,TSC22D3,UNG	Akt,CDKN2A,CEBPB,CTNNB1,E2F1,E2F4,EGR1,ERK1/2,HIF1A,JUN,LEF1,NR3C2,PGR,PPARG,RAC1,RB1,RELA,SHH,TP53,YAP1
FN1	enzyme		1.665	0.14	1.18	6.08e-06	CAPN2,CXCL2,CXCL8,FN1,HLA-B,KRT7,MMP1,PCNA,PLAUR,SOX9,SQSTM1,TLR2,TNFAIP2,TNIP1	CEBPB,CREBBP,CTNNB1,EGR1,FN1,HIF1A,JUN,LEF1,NFKB1,NFKBIA,NFkB (complex),NR3C2,P38 MAPK,RAC1,RELA,SP1,STAT3,TCF,TCF4,TLR2
CDH1	other		-0.947	0.025	-1.018	6.08e-06	CD44,FN1,IFITM1,KRT7,LCN2,MMP1,PIK3R1,PLAUR,SOX9	CDH1,CTNNB1,EP300,FOXO1,HIF1A,JUN,LEF1,NFKBIA,NFkB (complex),NR3C2,PI3K (complex),RAC1,RELA,RHOA,SP1,STAT3,TCF,TCF4,estrogen receptor,hyaluronic acid
IL13	cytokine		0.306	0.102	-0.107	6.27e-06	ACKR3,C3,CAPN2,CASP8,CCL20,CD44,CHN2,CTSV,CXCL2,CXCL8,HRH1,ICAM1,IFNGR2,MMP1,PTGES,PTGS2,QSOX1,SERPINA1,SWAP70,VNN1	CEBPA,CREBBP,CTNNB1,CXCL8,EP300,HIF1A,IL13,IL4,JUN,NFKB1,NFKBIA,NFkB (complex),PGR,PPARG,RELA,RNA polymerase II,STAT1,STAT3,STAT6,hyaluronic acid
IL12 (complex)	complex	Activated	3.078	0.156	2.599	6.43e-06	AHR,CCL20,CD44,CD63,CSF1,CXCL8,GJA1,ICAM1,IFIT2,IFNGR2,IL32,IRF1,PTGS2,TLR2	CREBBP,HIF1A,IFNG,IL10,IL12 (complex),IL4,IRF1,NFKB1,NFKBIA,NFkB (complex),RELA,RELB,STAT1,STAT3,STAT6
EZH2	transcription regulator		1.481	0.001	1.477	6.47e-06	ACKR3,BRCA1,C3,CACNG4,CD63,CXCL2,CXCL8,DUSP5,FBN1,FKBP5,ICAM1,LAMB3,LAMC2,LCN2,PKMYT1,PTGES,PTGS2,SERPINA1,TRIM38	Creb,ESR1,EZH2,HMGB1,Histone h3,JUN,NFKB1,NFKBIA,NFkB (complex),PPARG,PTGS2,RELA,RNA polymerase II,S100A8,S100A9,SP1,TP53,TRAF6
miR-291a-3p (and other miRNAs w/seed AAGUGCU)	mature microrna		-1.718	-0.241	-0.357	7.4e-06	AHR,ARHGEF3,ATAD2,C3,CD44,CDCA7,CDK2,CHN2,CTSA,CXCL8,E2F2,FCMR,GBP3,GINS1,HELLS,HOXB3,IRAK2,LHFPL2,LIF,LMNB1,MBNL2,METTL7A,PLSCR4,POLQ,PRC1,RNF24,SH3TC2,SLC16A14,SQSTM1,STX11,ZC3H12C,ZNF367,ZNF827
HMGB1	transcription regulator	Activated	2.755	0.196	2.214	7.43e-06	BRCA1,CCL20,CXCL8,ICAM1,IFIT1,MMP1,PTGES,PTGS2,TLR2	CEBPB,CTNNB1,EGR1,ERK1/2,FOS,HMGB1,IL1A,IRF3,IRF7,JUN,Jnk,MYC,NFKB1,NFKBIA,NFkB (complex),NfkB1-RelA,PPARG,RARB,RELA,STAT1,TLR3,prostaglandin E2
RAS	group	Activated	2.202	0.156	1.77	7.98e-06	CXCL8,FN1,IRF1,LDLR,LIF,MMP1,PLAUR,PTGES,PTGS2,STAT2,ZEB1	CEBPB,CREB1,CTNNB1,EGR1,ERK,ERK1/2,FOS,HIF1A,JUN,MAPK14,MAPK3,NFKBIA,NFkB (complex),PPARG,RAS,SMAD4,SP1,TP53
simvastatin	chemical drug		-1.605	-0.054	-1.419	8.9e-06	CCL20,CXCL2,CXCL8,ETV4,GJA1,ICAM1,IRF1,LCN2,LDLR,MMP1,NCF2,PLAT,PTGS2,TLR2	ADIPOQ,ATP,CEBPB,CREB1,CTNNB1,Creb,EGFR,EGR1,HMGB1,IL1B,IL6,Ikb,JUN,NFKB1,NFKBIA,NFkB (complex),NR3C1,PPARG,RELA,SP1,STAT3,simvastatin
valproic acid	chemical drug		-1.295	0.011	-1.334	9.39e-06	AKR1C3,AMPD3,ATAD2,CASP8,CD44,CDCA7,FNBP1,ICAM1,LDLR,MCM6,MMP1,PLAT,PRKCD,PSMB8,PTGS2,SGK1,SQSTM1,THSD4,TMPO,TSC22D3,ULBP1,ZEB1	CEBPB,CREB1,CTNNB1,EGR1,ERK1/2,ESR1,FOS,JUN,Jnk,MYC,NFKBIA,NfkB1-RelA,PGR,PPARG,RELA,SP1,TP53,beta-estradiol,estrogen receptor,valproic acid
PS-1145	chemical - kinase inhibitor	Inhibited	-2.191	-0.114	-1.941	9.46e-06	CXCL8,ICAM1,IRF1,PTGS2,TNFAIP3	CCL2,CREBBP,HIF1A,IKK (complex),Ikb,JUN,MYC,NFKB1,NFKBIA,NFKBIB,NFKBIE,NFkB (complex),PS-1145,RELA,STAT3
TCR	complex	Activated	2.408	0.152	2.041	9.5e-06	ADM,CD44,CDK2,CXCL8,DDX58,GBP4,IFI44,IFIT1,IFIT2,IFIT3,IRF1,LMNB1,LPIN2,MX2,OASL,PIK3R1,RSAD2,TNFAIP3,TSC22D3	CEBPB,CTNNB1,IFNG,IRF1,IRF3,IRF5,IRF9,MAP3K7,MYC,NFkB (complex),RELA,SOCS1,SPI1,STAT1,STAT2,STAT3,STAT6,TBX5,TCR
silibinin	chemical drug		-1.096	-0.173	-0.62	1.07e-05	CD44,CDK2,CXCL8,FN1,PCNA,PLAUR,PTGS2,ZEB1	Akt,CEBPB,CREB1,CTNNB1,Creb,EGFR,EGR1,ERK1/2,HIF1A,JUN,LEF1,NFKBIA,P38 MAPK,PGR,PPARG,RELA,SP1,STAT3,TCF,TCF4,TP53,silibinin
BMS-690514	chemical drug	Activated	2.449	-0.109	2.717	1.18e-05	BRCA1,MCM10,MCM4,MCM6,MCM7,PCNA	BMS-690514,CTNNB1,ERBB2,HDAC1,RB1,TP53,estrogen receptor
zymosan	chemical - endogenous non-mammalian		1.565	0.111	1.279	1.2e-05	CSF1,CXCL2,CXCL8,DEPP1,IKBKE,LIF,PTGS2,TLR2	CEBPB,HIF1A,HMGB1,IL10,IL17A,IL6,JUN,NFKB1,NFKBIA,NFkB (complex),PPARG,RELA,STAT3,cytokine,zymosan
trovafloxacin	chemical drug	Activated	2.121	0.092	1.861	1.2e-05	B2M,CXCL2,ETS2,HLA-A,ICAM1,IRF1,LDLR,TNFAIP3	CREBBP,ESR1,IFNG,IL1B,IRF1,NFKB1,NFKBIA,NFkB (complex),NR3C1,RELA,STAT1,STAT3,TNF,trovafloxacin
MAP3K14	kinase	Activated	2.348	0.193	1.894	1.2e-05	CD44,CXCL2,CXCL8,ICAM1,IKBKB,NFKBIE,PTGS2,TNFAIP3	CREBBP,CTNNB1,HIF1A,IKBKB,JUN,MAP3K14,NFKB1,NFKBIA,NFkB (complex),NR3C1,PI3K (complex),RELA,RELB,SP1
GNA15	enzyme					1.3e-05	ACKR3,ADM,C3,CASP4,CCL20,CXCL2,CXCL8,HLA-E,PLAT,PTGS2	CEBPB,CHUK,CREB1,CTNNB1,Creb,ESR1,FOSL1,FOXO3,GNA15,HIF1A,IKBKB,JUN,MYC,NFE2L2,NFKB1,NFKBIA,NFkB (complex),NR3C1,Pkc(s),RELA,STAT1,STAT3,TBX5
RET	kinase	Activated	2.19	0.157	1.847	1.3e-05	CCL20,CSF1,CTSV,CXCL8,DUSP6,GJA1,LOX,MMP1,PLAUR,STC1	CEBPB,CREBBP,CTNNB1,EGR1,ERK1/2,FOS,HIF1A,HRAS,ITGB1,JUN,MYC,NFkB (complex),PPARG,RET,SMAD4,SP1,SRC,STAT3,TP53,YAP1,estrogen receptor
NLRX1	other		-1.915	-0.17	-1.47	1.32e-05	CASP8,IKBKB,IRF1,NFKBIE,PIK3R1,STAT2,TNFAIP3	CREBBP,HIF1A,IKBKB,JUN,MYC,NFKB1,NFKBIA,NFkB (complex),NLRX1,NR3C1,RELA,STAT3
Z-LLL-CHO	chemical - protease inhibitor		-1.814	0.119	-2.279	1.4e-05	AHR,BST2,CDT1,CXCL2,CXCL8,HMGB2,ICAM1,IER3,IKBKB,MCM10,MMP1,NCF2,PTGS2,RAD51,SQSTM1,STAT2,ULBP1	26s Proteasome,ATP,CDKN2A,CEBPB,CREB1,EGR1,ERK,HDAC1,HMGB1,JUN,NFKBIA,NFkB (complex),NR3C1,P38 MAPK,PPARG,RARB,RELA,SP1,STAT1,TIRAP,TP53,VDR,Z-LLL-CHO
AR	ligand-dependent nuclear receptor		0.29	0.15	-0.25	1.47e-05	ADM,AKR1C3,ATAD2,C3,CDT1,ESPL1,ETS2,FEN1,FKBP5,GJA1,KIF22,MCM2,MCM4,PKMYT1,PLAT,PLK1,PRKCD,SGK1,SLC22A4,SOX9,TNFAIP2,ZWINT	AR,CDKN2A,CREB1,CTNNB1,E2F1,E2F4,ERBB2,GNAQ,HDAC1,JUN,LEF1,Lh,MYC,NFkB (complex),RB1,TCF4,TP53,dihydrotestosterone,estrogen receptor
SP1	transcription regulator		1.409	0.208	0.68	1.48e-05	CCL20,CD59,CDK2,CXCL8,DBF4,FN1,GJA1,ICAM1,IFITM3,IRF1,LDLR,MMP1,MYBL2,NCF2,PLAUR,PRKCD,PSIP1,PTGS2,SGK1,SLC22A4,SOX9,TLR2,TNFAIP3,TXNRD1	CEBPA,CEBPB,CREB1,CREBBP,CTNNB1,Creb,EP300,ESR1,HIF1A,JUN,LEF1,NFKB1,NFKBIA,NFkB (complex),PPARG,RARA,RAS,RELA,RNA polymerase II,SMAD4,SP1,STAT3,hyaluronic acid
deoxycholate	chemical - endogenous mammalian		1.018	-0.019	1.068	1.51e-05	CXCL8,GJA1,GJB2,GLS2,LDLR,PLAUR,PTGS2	CEBPB,CREBBP,CTNNB1,EGR1,EP300,ERK1/2,ESR1,FOS,JUN,Jnk,LEF1,MYC,NfkB1-RelA,P38 MAPK,PPARG,RELA,SMAD4,SP1,STAT3,TCF,TCF4,deoxycholate
NR3C2	ligand-dependent nuclear receptor		0.692	0.057	0.566	1.52e-05	CXCL8,FKBP5,FN1,ICAM1,LYST,MMP1,PLAT,PTGS2,SGK1,TSC22D3	AR,CEBPB,CREBBP,EP300,FOS,FOXO1,JUN,NFKB1,NFkB (complex),NR3C1,NR3C2,PGR,PPARG,RELA,TSC22D3,aldosterone,estrogen receptor,glucocorticoid,medroxyprogesterone acetate,progesterone
PLK1	kinase					1.68e-05	ACKR3,CLSPN,FBXO5,IER3,PIK3R1,PLK1
SU6656	chemical toxicant	Inhibited	-2.449	-0.211	-1.932	1.68e-05	ADM,CSF1,ETS2,GFPT2,IER3,PTGS2	Akt,HIF1A,JUN,LEF1,PGR,SU6656,TP53
D-glucose	chemical - endogenous mammalian		1.392	0.072	1.048	1.73e-05	C3,CCL20,CD59,CDT1,CTSV,CXCL2,CXCL8,FBXO32,FN1,FUT1,GJA1,GSDME,ICAM1,LDLR,LY96,MMP1,NEU1,PCNA,PLAUR,PTGS2,RRM2,SGK1,SOX9,SQSTM1,TLR2,TXNRD1	ADIPOQ,CEBPB,CREBBP,CTNNB1,D-glucose,EGR1,EP300,ERK1/2,ESR1,IL1,Ikb,JUN,NFKB1,NFKBIA,NFkB (complex),P38 MAPK,PPARG,RELA,SMAD4,SP1
TEAD2	transcription regulator					1.88e-05	MCM6,POLA1,RAD51,UHRF1	TEAD2,YAP1
manumycin A	chemical reagent		-1.154	-0.153	-0.853	1.88e-05	CXCL8,FN1,PTGS2,ST6GAL1	CEBPB,CREB1,CTNNB1,Creb,ERK,HIF1A,IKK (complex),ITGB1,Ikb,JUN,NFKB1,NFKBIA,NFKBIB,NFKBIE,NFkB (complex),PPARG,PTGS2,RAS,SP1,STAT3,TP53,YAP1,manumycin A
mifepristone	chemical drug		1.574	-0.047	1.751	1.92e-05	ABCC3,ADM,C3,CASP8,FKBP5,FTH1,GJA1,ICAM1,LAMB3,LAMC2,LDLR,LOX,MMP1,PCNA,PLAT,PTGS2	AGT,AR,CEBPB,CREB1,CREBBP,CTNNB1,Creb,EGR1,ESR1,FSH,HIF1A,JUN,NFKBIA,NFkB (complex),NR3C2,PGR,PPARG,REL,RELA,TNF,TP53,mifepristone,progesterone
MMP1	peptidase		0.87	0.194	0.368	1.96e-05	BRCA1,CDK2,CXCL8,FN1,MMP1,PTGES,PTGS2	CEBPB,CTNNB1,CXCL12,EGR1,ERK1/2,FOS,JUN,Jnk,Laminin (complex),MMP1,MYC,NFKB1,NFKBIA,NFkB (complex),NfkB1-RelA,PGR,PPARG,RELA,SAA
mezerein	chemical - endogenous non-mammalian					2.06e-05	FN1,HLA-B,IFIT1,OAS2,TXNRD1	IRF3,NFkB (complex),PRKCA,RELA,SPI1,STAT3,mezerein
carbonyl cyanide m-chlorophenyl hydrazone	chemical toxicant		1.746	0.222	1.163	2.22e-05	CCL20,CTSV,CXCL8,DUSP5,LAMB3,LCN2,PTGS2	AKT1,ATP,CREB1,FOXO3,HIF1A,HMGB1,IL1B,NFKB1,NFKBIA,NFKBIB,NFkB (complex),NR3C1,PLA2G2A,PPARG,RELA,RELB,carbonyl cyanide m-chlorophenyl hydrazone
glucocorticoid	chemical drug		-1.186	-0.01	-1.151	2.27e-05	AHR,CD44,CSF1,CXCL2,CXCL8,DBP,FN1,ICAM1,NCF2,PLAT,PTGS2,SGK1,STC1,STX11,TLR2,TSC22D3	CEBPB,Creb,EGR1,HIF1A,IL6,JUN,NFKB1,NFKBIA,NFkB (complex),NR3C1,NR3C2,PPARG,RELA,SMAD4,SP1,STAT3,TGFB1,Tgf beta,glucocorticoid
SAA	group	Activated	2.193	0.199	1.756	2.35e-05	CSF1,CXCL8,ICAM1,MMP1,PTGS2,TLR2	CEBPB,CREB1,CSF2,EGR1,IL10,Ikb,JUN,MYC,NFE2L2,NFKB1,NFKBIA,NFkB (complex),NOTCH1,P38 MAPK,RELA,SAA,SP1,STAT3,TP53,cholesterol
tempol	chemical drug	Inhibited	-2.425	-0.12	-2.133	2.35e-05	BRCA1,CXCL2,CXCL8,ICAM1,PTGS2,SGK1	CEBPB,CREBBP,CTNNB1,CXCL8,EGR1,ERK1/2,FOS,FOXO3,HIF1A,JUN,NFE2L2,NFKBIA,NFkB (complex),P38 MAPK,PPARG,RELA,SMAD4,SP1,STAT3,TP53,palmitic acid,tempol
CSF3	cytokine		0.745	0.067	0.536	2.59e-05	CD44,CDK2,CXCL2,CXCL8,DUSP6,ERAP2,GJA1,ICAM1,LCN2,LY96,TLR2,TNFAIP3	CEBPB,CREBBP,CSF3,EGR1,ESR1,IL6,JUN,NFKB1,NFKBIA,NFKBIB,NFkB (complex),P38 MAPK,PPARG,RELA,SP1,STAT3,TNF,TNFRSF1A,TNFRSF1B
FAM3B	cytokine					2.6e-05	CASP4,FN1,GJA1,IER3,LCN2
lipoarabinomannan	chemical - endogenous non-mammalian	Activated	2	0.197	1.606	2.6e-05	CXCL2,CXCL8,ICAM1,IER3,IRF1	CEBPA,CEBPB,CREB1,CREBBP,ESR1,HDL,IRF9,NFKBIA,NFkB (complex),PPARG,RELA,RNA polymerase II,SPI1,STAT1,STAT2,STAT3,STAT6,TNF,lipoarabinomannan
2-aminopurine	chemical reagent	Inhibited	-2.171	-0.157	-1.831	2.6e-05	CXCL8,DDX58,IFIT1,IFIT2,PTGS2	2-aminopurine,CEBPB,CREBBP,Creb,EIF2AK2,Gsk3,IRF1,IRF3,NFKB1,NFKBIA,NFkB (complex),NR3C1,PPARG,PTGS2,RELA,STAT1,STAT3,TP53
IL6R	transmembrane receptor	Activated	2.401	0.179	1.972	2.73e-05	ABCC3,CDK2,CXCL2,CXCL8,FN1,ICAM1,IRF1,PTGS2	CALR,CEBPB,CREB1,CREBBP,CXCL8,Ca2+,EP300,ERK,ESR1,IL6,IL6R,JUN,NFKBIA,NFkB (complex),NOTCH1,PPARG,RELA,SMAD4,SP1,STAT3
IL21	cytokine	Activated	2.874	0.161	2.323	2.73e-05	CCL20,CXCL8,IFIT1,IFIT2,IFIT3,OAS2,OASL,PCNA,RSAD2,SGK1,STAT2,TAP1	CEBPB,CTNNB1,EGR1,ERK1/2,IFNG,IL21,IRF1,IRF9,JAK,JUN,MYC,NFkB (complex),PPARG,RELA,SPI1,STAT1,STAT2,STAT3,STAT6,TBX5
lysophosphatidic acid	chemical - other		1.685	0.18	1.163	2.84e-05	CSF1,CXCL2,CXCL8,FKBP5,ICAM1,LIF,LIPG,PLAUR,PTGS2	CEBPB,CREB1,CREBBP,CXCL8,ERK,FOS,HIF1A,IL10,JUN,NFKB1,NFKBIA,NFkB (complex),PPARG,RELA,SMAD4,SP1,STAT3,TP53,Tgf beta,lysophosphatidic acid
EBI3	cytokine	Activated	2.621	0.129	2.283	2.84e-05	B2M,HLA-A,HLA-B,ICAM1,IRF1,STAT2,TAP1	CEBPB,CTNNB1,EBI3,IFNG,IL27,IRF1,IRF3,IRF9,JAK1,MYC,NFKB1,NFkB (complex),RELA,SPI1,STAT1,STAT2,STAT3,STAT5a/b,STAT6,TBX5
ERG	transcription regulator		1.009	0.193	0.473	2.86e-05	ARHGAP31,CD59,CXCL8,FKBP5,HMMR,ICAM1,MMP1,ORC6,PLAT,PLAUR,SOX9,TSC22D3,ZEB1	CTNNB1,ERG,ETS1,FOS,FOXO1,HIF1A,JUN,MYC,NFE2L2,NFKBIA,NFkB (complex),NR3C2,RAC1,RELA,RHOA,SMAD4,SP1,SRC,TP53,estrogen receptor
miR-6815-3p (miRNAs w/seed GGCUUCU)	mature microrna		-1.095	-0.241	0.222	2.98e-05	AKR1C3,ARHGEF3,BCL11B,CD44,CDC45,DRAM2,ESPL1,FOSL2,FUT1,GBP4,MEIS1,NKAIN1,OAS2,PARM1,PRR15L,PTP4A2,QSOX1,RAD54B,RNF24,RRBP1,SH3PXD2A,SPNS2,SQSTM1,STX11,TMEM156,TNIP1,TRIP13,TSC22D3,ULBP1,ZWINT
NCOA3	transcription regulator		-0.882	0.181	-1.351	3.01e-05	AHR,CDC25A,CDK2,GJB2,IRF1,MCM7,PCNA,PTGS2	CEBPA,CEBPB,CREB1,Creb,E2F2,ESR1,HDAC1,Histone h4,JUN,NCOA3,NFKBIA,NFkB (complex),PGR,PPARG,RELA,RNA polymerase II,SP1,STAT3,STAT5a/b,beta-estradiol,tamoxifen
CCL5	cytokine	Activated	2.759	0.221	2.15	3.01e-05	AHR,CAPN2,CD44,CXCL2,CXCL8,DUSP6,PLAUR,SGK1	CCL5,CEBPA,CEBPB,CREB1,CSF3,CTNNB1,EGR1,FN1,GNAQ,JUN,LEF1,NFE2L2,NFKBIA,NFkB (complex),P38 MAPK,RELA,SP1,STAT1,nitric oxide
estrogen receptor	group		-0.951	-0.005	-0.935	3.07e-05	C3,CD44,CD59,CD68,CXCL8,FN1,ICAM1,KRT7,LAMC2,LDLR,MMP1,PLAUR,TSC22D3,ZEB1	CEBPB,CREB1,CREBBP,CTNNB1,Creb,EP300,ERG,ESR1,ETS1,FOS,HIF1A,JUN,MAPK14,MYC,NFkB (complex),SMAD4,SP1,SRC,TP53,estrogen receptor
MEOX2	transcription regulator		-1.671	-0.167	-1.269	3.21e-05	CCL20,CXCL2,CXCL8,ICAM1,PCNA,TNFAIP3	HIF1A,JUN,MEOX2,NFKB1,NFKBIA,NFkB (complex),RELA
P38 MAPK	group	Activated	2.515	0.196	1.772	3.22e-05	CD44,CXCL2,CXCL8,FBXO32,FN1,GJA1,ICAM1,IER3,IL32,MMP1,PCNA,PLAUR,PTGS2,RAD51,SDC2,SGK1,TLR2,TNIP1	Akt,CEBPB,CTNNB1,EGF,EGR1,EP300,ETS1,FOS,HIF1A,IGF1,JUN,Jnk,LEF1,MYC,NFKBIA,NFkB (complex),NfkB1-RelA,P38 MAPK,PGR,PPARG,RELA,SP1,TP53,hyaluronic acid
Ni2+	chemical reagent	Activated	2.229	0.241	1.693	3.24e-05	CCL20,CSF1,CXCL2,CXCL8,ICAM1	APP,HIF1A,NFKBIA,NOTCH1,Ni2+,RELA,STAT1
BRD4	kinase	Activated	2.064	0.235	1.37	3.36e-05	BTN3A2,CDC25A,CXCL2,FBN1,FN1,FOSL2,ICAM1,IRF1,LOX,PLAT
IL18	cytokine	Activated	3.179	0.171	2.636	3.41e-05	CCL20,CD44,CSF1,CXCL8,FOSL2,GJA1,ICAM1,IL32,IRF1,LIF,MMP1,PTGS2	FOS,HIF1A,HMGB1,IL18,IL1A,IL1B,IL4,JUN,NFKB1,NFKBIA,NFkB (complex),NR3C1,RELA,SMAD4,STAT1,STAT3,STAT6,TP53,cytokine
CD14	transmembrane receptor	Activated	2.42	0.218	1.892	3.58e-05	CXCL2,CXCL8,ICAM1,IFIT1,PTGS2,TLR2,TNFAIP3	CD14,IL17A,IL1A,JUN,NFKB1,NFKBIA,NFkB (complex),RELA,SP1,STAT1,TIRAP,TLR2,peptidoglycan
SP110	transcription regulator	Inhibited	-3.162	-0.081	-2.905	3.6e-05	BST2,IFIT1,IFIT3,IFITM1,IFITM3,LY96,PLK1,SERPINA1,SQSTM1,TNFRSF21
eflornithine	chemical drug	Activated	2.4	0.012	2.372	3.72e-05	C3,CDK2,FN1,IL32,PCNA,PLK1	AR,CCND1,CDKN1A,CEBPB,E2F1,E2F4,E2f,HIF1A,JUN,MYC,NFKB1,NFKBIA,NFkB (complex),NR3C2,PGR,PPARG,RB1,RBL1,RELA,STAT3,TP53,eflornithine,progesterone
topotecan	chemical drug		1.554	-0.087	1.84	3.8e-05	ARL6IP1,C3,CDC25A,CNTNAP2,DUSP5,EPHA6,HLA-E,HMMR,MBNL2,MYBL2,PLK1,PTGS2	CDKN2A,E2F1,E2F4,JUN,RB1,TP53,topotecan
Tgf beta	group		0.414	0.103	0.053	3.84e-05	CASP8,CDK2,CSF1,CXCL2,CXCL8,FN1,HTATIP2,IL32,LIF,LOX,MMP1,PLAT,PTGS2,SGK1,TLR2	CEBPB,EGR1,FOS,IL17A,JUN,MYC,NFKB1,NFKBIA,NFkB (complex),NR3C1,NR3C2,P38 MAPK,RELA,SP1,STAT3,TGFB1,Tgf beta,glucocorticoid
indomethacin	chemical drug		0.867	0.068	0.62	3.85e-05	CAPN2,CD44,IER3,IFITM3,LAMC2,LCN2,LDLR,MMP1,PCNA,PLAUR,PSMB8,PTGES,PTGS2,TNFRSF21	CEBPA,CEBPB,CREB1,CTNNB1,EGF,EGR1,ERK,ERK1/2,ETS1,HIF1A,IGF1,JUN,NFKBIA,NFkB (complex),PPARG,RNA polymerase II,SP1,indomethacin
RFXANK	transcription regulator					3.87e-05	EPHA3,HLA-A,HLA-B
CDK12	kinase					3.87e-05	BRCA1,FANCD2,FANCI	CDK12,RNA polymerase II,TP53
BUD23	enzyme					3.87e-05	CXCL8,FKBP5,TSC22D3	BUD23,CREBBP,EP300,NFkB (complex),NR3C1,RELA,TSC22D3
trypsin	group		1	0.153	0.694	3.98e-05	CXCL8,ICAM1,PCNA,PTGS2	CEBPB,CREB1,CTNNB1,EGR1,FOXO3,HIF1A,HMGB1,IGF1,JUN,NCOA2,NFKBIA,NFkB (complex),NOTCH1,P38 MAPK,RELA,RNA polymerase II,SP1,Tnf (family),VDR,estrogen receptor,resveratrol,trypsin
PTGER1	g-protein coupled receptor		1.153	0.109	0.935	3.98e-05	CXCL8,FN1,ICAM1,PTGS2	AGT,CEBPA,CREB1,Creb,DDIT3,EGR1,HIF1A,IFNG,IRF1,JUN,NFKBIA,NFkB (complex),PPARG,PTGER1,PTGS2,RELA,STAT1,STAT3,TP53,prostaglandin E2
I kappa b kinase	complex		1.987	-0.167	2.318	3.98e-05	BRCA1,BRCA2,FANCD2,RAD51
N-Ac-Leu-Leu-norleucinal	chemical - protease inhibitor	Inhibited	-2.796	0.1	-3.077	3.98e-05	BRCA1,CDC25A,CXCL8,HLA-A,HLA-B,ICAM1,IER3,PTGS2	CEBPA,CEBPB,CEBPD,CREB1,CREBBP,Creb,HDAC1,HIF1A,JUN,MYC,N-Ac-Leu-Leu-norleucinal,NFKB1,NFKBIA,NFkB (complex),PPARG,RB1,REL,RELA,RNA polymerase II,STAT3,TP53,TP63
UCN-01	chemical drug		-0.447	-0.14	-0.133	4e-05	CDC25A,CDK2,CXCL8,PLK1,RRM2	CDKN2A,CHEK1,CREBBP,CTNNB1,E2F1,E2F3,E2F4,E2f,FOS,HRAS,JUN,MYC,RB1,RBL1,TP53,UCN-01
AGT	growth factor	Activated	2.998	0.12	2.48	4.17e-05	ADM,BRCA1,CASP8,CD44,CDC25A,CXCL2,CXCL8,FN1,GJA1,HMGB2,ICAM1,LDLR,LIF,MMP1,NCF2,PIK3R1,PTGS2,SGK1,STC1,ZEB1	AGT,CEBPB,CREB1,CTNNB1,Creb,EGR1,ERK1/2,ESR1,FOS,HIF1A,JUN,NFKBIA,NFkB (complex),PPARG,PTGS2,RELA,SMAD4,SP1,TP53,beta-estradiol
Jnk	group		1.298	0.157	0.769	4.24e-05	BRCA1,CD44,CXCL8,FBXO32,FN1,GJA1,ICAM1,MMP1,PLAT,PLAUR,PTGES,PTGS2,RAD51	CEBPB,CREB1,CTNNB1,Creb,EGFR,EGR1,ERG,ERK1/2,ETS1,FOS,HIF1A,JUN,Jnk,MYC,NFKBIA,NFkB (complex),P38 MAPK,PPARG,RELA,SMAD4,SP1,TP53
WWTR1	transcription regulator		0.128	0.08	-0.067	4.3e-05	CD44,CXCL2,CXCL8,FN1,GJA1,ICAM1	CEBPB,LEF1,NFKBIA,NFkB (complex),SMAD4,SP1,WWTR1
IFN alpha/beta	group	Activated	2.789	0.18	2.286	4.35e-05	HLA-A,IFIT2,IFIT3,IL15RA,IRF1,RSAD2,STAT2,TLR2	CEBPB,CTNNB1,IFN alpha/beta,IFNAR1,IRF1,IRF3,IRF9,JAK1,MYC,NFkB (complex),SPI1,STAT1,STAT2,STAT3,STAT6,TBX5
IRF4	transcription regulator		0.103	-0.096	0.388	4.62e-05	B2M,CASP10,CCL20,CD68,CDK2,IL15RA,IRF1,PCNA,PLAUR,RAD51,STAT2	CREBBP,ESR1,IL21,IL4,IRF4,NFKBIA,NFkB (complex),RELA,STAT1,STAT3,STAT6,TNF
PTEN	phosphatase		0.32	-0.006	0.344	4.65e-05	ADM,AKR1C3,ASPH,BRIP1,C3,CD44,CDC25A,CPEB3,CTSV,CXCL2,CXCL8,ETS2,FTH1,IFNGR2,IGFBP2,MYBL2,NEU1,PECR,PIK3R1,PLK1,PTGS2,PTP4A2,RAD51,TSC22D3,VNN1	AKT1,CEBPB,CREB1,CREBBP,CTNNB1,CXCL8,Creb,EGR1,ERK1/2,FOXO3,HIF1A,JUN,MYC,NFE2L2,NFKBIA,NFKBIB,NFkB (complex),NOTCH1,PI3K (family),PPARG,PTEN,RELA,STAT3
RAF1	kinase	Activated	2.348	0.211	1.63	4.66e-05	CD44,CDC25A,DUSP5,DUSP6,IER3,LIF,MMP1,MYBL2,OSMR,PLAT,PLAUR,PTGS2,RRM2	CEBPB,CREBBP,CTNNB1,Creb,EGR1,FOS,HIF1A,HMGB1,HRAS,JUN,Jnk,MAP2K1,MAPK8,MYC,NFKBIA,NFkB (complex),NR3C1,NfkB1-RelA,RAF1,SMAD4,SP1,TP53
EGR1	transcription regulator	Activated	2.819	0.176	2.246	4.69e-05	CASP8,CD44,CSF1,CXCL2,CXCL8,FN1,GAD1,ICAM1,LDLR,PTGES,PTGS2,SGK1	CEBPB,CREB1,CTNNB1,EGR1,ERK,ERK1/2,FOS,HIF1A,JUN,MAPK14,MYC,NFKBIA,NFkB (complex),PPARG,SMAD4,SP1,TGFB1,TP53
PLK2	kinase	Activated	2.236	0.185	1.822	4.89e-05	IFIT2,IL15RA,IRF1,PLAT,RGCC
nicotine	chemical drug		1.825	0.122	1.463	4.94e-05	AHR,CD44,CXCL8,FN1,GJA1,ICAM1,IKBKE,LDLR,PCNA,PLAT,PLAUR,PTGS2	CEBPB,CREB1,CTNNB1,Creb,EGR1,ERK1/2,FOS,JUN,Jnk,MYC,NFKBIA,NfkB1-RelA,P38 MAPK,PPARG,RELA,SP1,SRC,VEGFA,estrogen receptor,nicotine
MAPK14	kinase	Activated	2.317	0.14	1.866	4.94e-05	CXCL8,DUSP6,FN1,FOSL2,GJA1,ICAM1,LDLR,MMP1,PLAUR,PTGES,PTGS2,SGK1	CEBPB,CREB1,CREBBP,CTNNB1,EGF,EGR1,EP300,ERK,ESR1,ETS1,FOS,HIF1A,JUN,Jnk,MAPK14,MYC,NFKBIA,NFkB (complex),NfkB1-RelA,PPARG,SMAD4,SP1,TP53
methylprednisolone	chemical drug		1.608	0.047	1.404	5.04e-05	AKR1C3,B2M,CD44,CTSV,DUSP6,FBXO32,FN1,HNMT,IRF1,LDLR,LOX,MMP1,PCNA,PLAT,PLAUR,RGCC,SERPINA1,SGK1,SLC25A30,SLC4A4,TAPBP,TLR2	CEBPB,CREBBP,CTNNB1,EGR1,ERK1/2,HIF1A,IGF1,IL2,IL6,JUN,NFKB1,NFKBIA,NFkB (complex),NOTCH1,PPARG,RELA,SP1,STAT3,STAT5a/b,methylprednisolone
TNFRSF1A	transmembrane receptor	Activated	2.228	0.058	2.061	5.19e-05	ABCC3,CCL20,CD44,CD68,CXCL2,CXCL8,E2F8,ICAM1,IER3,LCN2,MMP1	ATP,CEBPB,CREB1,ERK,HMGB1,IL10,IL17F,JUN,NFKB1,NFKBIA,NFKBIB,NFkB (complex),NR3C1,PPARG,RELA,STAT3,TNFRSF1A,TNFRSF1B
phenethyl isothiocyanate	chemical drug					5.26e-05	CAPN2,HMMR,IFIT1,IFIT2,IFIT3,PCLAF,PCNA,QSOX1,TXNRD1
ST14	peptidase		1.945	0.204	1.549	5.5e-05	CXCL2,CXCL8,ICAM1,MMP1	APP,CEBPB,CTNNB1,EGR1,F2RL1,HGF,HIF1A,JUN,NFKB1,NFKBIA,NFkB (complex),NOTCH1,P38 MAPK,RELA,SP1,ST14,STAT1
PLCE1	enzyme		1.919	0.241	1.457	5.5e-05	CCL20,CXCL2,CXCL8,PTGS2	CEBPB,CREB1,CREBBP,CTNNB1,EGR1,EPAS1,ERK1/2,FOS,HIF1A,IL6,JUN,MAPK3,NFKB1,NFKBIA,NFkB (complex),PLCE1,PPARG,PRKD1,RELA,STAT3
erlotinib	chemical drug		0.478	0.061	0.317	5.54e-05	CXCL8,FBN1,ICAM1,IKBKB,MMP1,RAD51,TLR2	Akt,BMPR2,CEBPB,CREB1,CTNNB1,Creb,EGFR,ERK,HIF1A,IL1A,JUN,LEF1,NFKB1,NFKBIA,NFkB (complex),PGR,PPARG,RELA,SMAD4,SP1,TP53,erlotinib
MEF2D	transcription regulator	Activated	2.535	0.12	2.23	5.54e-05	CDK2,CDT1,FN1,HDAC9,MCM6,PCNA,ZEB1	Akt,HIF1A,JUN,LEF1,MEF2D,PGR,TP53
pyrrolidine dithiocarbamate	chemical reagent	Inhibited	-2.306	-0.171	-1.807	5.66e-05	CXCL2,CXCL8,ICAM1,IRF1,MMP1,PSMB8,PTGS2,SOX9,TLR2	CREBBP,HIF1A,IL17A,IL1B,JUN,MYC,NFKB1,NFKBIA,NFkB (complex),NR3C1,RELA,RELB,STAT3,pyrrolidine dithiocarbamate
benzo(a)pyrene	chemical toxicant		1.639	0.105	1.35	5.89e-05	AHR,BRCA1,IER3,MAFF,MMP1,NMI,PCNA,PTGS2,SERPINA1,SQSTM1,TNFAIP2,TXNRD1,ZWINT	Akt,CEBPB,CREB1,CTNNB1,EGF,EGR1,ERK,ETS1,FOS,HIF1A,JUN,Jnk,LEF1,MYC,NFKBIA,NFkB (complex),NfkB1-RelA,P38 MAPK,PGR,PPARG,RELA,SP1,TP53,benzo(a)pyrene
arsenite	chemical toxicant		1.242	0.107	1.009	6.09e-05	AHR,CXCL8,IER3,IRF1,MAFF,MMP1,PTGS2,SQSTM1,TXNRD1	CEBPB,CREB1,CTNNB1,Creb,DUSP1,ERK,HIF1A,JUN,Mek,NFKB1,NFkB (complex),PPARG,RELA,STAT1,STAT3,TBP,ZFP36,arsenite
palmitic acid	chemical - endogenous mammalian	Activated	2.961	0.097	2.633	6.17e-05	AHR,CD68,CXCL2,CXCL8,FBXO32,FN1,ICAM1,IRAK2,LCN2,NCF2,PTGS2,SQSTM1,TLR2	ADIPOQ,BACH1,Creb,D-glucose,EGR1,HIF1A,Ikb,NFE2L2,NFKB1,NFKBIA,NFkB (complex),NOTCH1,PPARG,RELA,SP1,SP3,TLR2,cholesterol,palmitic acid
IL5	cytokine	Activated	2.439	0.229	1.565	6.23e-05	CASP4,CD63,CXCL8,DUSP5,DUSP6,FOSL2,GBP4,HMMR,ICAM1,IER3,LMNB1,QSOX1,SGK1,SNTB1,TMEM97	CEBPB,CREB1,CSF2,EGR1,ERK,FOS,IL5,Ikb,JUN,NFKB1,NFKBIA,NFkB (complex),P38 MAPK,PPARG,RELA,SP1,STAT1,STAT5A,TP53,leukotriene C4
miR-17-5p (and other miRNAs w/seed AAAGUGC)	mature microrna	Inhibited	-2.257	-0.24	-0.933	6.31e-05	ARHGAP42,ARHGEF3,ATAD2,BCL11B,CASP8,CTSA,CXCL8,E2F2,GBP3,GINS1,GJA1,IRF1,LDLR,LHFPL2,LIF,NCEH1,PKMYT1,PLSCR4,POLQ,RNF24,RRM2,SDC2,SH3PXD2A,SH3TC2,SQSTM1,STC1,TNFRSF21,ZC3H12C,ZDHHC1,ZNF367,ZNF827
bexarotene	chemical drug		-1.841	0.106	-2.199	6.37e-05	AKR1C3,BCL11B,DEPP1,DUSP5,ICAM1,MAFF,MMP1,PIK3R1,PLAT,PLAUR,PTGS2,TSC22D3	CEBPB,CREBBP,ERG,ESR1,ETS1,FOS,HIF1A,JUN,MYC,NFKBIA,NFkB (complex),RARB,RELA,SMAD4,SP1,STAT1,TNF,TP53,bexarotene
MAPK9	kinase	Activated	2.789	0.103	2.503	6.49e-05	CDT1,CXCL8,FOSL2,IGFBP2,IL15RA,LIF,NMI,PLAT,PTGES,SERPINA1,TNFAIP3	CREBBP,ESR1,HIF1A,HMGB1,IL1B,JUN,MAPK8,MAPK9,NFKB1,NFKBIA,NFkB (complex),NR3C1,RELA,TNF
berberine	chemical drug		-0.216	-0.075	-0.006	6.54e-05	CASP8,CDK2,CXCL8,FN1,ICAM1,LDLR,MMP1,PCNA,PTGS2	CEBPB,CREB1,CREBBP,CTNNB1,Creb,EGR1,ERK,FOS,HRAS,JUN,MAP2K1,MYC,NFKB1,NFKBIA,NFkB (complex),P38 MAPK,PPARG,RELA,SP1,STAT3,berberine
APOE	transporter		-0.574	-0.134	-0.198	6.71e-05	CD44,CD68,CSF1,CTSV,FKBP5,HMMR,ICAM1,IL10RB,LCN2,LDLR,LIPG,NCF2,PTGES,PTGS2,TIFA,TNIP1	APOE,CEBPB,HIF1A,IGF1,IL10,IL6,Immunoglobulin,JUN,NFE2L2,NFKB1,NFKBIA,NFkB (complex),NOTCH1,PPARG,RELA,SP1,STAT3,cholesterol
bisindolylmaleimide I	chemical - kinase inhibitor		-1.428	-0.202	-0.84	7.02e-05	CD44,CXCL8,E2F2,FN1,ICAM1,MMP1,PCNA,PRKCD,PTGS2	CCL2,CEBPB,CTNNB1,EGR1,EP300,FOS,JUN,Jnk,MYC,NFKBIA,NFkB (complex),NfkB1-RelA,P38 MAPK,RELA,SP1,SRC,bisindolylmaleimide I,estrogen receptor,hyaluronic acid
PTGS2	enzyme	Activated	2.287	0.121	1.892	7.24e-05	BRCA1,CD44,CD68,CXCL8,FN1,ICAM1,MMP1,PCNA,PTGS2,STC1,VNN1	CCL2,CEBPA,CREB1,CTNNB1,Creb,EGR1,FOSL1,HIF1A,JUN,NFE2L2,NFKBIA,NFkB (complex),PGR,PI3K (complex),PPARG,PTGS2,Pkc(s),RELA,RNA polymerase II,SP1,prostaglandin E2
Ro31-8220	chemical - kinase inhibitor		-1.747	-0.198	-1.275	7.39e-05	CXCL8,FN1,ICAM1,MMP1,PTGS2,ST6GAL1	CCL2,CEBPB,CREB1,CTNNB1,EGR1,FOS,HIF1A,ITGB1,JUN,Jnk,MAPK14,MYC,NFKBIA,NFkB (complex),NfkB1-RelA,PPARG,Ro31-8220,SP1,STAT3,YAP1,sphingosine-1-phosphate
PPRC1	transcription regulator	Activated	2.401	0.241	1.823	7.39e-05	CCL20,CXCL8,DUSP5,LAMB3,LCN2,PTGS2
FOXO1	transcription regulator		1.044	0.107	0.65	7.47e-05	BRIP1,CASP8,CCL20,CTSV,CXCL8,FBXO32,FN1,ICAM1,IER3,IL10RB,LPIN2,MMP1,PRC1,PRKCD,PSMB8,SGK1,SLC25A30,SPC25,STAT2	CEBPB,CREB1,CTNNB1,EGF,EGR1,ERK1/2,ETS1,FOS,FOXO1,FOXO3,HIF1A,JUN,MAPK14,MTOR,NFKBIA,NFkB (complex),NR3C1,PPARG,RELA,SP1,STAT3
ZNF395	other					7.65e-05	IFI44,IFIT1,IFIT2
resveratrol	chemical drug		-0.624	-0.03	-0.522	7.85e-05	CD68,CDK2,CXCL2,CXCL8,FN1,FOSL2,ICAM1,IFIT1,LDLR,MMP1,PCNA,PTGS2,SQSTM1,ULBP1,ZEB1	ADIPOQ,CEBPB,CREB1,CTNNB1,Creb,EGR1,ERK,FOS,Ikb,JUN,NFE2L2,NFKBIA,NFkB (complex),NOTCH1,PPARG,PTGS2,RELA,SP1,SRC,TP53,cholesterol,estrogen receptor,resveratrol
forskolin	chemical toxicant		0.864	0.116	0.357	7.89e-05	ADM,CASP4,CD44,CD68,CSF1,CTSV,CXCL2,DUSP6,DYRK3,ETV4,FKBP5,FN1,FOSL2,GEM,GJA1,ICAM1,IER3,PCNA,PLAT,PTGES,PTGS2,RRM2,SGK1,STC1,TNFAIP3,ZEB1	CEBPB,CREB1,CREBBP,CTNNB1,Creb,FOS,FSH,HRAS,JUN,Lh,MYC,NFKBIA,NFkB (complex),TBP,VEGFA,forskolin
quercetin	chemical drug		-0.333	0.008	-0.356	8.23e-05	CD63,CXCL8,ICAM1,IL32,LCN2,LDLR,MMP1,PLAUR,PTGS2,SOX9	CEBPB,CREB1,CREBBP,CTNNB1,Creb,EGFR,EP300,ERK,ESR1,HIF1A,JUN,MAP2K1,MYC,NFKBIA,NFkB (complex),PI3K (complex),PPARG,RELA,SMAD4,SP1,quercetin
aldosterone	chemical - endogenous mammalian		1.633	0.167	1.144	8.23e-05	ADM,FKBP5,FN1,ICAM1,IKBKB,LOX,PLAUR,PTGS2,SGK1,TSC22D3	CEBPB,CREBBP,CTNNB1,Creb,EGR1,EP300,ERK1/2,HIF1A,JUN,NFkB (complex),NR3C1,NR3C2,P38 MAPK,PPARG,RAC1,RELA,SP1,TSC22D3,aldosterone
PROC	peptidase		-1	-0.073	-0.823	8.38e-05	CXCL2,CXCL8,ICAM1,PCNA,TLR2,TNFAIP3	CEBPB,CTNNB1,E2F2,EGR1,ESR1,FN1,HDAC1,HMGB1,Histone h3,Histone h4,IL1B,JUN,NFKB1,NFKBIA,NFkB (complex),NR3C1,P38 MAPK,PROC,RELA,RNA polymerase II,SP1
SQSTM1	transcription regulator	Activated	2.449	0.087	2.235	8.38e-05	CXCL2,IL15RA,IRF1,PLAT,RGCC,RSAD2	HIF1A,IL1B,JUN,NFKB1,NFKBIA,NFkB (complex),NR3C1,RELA,SQSTM1
PRDM1	transcription regulator		-1.094	-0.053	-0.906	8.44e-05	CCL20,CD44,CXCL2,ERAP1,FAM167A,FTH1,GAD1,METTL7A,PSMB8,RSAD2,SWAP70,TAPBP,TRIM38
Growth hormone	group		0.69	0.1	0.395	8.44e-05	C3,FKBP5,FN1,FOSL2,FTH1,IER3,IGFBP2,IRF1,LDLR,PCNA,PIK3C2B,SGK1,STC1	Akt,CEBPA,CEBPB,CREB1,CREBBP,CTNNB1,EGR1,ERK1/2,ESR1,FSH,Growth hormone,HIF1A,JUN,LEF1,NFKBIA,NFkB (complex),PGR,PPARG,RELA,RNA polymerase II,TNF,TP53
epoxomicin	chemical - protease inhibitor		0.537	0.22	0.052	8.48e-05	CXCL8,OPTN,RAD51,SQSTM1,ULBP1	26s Proteasome,CDKN2A,HDAC1,RARB,TP53,VDR,epoxomicin
NPC2	transporter	Inhibited	-2.213	-0.103	-1.985	8.48e-05	AKR1C3,PTGES,PTGS2,SQSTM1,STAT2	CEBPB,CTNNB1,EGR1,ERK1/2,JUN,NPC2,PPARG
androgen	chemical drug		-0.765	-0.022	-0.712	8.51e-05	AKR1C3,ARHGEF26,CD44,CTSV,GJA1,IGFBP2,PIK3R1,PTGS2,PTP4A2,SOX9,VNN1	Akt,CTNNB1,EGR1,FOS,HIF1A,JUN,Jnk,LEF1,MYC,NfkB1-RelA,PGR,PI3K (complex),RELA,SP1,SRC,STAT3,TCF,TCF4,TP53,androgen,estrogen receptor
ADIPOQ	other		0.42	0.018	0.366	8.51e-05	CCL20,CXCL2,CXCL8,FN1,ICAM1,LDLR,MMP1,NCF2,PCNA,PTGS2,TNFAIP3	ADIPOQ,CEBPB,CREB1,CREBBP,Creb,EGR1,EP300,ESR1,FOS,FOSL1,IL6,Ikb,JUN,LDL,MYC,NFKB1,NFKBIA,NFkB (complex),PDGF BB,PPARG,RELA,SMAD4,SP1,STAT3
hydrocortisone	chemical - endogenous mammalian		-1.081	0.038	-1.193	8.73e-05	ADM,BRCA1,BRCA2,CXCL8,FN1,ICAM1,PTGS2,TLR2,TNFAIP2,TNFAIP3	AGT,CREB1,CREBBP,EGR1,EP300,ESR1,FOS,HIF1A,JUN,Jnk,MYC,NFKB1,NFKBIA,NFkB (complex),NR3C1,NfkB1-RelA,PPARG,RELA,STAT3,TP53,TSC22D3,dexamethasone,hydrocortisone
norepinephrine	chemical - endogenous mammalian		1.31	0.134	0.899	8.97e-05	CXCL8,FN1,FOSL2,FTH1,GEM,IRAK2,LAMB3,PCNA,PTGES,PTGS2,SGK1	CEBPB,CREB1,CREBBP,CTNNB1,Creb,ERK,ESR1,FOS,HIF1A,JUN,MAPK14,MAPK3,NFKBIA,NFkB (complex),PPARG,RELA,SP1,TBP,TNF,norepinephrine
FSH	complex		0.022	0.074	-0.223	8.97e-05	ADM,AHR,BTC,CASP4,CTSV,DYRK3,FKBP5,FOSL2,GEM,LDLR,LOX,PCNA,PLAT,PSIP1,PTGS2,SGK1,TNFAIP3,ZEB1	Akt,CEBPB,CG,CREB1,CTNNB1,Creb,ESR1,FOS,FSH,HIF1A,JUN,LEF1,Lh,NFKBIA,NFkB (complex),PGR,SP1,TBP,TP53,beta-estradiol
TBP	transcription regulator					9.16e-05	ETS2,FN1,HLA-A,IER3,LDLR,PTGS2,TNFAIP3	CEBPB,CREBBP,CTNNB1,EP300,HIF1A,JUN,NFKB1,NFKBIA,NFkB (complex),NR3C1,PGR,RAS,RELA,SP1,STAT3,TBP,TSC22D3,estrogen receptor
ATP-gamma-S	chemical reagent					9.16e-05	C3,CSF1,CXCL2,CXCL8,IL15RA,NCF2,PTGS2	ATP-gamma-S,CREBBP,CXCL8,ESR1,IFNG,IL10,IL1B,IRF1,NFKB1,NFKBIA,NFkB (complex),NR3C1,RELA,STAT1,STAT3,TNF
imiquimod	chemical drug	Activated	2.612	0.199	2.092	9.27e-05	CXCL2,CXCL8,ICAM1,IFI35,IFITM1,OASL,PTGS2,RSAD2	CREBBP,CXCL8,IRF1,IRF3,IRF5,IRF7,IRF9,Interferon alpha,NFKBIA,NFkB (complex),RELA,SPI1,STAT1,STAT2,STAT3,STAT6,TBK1,TLR7,imiquimod
docosahexaenoic acid	chemical drug	Inhibited	-2.523	-0.09	-2.247	9.45e-05	CASP8,CD44,CSF1,CXCL8,LDLR,LOX,MMP1,PIK3R1,PLAT,PTGES,PTGS2	APP,EGR1,HIF1A,IL1A,IL1B,JUN,NFATC2,NFKB1,NFKBIA,NFkB (complex),NOTCH1,NR3C1,RELA,STAT1,TLR4,docosahexaenoic acid,prostaglandin E2
MAPK10	kinase		1.964	0.09	1.787	9.75e-05	CD44,CXCL8,MMP1,PTGS2	APP,ATP,CREB1,CREBBP,CXCL8,EGR1,FOS,HIF1A,HMGB1,JUN,Jnk,MAPK10,MYC,NFKBIA,NFkB (complex),NOTCH1,NR3C1,NfkB1-RelA,RELA,SMAD4,STAT1,STAT3,TP53
LY96	transmembrane receptor					9.75e-05	CXCL2,CXCL8,LY96,MMP1	CEBPA,CEBPB,CREB1,CREBBP,CXCL8,EGR1,IL6,JUN,LY96,NFKBIA,NFkB (complex),P38 MAPK,PPARG,RELA,RNA polymerase II,SP1,STAT1,STAT3,TIRAP
KLF4	transcription regulator		0.938	0.142	0.435	9.75e-05	BCL11B,CD44,CXCL8,DUSP5,FN1,GBP3,GBP4,GJB2,IFITM3,KRT7,PLAT,PLAUR,SERPINA1,TXNRD1	CEBPB,CREBBP,CTNNB1,EP300,ESR1,JUN,KLF4,LEF1,NFKBIA,NFkB (complex),SERPINE1,SMAD4,SP1,SPHK1,STAT3,TCF,TCF4
CGAS	enzyme		1.982	0.241	1.506	9.75e-05	IFI44,IFIT2,IFIT3,RSAD2	CGAS,IFNB1,IRF1,IRF9,STAT1,STAT2,STAT3
BCL10	transcription regulator					9.75e-05	CD44,CXCL2,CXCL8,TNFAIP3	BCL10,CREBBP,CTNNB1,CXCL8,HIF1A,IKBKB,JUN,MAP3K14,NFKB1,NFKBIA,NFkB (complex),NR3C1,PI3K (complex),RCAN1,RELA,SP1,STAT3
PARP1	enzyme		1.71	0.125	1.411	9.88e-05	BRCA2,CASP4,FKBP5,GBP4,HRH1,ICAM1,LIF,POLA1,PTGS2	CDKN2A,CREBBP,E2F1,E2F4,IFNG,IL2,IRF1,JUN,NFATC2,NFKB1,NFKBIA,NFkB (complex),PARP1,RB1,RELA,STAT1,STAT3,STAT5a/b,TP53
TAB1	enzyme		-1.553	-0.112	-1.307	0.0001	CCL20,CXCL8,IFIT1,PTGS2,XAF1	CREB1,CTNNB1,Creb,EGR1,Hsp27,IKK (complex),IRF3,IRF5,Ikb,JUN,MAP2K3,MAP3K7,NFKB1,NFKBIA,NFKBIB,NFKBIE,NFkB (complex),RCAN1,RELA,STAT3,TAB1,TP53
H2AFZ	other					0.0001	E2F2,E2F8,GINS2,MCM2,MCM7
etanercept	biologic drug	Inhibited	-2.219	-0.16	-1.863	0.0001	CCL20,CXCL8,ICAM1,PTGES,PTGS2	CEBPB,CREB1,CREBBP,FOS,HIF1A,IL6,JUN,MAPK14,MMP1,NFKB1,NFKBIA,NFkB (complex),PPARG,PRKCD,RELA,SP1,STAT3,etanercept
C3	peptidase	Activated	2.016	0.128	1.685	0.000101	C3,CASP4,CSF1,CXCL2,CXCL8,FN1,LCN2	C3,CEBPB,CREB1,EGR1,ERK,IL1B,IL6,JUN,NFE2L2,NFKB1,NFKBIA,NFkB (complex),NOTCH1,NR3C1,PPARG,RELA,SP1,STAT3,TGFB1,cholesterol
Bay 11-7082	chemical - kinase inhibitor	Inhibited	-2.533	-0.226	-1.96	0.000101	CD44,CXCL2,CXCL8,GJA1,ICAM1,PTGS2,TLR2	Bay 11-7082,CEBPA,CEBPB,CREBBP,CSF3,CXCL8,EGR1,IL4,JUN,MIF,NFKBIA,NFkB (complex),P38 MAPK,RELA,SP1,STAT1,STAT3,STAT6,TP53
ACOX1	enzyme		-0.854	-0.046	-0.71	0.000104	CD63,CSTB,CTSV,ETS2,IGFBP2,LCN2,SERPINA1,SGK1,SLC4A4,SQSTM1
LEPR	transmembrane receptor		-0.707	0.052	-0.853	0.000105	CASP8,CD63,CD68,CDK2,FN1,LCN2,LDLR,LIF,PSMB8,STAT2,TSC22D3	CEBPB,CREB1,CREBBP,CTNNB1,Creb,ESR1,FOS,IRF9,JUN,LEP,LEPR,NFKBIA,NFkB (complex),RELA,SPI1,STAT1,STAT2,STAT3,STAT5A,STAT6,TBP,TNF
CBX5	transcription regulator	Inhibited	-2.121	-0.241	-1.441	0.000106	AKR1C3,CD68,CDC25A,ERAP2,LAMB3,LCN2,PRR15L,PSMB8,SNTB1
AG490	chemical - kinase inhibitor		-0.974	-0.192	-0.46	0.000108	AKR1C3,CD68,CXCL8,ICAM1,IRF1,LY96,PCNA,PTGS2	AG490,CEBPB,CREB1,CTNNB1,Creb,EGFR,ERG,ETS1,FOS,IL6,JAK2,JUN,MYC,NFKBIA,NFkB (complex),PPARG,SP1,STAT1,STAT3,STAT5A
ITGB3	transmembrane receptor		-1.715	0.087	-1.864	0.000111	CSF1,FN1,LDLR,MMP1,PCNA,PLAUR,PTGS2	CEBPB,CTNNB1,EGR1,ERK1/2,FOS,HIF1A,ITGAV,ITGB3,JUN,MAPK3,NFKBIA,NFkB (complex),NR3C2,PPARG,RAC1,RELA,SP1,SRC,TP53,estrogen receptor
TIRAP	other		1.222	0.137	0.956	0.000118	CXCL2,CXCL8,ICAM1,IRF1,PTGS2	CEBPB,CREB1,ERK,IRF1,JUN,MAP3K14,MYD88,NFATC2,NFKB1,NFKBIA,NFkB (complex),PPARG,RCAN1,RELA,SOCS1,STAT1,STAT2,STAT3,STAT6,TIRAP,TLR4
crocidolite asbestos	chemical toxicant					0.000118	CD44,CXCL2,FOSL2,LIF,PRKCD	CEBPB,CREB1,CREBBP,ERK,ESR1,HIF1A,JUN,NFKB1,NFKBIA,NFkB (complex),PPARG,RELA,TNF,crocidolite asbestos
CGA	other		1.292	0.148	0.968	0.000118	CTSV,CXCL8,PARM1,PTGS2,SGK1	CGA,CREB1,CREBBP,CTNNB1,Creb,FSH,Lh,PPARG,REL,TP53
REL	transcription regulator		1.813	0.213	1.187	0.000119	AHR,B2M,BRCA1,CD59,CTSV,CXCL8,DCLRE1B,FN1,HLA-A,ICAM1,IER3,RSAD2,TNFAIP3	CEBPB,CREB1,CREBBP,CTNNB1,Creb,ERK,HIF1A,JUN,NFKB1,NFKBIA,NFkB (complex),PPARG,REL,RELA,RELB,TP53,TP63
SCARB1	transporter		0	-0.039	0.095	0.00012	CD68,CXCL2,FBXO32,ICAM1,LDLR,PTGS2	CEBPB,CREB1,EGR1,ERK,FOXO3,HDL,Ikb,JUN,LDL,NFE2L2,NFKBIA,NFkB (complex),NOTCH1,PPARG,RELA,SCARB1,SP1,STAT3,cholesterol,palmitic acid
PRKAA1	kinase		-0.745	-0.094	-0.451	0.000124	ACKR3,CXCL8,DOCK4,EPHA3,FKBP5,FN1,GJB2,MMP16,NCF2,PSMB8	BACH1,CEBPB,CTNNB1,EGR1,ERK1/2,FOXO3,JUN,LEF1,NFE2L2,NFkB (complex),PPARG,PRKAA1,RELA,STAT3,TCF,TCF4,palmitic acid
Alpha catenin	group		-1.066	-0.232	-0.373	0.000128	CTSV,CXCL2,EPHA3,IGFBP2,IRF1,PTGS2,SGK1,TNFAIP2,TNFAIP3	Alpha catenin,CREBBP,CTNNB1,HIF1A,JUN,LEF1,NFKB1,NFKBIA,NFkB (complex),RELA,STAT3,TCF,TCF4
TCIM	other					0.000132	CXCL8,ICAM1,PTGS2	CREB1,CREBBP,Creb,FOSL1,HIF1A,JUN,NFE2L2,NFKB1,NFKBIA,NFkB (complex),Pkc(s),RELA,TCIM
PLA2G2A	enzyme					0.000132	CD44,CXCL8,PTGS2	CEBPB,CREBBP,CXCL8,EGR1,FOS,HIF1A,IL6,JUN,Jnk,MYC,NFKB1,NFKBIA,NFkB (complex),NfkB1-RelA,PLA2G2A,PPARG,RELA,STAT3,fatty acid
LPAR2	g-protein coupled receptor					0.000132	CXCL8,FN1,PTGS2	AKT1,CEBPB,CREB1,CREBBP,CXCL8,ERK,FOXO3,HMGB1,JUN,LPAR2,MAPK8,NFKBIA,NFKBIB,NFkB (complex),NR3C1,PPARG,RELA,SMAD4,SP1,STAT3,Tgf beta
IL18RAP	transmembrane receptor					0.000132	CXCL8,IL32,PTGS2	CEBPB,EGR1,HIF1A,IL18,IL18RAP,JUN,MYD88,NFKB1,NFKBIA,NFkB (complex),P38 MAPK,RAS,RELA,SP1,STAT1,STAT3
ATM	kinase		0.842	0.164	0.447	0.000133	BLM,CXCL8,FN1,IRF1,PCNA,RRM2,TNFAIP3	ATM,Akt,CEBPB,CREBBP,E2F1,E2F4,E2f,EP300,ESR1,HIF1A,JUN,LEF1,MYC,NFKB1,NFKBIA,NFkB (complex),PGR,RB1,RBL1,REL,RELA,SMAD4,SP1,STAT3,TP53,TP63
tyrphostin AG 1478	chemical - kinase inhibitor	Inhibited	-2.549	-0.186	-2.076	0.000133	BTC,CXCL8,FBN1,ICAM1,MMP1,NCF2,PTGS2	CREB1,CTNNB1,Creb,EGFR,FOS,HIF1A,ITGB1,JUN,NFKBIA,NFkB (complex),NR3C2,PPARG,PTGS2,RAC1,RELA,SMAD4,SP1,STAT3,TP53,YAP1,tyrphostin AG 1478
PPARA	ligand-dependent nuclear receptor		-0.21	0.064	-0.425	0.000134	C1R,C2,C3,CD63,CDK2,HLA-E,IFITM3,IGFBP2,KIF20A,LAMB3,LIPG,NCF2,PCNA,PLK1,PRC1,PTGS2,TLR2,TPP1,VNN1	CEBPA,CEBPB,HIF1A,JUN,NFKB1,NFKBIA,NFkB (complex),NR1H3,PGR,PPARA,PPARD,PPARG,RELA,RNA polymerase II,SP1,pirinixic acid
hymecromone	chemical drug		1	-0.093	1.185	0.000138	ACKR3,CASP8,CD44,CXCL8,HMMR	HIF1A,JUN,NFKB1,NFKBIA,NFkB (complex),RELA,hymecromone
ERK	group	Activated	3.485	0.152	2.957	0.00014	CXCL2,CXCL8,FN1,FOSL2,ICAM1,IER3,LCN2,LDLR,LIF,MAFF,MMP1,PTGES,PTGS2	ATP,CEBPA,CEBPB,CREB1,CREBBP,CTNNB1,Creb,ERK,ESR1,HIF1A,HMGB1,JUN,NFKB1,NFKBIA,NFkB (complex),NR3C1,PPARG,RELA,RNA polymerase II,TBP,TNF
IL22	cytokine	Activated	2.204	0.114	1.887	0.000155	C3,CCL20,CXCL2,CXCL8,FTH1,HLA-B,LCN2,MMP1,PTGS2	CREBBP,CXCL8,FOS,HIF1A,IL13,IL17A,IL22,IRF9,JUN,NFKB1,NFKBIA,NFkB (complex),PPARG,RELA,SPI1,STAT1,STAT2,STAT3,STAT6
HOXA10	transcription regulator		0.632	-0.077	0.877	0.000156	ADM,CTSV,DBP,FN1,GJA1,HOXB3,LCN2,NCF2,PIK3R1,PRKCD,ST6GAL1
HIF1A	transcription regulator	Activated	3.2	0.168	2.522	0.000159	ADM,BRCA1,CD44,CSF1,CXCL2,CXCL8,FN1,GJA1,IGFBP2,LOX,MAFF,MMP1,PLAUR,PTGS2,SOX9,TLR2,TLR6,TNFAIP2	Akt,CREBBP,CTNNB1,ESR1,FOS,HIF1A,JUN,LEF1,NFKBIA,NFkB (complex),NR3C2,PGR,RAC1,RELA,SMAD4,SP1,STAT3,TCF,TCF4,TNF,TP53,YAP1
tert-butyl hydroperoxide	chemical toxicant		1.181	0.134	0.922	0.00016	CXCL8,FN1,GJA1,SOX9	ATM,Akt,CAT,CEBPB,EGR1,FOS,FOXO1,HIF1A,JUN,LEF1,MAPK3,MYB,NFKBIA,NFkB (complex),P38 MAPK,PGR,RB1,RELA,SP1,STAT3,TP53,TP63,tert-butyl hydroperoxide
HCAR2	g-protein coupled receptor		1	-0.187	1.374	0.00016	KIF20A,NMI,PLK1,PTGS2
inosine	chemical - endogenous mammalian	Activated	2.433	0.185	1.983	0.000168	C2,C3,CD63,CD68,IFITM3,IRF1
carrageenan	chemical drug	Activated	2.407	0.23	1.853	0.000168	CXCL2,CXCL8,FOSL2,ICAM1,PTGES,PTGS2	CREBBP,CXCL8,EGR1,HIF1A,Ikb,JUN,LDL,MYC,NFKB1,NFKBIA,NFkB (complex),RELA,STAT3,carrageenan,prostaglandin E2
ADM	other	Inhibited	-2.412	-0.033	-2.333	0.000168	ADM,CASP8,CXCL2,FN1,ICAM1,PTGS2	ADM,CEBPB,CTNNB1,EDN1,EGR1,HIF1A,IL6,JUN,NFKB1,NFKBIA,NFkB (complex),NR3C1,NR3C2,P38 MAPK,PPARG,RELA,SP1,STAT3,aldosterone
CEBPD	transcription regulator					0.000169	BRCA1,BRCA2,C3,CCL20,CTSV,CXCL8,IKBKE,PTGS2	CEBPA,CEBPB,CEBPD,CREBBP,CTNNB1,Creb,IL6,JUN,NFKB1,NFKBIA,NFkB (complex),PGR,PPARG,PTGS2,REL,RNA polymerase II,STAT3,TP53,TP63
Rb	group	Activated	2.103	-0.108	2.331	0.000172	CDK2,CDT1,E2F2,MCM7,MYBL2,PCNA,PLK1	CCND1,CDK2,CDKN1A,CDKN2A,E2F1,E2F2,E2F3,E2F4,E2f,JUN,RB1,RBL1,Rb,TP53
imatinib	chemical drug		1.579	-0.066	1.795	0.000174	ARL6IP1,BRCA1,CASP10,CASP8,CDC45,CDK2,DBF4,FN1,MCM7,MMP1,OPTN,PCNA,PLK1,RAD51,TNFAIP3	CDKN2A,E2F1,E2F4,E2f,EGR1,FOXO1,FOXO3,HIF1A,JUN,MYC,NFKB1,NFKBIA,NFkB (complex),RB1,RBL1,RELA,STAT3,TP53,imatinib
miR-29b-3p (and other miRNAs w/seed AGCACCA)	mature microrna		-0.462	-0.241	0.939	0.000177	AHR,ARHGAP42,BCL11B,CASP8,CDK2,COL27A1,CPEB3,EPHA6,ETV4,FAM167A,FBN1,FMN1,GGCT,GINS2,HRH1,IFITM3,IL10RB,LIF,LOX,MMP16,MYBL2,NAV2,NKAIN1,NMI,PIK3R1,SGK1,SH3PXD2A,SLC16A14,SPIN4,STC1,TICRR,TNFAIP3,TSC22D3,UBE2L6,ZBTB10
ionomycin	chemical reagent	Activated	2.483	0.177	1.918	0.000181	CXCL8,DUSP5,ETS2,GBP4,GEM,ICAM1,LDLR,PTGS2,SGK1,STC1,TLR2	CEBPB,CREB1,CREBBP,CTNNB1,Creb,EGR1,FOS,Gsk3,JUN,MAPK14,NFKB1,NFkB (complex),NR3C1,PPARG,RELA,SP1,STAT1,TBP,ionomycin,oleic acid
miR-517-5p (miRNAs w/seed CUCUAGA)	mature microrna		1.528	-0.241	2.63	0.000184	ACKR3,BTN3A2,CASP10,CDC25A,CKAP2,FAM234B,FEN1,FSBP,FUT1,GINS1,HELLS,HLTF,MCM4,MMP1,OAS2,RAD54B,SLC16A14,SLC22A4,SOX9,SWAP70,TMPO
NR1H3	ligand-dependent nuclear receptor					0.000185	CENPA,CLSPN,HELLS,KIF20A,KNL1,LDLR,PLK1,PRC1,PTGS2,RAD51,TAP1,UHRF1	NFkB (complex),NR1H3,PPARA,PPARG
S-nitroso-N-acetylpenicillamine	chemical reagent		1.584	0.015	1.551	0.000186	ADM,BRCA1,CXCL8,LDLR,PTGS2	CEBPB,CREB1,CTNNB1,EGR1,ERK1/2,FOS,HIF1A,JUN,N-acetylsphingosine,NFKBIA,NFkB (complex),NOTCH1,PPARG,RELA,S-nitroso-N-acetylpenicillamine,SP1,SRC,TP53,estrogen receptor,hydrogen peroxide
MARK2	kinase		1.342	0.197	0.901	0.000186	CD44,CXCL2,IRF1,PTGS2,RSAD2	IFNG,IL4,IRF1,MARK2,NFKBIA,NFkB (complex),RELA,STAT1,STAT3,STAT6
Creb	group		0.914	0.124	0.606	0.000186	ADM,CD59,CTSV,CXCL8,EPHA3,GJA1,IER3,LDLR,MMP1,PCNA,PLAT,POLA1,PTGS2,SOX9,TRIM6-TRIM34	CDKN2A,CEBPA,CEBPD,CREBBP,CTNNB1,Creb,E2F1,E2F4,EP300,ESR1,JUN,LEF1,NFKB1,NFKBIA,NFkB (complex),PGR,PPARG,RB1,REL,RELA,RNA polymerase II,SP1,STAT3,TCF,TCF4,TP53,TP63
bryostatin 1	chemical drug		1.484	0.15	1.159	0.000186	CD44,CXCL8,ICAM1,IFNGR2,PRKCD	CREBBP,CXCL8,ESR1,HIF1A,IL10,IL2,JUN,NFKB1,NFKBIA,NFkB (complex),RELA,STAT3,STAT5a/b,TNF,bryostatin 1
bardoxolone	chemical drug		1.133	0.071	0.977	0.000186	FTH1,MMP1,PCNA,SQSTM1,TXNRD1
IRAK4	kinase					0.000188	CCL20,CXCL2,CXCL8,GEM,IRF1,LIF,TNFAIP3	HIF1A,IKBKB,IL10,IRAK4,JUN,MYC,NFKB1,NFKBIA,NFkB (complex),NR3C1,RELA,STAT3,TRAF6
JAK2	kinase		1.913	0.202	1.397	0.000197	AKR1C3,CDC25A,CXCL8,ICAM1,IRF1,LCN2,OSMR,PTGS2,TAP1	CEBPB,CREB1,CTNNB1,Creb,EGFR,EGR1,ERK1/2,HIF1A,IRF3,IRF9,JAK1,JAK2,JUN,NFKBIA,NFkB (complex),NR3C2,PPARG,RAC1,RELA,SP1,SPI1,STAT1,STAT2,STAT3,STAT6
ZNF217	transcription regulator	Inhibited	-2.236	-0.189	-1.813	0.000204	ADM,ATAD2,ATP10D,GAD1,PLAT,ST6GAL1,ZNF367
RBL2	other		1.401	-0.212	1.867	0.000208	BRCA1,CASP4,CDC25A,MYBL2,PCNA,PLK1,RRM2,ZEB1	Akt,CCNA2,CDK2,E2F1,E2F2,E2F4,E2f,HDAC1,HIF1A,JUN,LEF1,PGR,RB1,RBL1,RBL2,Rb,TP53
SHC1	other	Activated	2.425	0.033	2.345	0.000208	FTH1,HMGB2,ICAM1,KRT7,PCNA,SQSTM1
IL26	cytokine					0.000209	CCL20,CXCL8,ICAM1	CEBPB,CTNNB1,HMGB1,IL26,IRF9,JUN,MYC,NFKB1,NFKBIA,NFkB (complex),SPI1,STAT1,STAT2,STAT3,STAT6,TBX5,cytokine
phorbol 12,13-dibutyrate	chemical - endogenous non-mammalian		1.498	0.075	1.332	0.000215	CXCL8,PRKCD,PTGS2,RRM2,SPRY4	Akt,CTNNB1,FOS,HIF1A,JUN,LEF1,MAPK3,NFKBIA,NFkB (complex),PGR,PPARG,RELA,RNA polymerase II,SPHK1,STAT3,TERT,TP53,phorbol 12,13-dibutyrate,sphingosine-1-phosphate
naringenin	chemical - endogenous non-mammalian		-1	-0.056	-0.889	0.000215	CXCL8,GJA1,LDLR,PTGS2,TLR2	Akt,CEBPA,CTNNB1,HDL,HIF1A,HMGB1,JUN,LEF1,MAPK8,NFKBIA,NFkB (complex),NR3C1,PGR,PI3K (complex),PPARG,RELA,RNA polymerase II,SP1,STAT3,TP53,naringenin
cerivastatin	chemical drug		-0.179	-0.022	-0.131	0.000221	CXCL8,FN1,ICAM1,MYBL2,PLAT,PLAUR,PTGS2	CEBPB,CREB1,CTNNB1,EGR1,F2,FOS,HIF1A,JUN,Jnk,MYC,NFKBIA,NFkB (complex),NR3C2,NfkB1-RelA,P38 MAPK,RAC1,RAS,RELA,SP1,STAT3,cerivastatin
STAT5A	transcription regulator		-1	0.051	-1.101	0.000223	AKR1C3,CASP4,CASP8,CD68,DUSP5,ERAP2,FOSL2,ICAM1,IRF1,LAMB3,LCN2,PRR15L,PSMB8,SNTB1	CEBPA,CEBPB,CREBBP,CSF3,ESR1,HIF1A,IRF9,JUN,NFKB1,NFKBIA,NFkB (complex),RELA,SPI1,STAT1,STAT2,STAT3,STAT5A,STAT6,TNF
CAT	enzyme		-0.728	-0.125	-0.425	0.00023	ADM,CXCL8,FN1,MMP1,PTGS2,XAF1	AGT,CAT,CREB1,CTNNB1,Creb,EGR1,FOS,FOSL1,HIF1A,JUN,Jnk,MYB,MYC,NFE2L2,NFkB (complex),NfkB1-RelA,Pkc(s),SP1,SRC,TP53,estrogen receptor
anisomycin	chemical - endogenous non-mammalian		0.728	0.087	0.517	0.00023	AHR,CXCL8,GJA1,IRF1,LDLR,PLAUR	CEBPB,CREB1,CTNNB1,Creb,EGFR,EGR1,ERK1/2,ESR1,FOS,JUN,Jnk,MAP3K1,MAPK14,MYC,NFKB1,NFKBIA,NfkB1-RelA,PPARG,SP1,ZFP36,anisomycin
leukotriene D4	chemical - endogenous mammalian	Activated	2.392	0.232	1.838	0.00023	CXCL2,CXCL8,FOSL2,GEM,MMP1,PTGS2	CEBPB,CREB1,CREBBP,CXCL8,ERK,FOS,IRF3,JUN,MAPK14,NFKBIA,NFkB (complex),PPARG,PRKCA,RAS,RELA,SP1,SPI1,STAT3,leukotriene D4
BNIP3L	other	Activated	2.433	-0.062	2.584	0.00023	CKAP2,FANCD2,MYBL2,PRIM1,RRM2,SGO1
CD40	transmembrane receptor	Activated	2.754	0.159	2.248	0.000238	CD44,CSF1,CXCL8,DUSP6,ICAM1,IL15RA,IRF1,PTGS2,TAP1,TAPBP,TLR2,TNFAIP3	CD40,CREBBP,EP300,ESR1,HIF1A,IL10,IL12 (complex),JUN,NFKB1,NFKBIA,NFkB (complex),RELA,RNA polymerase II,SP1,STAT3
asoprisnil	chemical drug		-0.447	-0.214	0.031	0.000246	IGFBP2,LAMB3,PCNA,SGK1,VNN1
nitric oxide	chemical - endogenous mammalian		1	0.088	0.742	0.000247	AHR,CD44,CXCL8,DUSP6,FTH1,IER3,PTGS2,SGK1,SQSTM1,TXNRD1	BACH1,CEBPB,CREBBP,EGR1,ESR1,FOS,HIF1A,JUN,NFE2L2,NFKBIA,NFkB (complex),P38 MAPK,RELA,SMAD4,SP1,TNF,TP53,nitric oxide,prostaglandin E2
HOTAIR	other		0.854	-0.024	0.902	0.000247	IFITM1,LAMB3,LAMC2,ZEB1	EZH2,FOS,HOTAIR,JUN,PGR,SP1,SUZ12,TP53,estrogen receptor
tetrahydropalmatine	chemical - endogenous non-mammalian					0.000251	CXCL8,PTGS2
sPla2	group					0.000251	PTGES,PTGS2
PLA2G2F	enzyme					0.000251	PTGES,PTGS2
GATAD2B	transcription regulator					0.000251	CXCL8,PTGS2
1-(3-C-ethynylribopentofuranosyl)cytosine	chemical drug					0.000251	BRCA2,RAD51
caffeic acid phenethyl ester	chemical drug		-0.73	-0.177	-0.239	0.000254	CD44,CDK2,CXCL8,FTH1,ICAM1,PCNA,PTGS2,TLR2	CEBPB,Creb,EGR1,HMGB1,IL6,JUN,MAP2K1,MAPK8,MYC,NFKBIA,NFkB (complex),NR3C1,P38 MAPK,PPARG,PTGS2,RELA,SP1,STAT3,TP53,caffeic acid phenethyl ester
PTGER2	g-protein coupled receptor		-1.463	0.16	-1.914	0.000272	BRCA1,CXCL8,KIF20A,KIF22,PLK1,PRC1,PTGES,PTGS2	CEBPB,CREB1,CTNNB1,Creb,EGFR,EGR1,ERK,ERK1/2,JUN,MMP1,NFKBIA,NFkB (complex),PPARG,PTGER2,RELA,SP1,prostaglandin E2
ELAVL1	other		-0.208	0.156	-0.548	0.000272	CDK2,CENPA,IRF1,MYBL2,PRC1,PTGS2,RFC5,TSC22D3	CEBPB,ELAVL1,IL6,JUN,NFkB (complex),PPARG,STAT3
miR-3678-5p (miRNAs w/seed CCGUACA)	mature microrna		-0.905	-0.241	-0.107	0.000273	MCM10,NAV2,ORC6,PARM1,POLQ,PTGS2,SLC16A14,SLCO4A1,SQSTM1,TAP1,TPCN1
PI3K (complex)	complex	Activated	2.408	0.166	1.844	0.000275	CD44,CXCL8,FBXO32,FN1,GJA1,ICAM1,IFIT1,IGFBP2,LCN2,MMP1,PTGS2,SGK1,SOX9,TNFAIP3	Akt,CEBPB,CTNNB1,EGR1,ERK1/2,FOS,HIF1A,JUN,Jnk,LEF1,LY294002,MYC,NFKBIA,NFkB (complex),NR3C1,NfkB1-RelA,P38 MAPK,PGR,PI3K (complex),PPARG,RELA,SP1,TP53
arsenic trioxide	chemical drug	Activated	2.781	0.025	2.699	0.000277	ARL6IP1,CASP10,CASP8,CD44,CDC45,CXCL8,DBF4,FN1,FTH1,IRF1,MCM7,PCNA,PTGS2,TNFAIP3,TXNRD1	BACH1,E2F2,HDAC1,HIF1A,Histone h4,JUN,MYC,NFE2L2,NFKB1,NFKBIA,NFkB (complex),RELA,STAT3,VDR,arsenic trioxide,paricalcitol
TANK	other		0.577	-0.028	0.626	0.000281	CXCL2,CXCL8,IFIT1,PTGS2,RGCC	HIF1A,IKBKE,IRF1,IRF3,IRF5,IRF7,Interferon alpha,MAVS,NFKB1,NFKBIA,NFkB (complex),RELA,RELB,STAT1,STAT3,TANK,TBK1
R5020	chemical reagent					0.000281	DUSP5,FKBP5,IER3,IFIT3,IFIT5,LAMC2,SGK1	Akt,CTNNB1,HIF1A,JUN,LEF1,NR3C1,PGR,R5020,RELA,TP53,estrogen receptor
F7	peptidase	Activated	2.177	0.215	1.71	0.000281	CXCL2,CXCL8,LIF,PLAUR,PTGS2	CEBPB,CREB1,EGR1,ERK,F2RL1,F7,HMGB1,JUN,MAPK8,NFKB1,NFKBIA,NFkB (complex),NR3C1,P38 MAPK,PPARG,RELA,Rsk,SP1
SOCS6	other		0	0.057	-0.115	0.000301	CXCL2,PLAT,PTGS2,RGCC
CDK8	kinase		1.948	0.048	1.854	0.000301	CD44,CXCL2,CXCL8,PCNA	CDK8,CDK9,HIF1A,MYC,NFkB (complex),NOTCH1,RELA,RNA polymerase II,TP53
cholesterol	chemical - endogenous mammalian		1.005	0.075	0.775	0.000304	CD68,CSF1,CXCL2,CXCL8,FN1,ICAM1,IL10RB,LDLR,MMP1,NCF2,PTGS2,RGCC	APOE,CEBPB,CREB1,CTNNB1,EP300,ERK,IL6,JUN,NFKB1,NFKBIA,NFkB (complex),PPARG,RELA,SAA,STAT3,cholesterol,hyaluronic acid
MET	kinase		1.18	0.157	0.809	0.000309	CD44,CTSV,CXCL8,FBXO32,FN1,IL15RA,PLK1,PTGS2	AKT1,CEBPB,CREB1,CTNNB1,EGR1,FOS,FOXO3,HIF1A,JUN,Jnk,MET,MYC,NFKBIA,NFKBIB,NfkB1-RelA,P38 MAPK,PI3K (complex),PPARG,RELA,SP1,SRC,estrogen receptor
PSMB9	peptidase					0.00031	HLA-A,TAP1,TNFAIP3	CEBPD,Creb,NFKB1,NFkB (complex),PSMB9,REL,TP63
hexamethoxyflavone	chemical toxicant					0.00031	CXCL8,ICAM1,PTGS2	Akt,CEBPB,CREB1,CREBBP,CTNNB1,Creb,EGR1,ERK,HIF1A,JUN,LEF1,NFKB1,NFKBIA,NFkB (complex),PGR,PPARG,REL,RELA,TP53,hexamethoxyflavone,prostaglandin E2
FBXO42	other					0.00031	CSF1,CXCL8,ICAM1
HDAC2	transcription regulator		1.134	0.01	1.106	0.000311	BRCA1,CDK2,CDT1,CXCL8,MCM10,MCM7,PTGS2,SOX9,SQSTM1	CDKN2A,CREBBP,E2F1,E2F4,EP300,HDAC2,JUN,NFKB1,NFkB (complex),RB1,RELA,SP1,TP53
mevalonic acid	chemical - endogenous mammalian		0.312	0.025	0.257	0.000319	ICAM1,LDLR,MMP1,PLAT,PTGS2	CEBPB,CREB1,CTNNB1,EGR1,ERK,ERK1/2,HIF1A,HMGB1,JUN,NFKBIA,NFkB (complex),NR3C2,PPARG,RAC1,RAS,RELA,SP1,STAT3,histamine,mevalonic acid
DACH1	transcription regulator		-1.387	-0.103	-1.158	0.000319	CDC25A,CXCL8,PTGS2,RAD51,TNFAIP3
TWIST2	transcription regulator	Activated	2.219	0.062	2.081	0.000319	CD44,DUSP5,DUSP6,FN1,ZEB1	CDH1,CTNNB1,ETS1,JUN,TCF,TWIST2
TLR5	transmembrane receptor	Activated	2.204	0.213	1.734	0.000319	CCL20,CXCL2,CXCL8,ICAM1,MMP1	APP,CEBPB,CREBBP,CXCL8,EGR1,HIF1A,JUN,NFKB1,NFKBIA,NFkB (complex),NOTCH1,P38 MAPK,RELA,SP1,STAT1,STAT3,TLR5,TRAF6
tazemetostat	chemical drug		1.041	-0.068	1.294	0.000327	CDCA7,CNTNAP2,E2F8,EPHA3,FN1,HMGN5,LMNB1,LOX,MCM2,PCNA,SDC2,SGK1,UNG,ZEB1	ESR1,HMGB1,Histone h3,RELA,RNA polymerase II,SP1,tazemetostat
SP2509	chemical reagent		1.041	-0.068	1.294	0.000327	CDCA7,CNTNAP2,E2F8,EPHA3,FN1,HMGN5,LMNB1,LOX,MCM2,PCNA,SDC2,SGK1,UNG,ZEB1
PP2/AG1879 tyrosine kinase inhibitor	chemical - kinase inhibitor		-1.812	-0.157	-1.403	0.000327	CXCL8,EPHA3,FN1,ICAM1,IL32,PTGS2,RRM2	Akt,CEBPB,CTNNB1,EGR1,HIF1A,IKK (complex),ITGB1,Ikb,JUN,LEF1,NFKB1,NFKBIB,NFKBIE,NR3C2,P38 MAPK,PGR,PP2/AG1879 tyrosine kinase inhibitor,RAC1,RELA,SP1,STAT3,TP53,YAP1
KDM5B	transcription regulator		1.093	-0.117	1.44	0.000329	BRCA1,FBXO5,GJB2,HMMR,IGFBP2,MCM2,PSIP1,SOX9,SWAP70
miR-4475 (miRNAs w/seed AAGGGAC)	mature microrna		1	-0.241	2.203	0.000332	AMIGO2,ASPH,BRCA1,CDK2,CKAP2,E2F2,FEN1,FOSL2,GEM,HIRIP3,IFIT5,IGFBP2,LIF,NKAIN1,NT5M,ORC6,PTGES,RSAD2,SLC24A3,SLC25A30,STC1,TICRR,TLR2,TPP1,TSC22D3
ITGB1	transmembrane receptor		1.442	0.025	1.373	0.000347	COL27A1,CXCL8,FN1,ICAM1,LOX,MMP1,PLAUR,PTGS2,TNFAIP3	CEBPB,CREB1,CTNNB1,EGR1,FOS,HIF1A,ITGB1,JUN,Jnk,MAPK14,MAPK3,MYC,NFKBIA,NFkB (complex),NR3C2,NfkB1-RelA,RAC1,RELA,SP1,SRC,estrogen receptor
miR-124-3p (and other miRNAs w/seed AAGGCAC)	mature microrna		-0.758	-0.241	0.724	0.000349	AHR,ARSG,BCL11B,BTC,CD59,CDCA7,CDK2,CXCL8,FOSL2,FSBP,GFPT2,GJB2,HTATIP2,IRF1,LAMC2,LDLR,LIF,LMNB1,PECR,PLEKHH1,POLA1,QSOX1,RAD51,RAD54B,RRBP1,SGK1,SGMS1,SH3PXD2A,SLC25A30,SOX9,SWAP70,TNFRSF21,TXNRD1,UHRF1,ULBP1,WDR76,ZNF367,ZNF503,ZWINT
SPARC	other	Activated	2.043	-0.038	2.147	0.00035	AKR1C3,BLM,BRCA1,BRCA2,BRIP1,FN1,MCM6,SOX9	Akt,CEBPB,CTNNB1,EGR1,ERK1/2,HIF1A,JUN,LEF1,PGR,PPARG,SPARC,TP53
ethionine	chemical toxicant	Activated	2.236	0.179	1.836	0.000361	CD44,IER3,LAMC2,LCN2,PSMB8
PTAFR	g-protein coupled receptor		1.268	0.144	0.985	0.000364	CXCL2,CXCL8,PTGS2,ZEB1	Akt,CEBPB,CTNNB1,EGR1,ERK1/2,FOS,HIF1A,Ige,JUN,LEF1,MAPK3,NFATC2,NFKBIA,NFkB (complex),P38 MAPK,PGR,PPARG,PTAFR,RELA,SP1,STAT3,TP53
prostaglandin A1	chemical - endogenous non-mammalian		0.975	0.08	0.816	0.000364	CXCL8,GAD1,PCNA,PTGS2	CEBPA,CEBPB,CTNNB1,E2F4,EGR1,ERK1/2,IKK (complex),Ikb,JUN,MYC,NFKB1,NFKBIA,NFKBIB,NFKBIE,NFkB (complex),P38 MAPK,PGR,PPARG,RELA,RNA polymerase II,SP1,TP53,doxorubicin,prostaglandin A1
cis-urocanic acid	chemical drug		1.98	0.241	1.504	0.000364	CXCL8,NCF2,PTGS2,TNFAIP3	HIF1A,JUN,NFKB1,NFKBIA,NFkB (complex),RELA,cis-urocanic acid
apicidin	chemical - endogenous non-mammalian		-1	0.022	-1.044	0.000364	AMPD3,CXCL8,PRKCD,PTGES	HIF1A,JUN,NFKB1,NFKBIA,NFkB (complex),RELA,apicidin
EIF4G1	translation regulator	Inhibited	-2	0.241	-2.481	0.000364	BRCA1,BRCA2,RAD51,RFC5
phenylbutazone	chemical drug		1.698	0.184	1.25	0.000372	CD44,IER3,LAMC2,LCN2,PSMB8,PTGS2	HIF1A,JUN,NFKB1,NFKBIA,NFkB (complex),RELA,phenylbutazone
ATP	chemical - endogenous mammalian		0.504	0.131	0.162	0.000373	AHR,CAPN2,CXCL2,CXCL8,ICAM1,LCN2,MMP1,PTGS2	ATP,CCL2,CEBPB,CREB1,ERK,IL1A,JUN,NFKB1,NFKBIA,NFkB (complex),PPARG,RELA,SP1,STAT1,TIRAP,TNFRSF1A
SYK	kinase	Activated	2.002	0.013	1.965	0.000373	CD44,CXCL8,FCMR,ICAM1,IRF1,OAS2,RGCC,TSC22D3	CREBBP,CTNNB1,CXCL8,HIF1A,HOXA10,IL10,IL2,NFKB1,NFKBIA,NFkB (complex),PTPN6,RELA,STAT3,STAT5a/b,SYK
RAC1	enzyme	Activated	2.184	0.162	1.733	0.000373	CDC25A,CXCL8,FN1,ICAM1,MMP1,PLAUR,PTGS2,SOX9	CEBPB,CREB1,CTNNB1,EGR1,ERK1/2,FOS,FOXO1,JUN,Jnk,MAPK14,MYC,NFKBIA,NfkB1-RelA,PPARG,RAC1,RELA,RHOA,SP1,SRC,estrogen receptor
TGFB3	growth factor		1.768	0.173	1.3	0.000396	CD59,FN1,FOSL2,GJA1,MMP1,PLAUR,PLK1,SH3PXD2A	CEBPB,CREBBP,CTNNB1,EPAS1,FGF2,FOS,HMGB1,HRAS,JUN,LEF1,MAPK8,MYC,NFKBIA,NFkB (complex),NR3C1,SERPINE1,SMAD4,SP1,TGFB3
peptidoglycan	chemical - endogenous non-mammalian	Activated	2.738	0.192	2.213	0.000396	CCL20,CXCL2,CXCL8,ICAM1,IRF1,MMP1,PTGS2,TLR2	CREBBP,HIF1A,IL10,IL17A,JUN,NFKB1,NFKBIA,NFkB (complex),RELA,RELB,SP1,STAT3,TLR2,peptidoglycan
miR-3667-5p (miRNAs w/seed AAGACCC)	mature microrna		-0.229	-0.241	0.819	0.000397	ACKR3,BST2,CASP8,CCDC69,CHN2,CPEB3,E2F2,EME1,FAM234B,FANCD2,FCMR,MARCH3,MCM4,MEIS1,PLSCR4,RNF24,STAT2,UNG,VNN1
NFYB	transcription regulator					0.000407	BCL11B,CDC25A,CPEB3,DCLRE1B,FTH1,HMGB2,PCLAF,PCNA,PLK1,RAD51,RFC3,RRM2,UHRF1
miR-526a-5p (and other miRNAs w/seed UCUAGAG)	mature microrna		0.688	-0.241	1.737	0.000407	CD44,EPHA3,ESCO2,FSBP,FUT1,GBP3,GINS2,HNMT,HOXB3,MMP1,PCLAF,RAD54B,RSAD2,SLC25A30,SPC24,TLR2,TNFAIP3,ULBP1,ZNF367
histamine	chemical - endogenous mammalian		1.09	0.111	0.804	0.000408	CXCL2,CXCL8,HRH1,ICAM1,LDLR,PTGES,PTGS2	ATP,CEBPB,CREB1,CREBBP,CXCL8,ERK,FOS,HIF1A,HMGB1,IL13,JUN,NFKBIA,NFkB (complex),NR3C1,PPARG,RELA,SP1,STAT3,histamine
FCER1G	transmembrane receptor		0.692	0.094	0.486	0.000408	CDK2,CXCL8,IFIT2,PTGS2,RSAD2	5-hydroxytryptamine,CALR,Ca2+,FCER1G,FOS,IRF9,JUN,NFATC2,NFKB1,NFkB (complex),NOTCH1,PLCG2,RELA,SP1,SPI1,STAT1,STAT2,STAT3,STAT6,leukotriene C4
MAPK3	kinase	Activated	2.377	0.171	1.971	0.000408	CXCL8,FN1,FOSL2,MMP1,PLAUR,PTGES,PTGS2	CEBPB,CREB1,CTNNB1,EGR1,ERG,ERK,ERK1/2,ETS1,FOS,HIF1A,JUN,MAPK3,MYC,NFkB (complex),NOTCH1,PPARG,RELA,SMAD4,SP1,TP53
SGPL1	enzyme		0.422	-0.01	0.442	0.000435	DDX58,IFIT1,PTGS2,SPNS2	IKBKE,IRF3,IRF5,JUN,MAPK1,NFKB1,NFkB (complex),RARA,SGPL1,STAT1,STAT3
hydrochloric acid	chemical - endogenous mammalian					0.000435	CXCL2,CXCL8,GLS2,ICAM1	AGER,CREB1,CREBBP,CSF2,CTNNB1,CXCL8,EGR1,IL10,Ikb,NFKB1,NFKBIA,NFkB (complex),RELA,STAT3,TP53,hydrochloric acid
miR-125b-1-3p (miRNAs w/seed CGGGUUA)	mature microrna		-1.387	-0.241	-0.519	0.000436	ADGRF1,APOL6,BCL11B,DDX60L,LIF,MCM10,NMI,RNF24,SGMS1,SLC4A4,TMEM51,TRIP13,ZEB1
NFKBIE	transcription regulator					0.000438	CXCL8,ICAM1,LIF	CEBPD,Creb,HIF1A,JUN,NFKB1,NFKBIA,NFKBIE,NFkB (complex),REL,RELA,TP63
CCN1	other		1.977	0.161	1.564	0.000438	C3,CXCL2,CXCL8,FN1,IL10RB,MMP1,PTGS2	CCN1,CEBPB,CREBBP,EGR1,FOS,HIF1A,JUN,Laminin (complex),MAPK3,NFKB1,NFKBIA,NFkB (complex),P38 MAPK,RELA,SP1
PELP1	other					0.000445	CASP10,CDK2,CXCL8,IFI44,IKBKE,PTGS2	CEBPB,CTNNB1,E2F2,EP300,ESR1,HDAC1,Histone h4,JUN,MYC,NFKB1,NFkB (complex),PELP1,RARA,RELA,RELB,SP1,STAT1,STAT3,TBX5
Pka	complex		1.977	0.118	1.647	0.000452	CD44,CDK2,GJA1,IRF1,LDLR,PTGS2,SGK1,SOX9,XAF1	CEBPB,CREBBP,CTNNB1,CaMKII,E2F3,EGR1,ERK1/2,HDAC1,HDAC2,HIF1A,JUN,LEF1,PI3K (complex),PPARG,Pka,RARA,RB1,RELA,SP1,STAT3,TCF,TCF4,TP53
miR-585-5p (miRNAs w/seed UAGCACA)	mature microrna		-0.209	-0.241	0.945	0.000457	APOL6,BTC,CD44,CDK2,DUSP6,EPHA3,FSBP,GGCT,HTATIP2,IFIT2,IFIT5,LHFPL2,MYBL2,NT5C2,RAD54B,SFXN2,SGMS1,SLC16A14,SLC25A30,SOX9,SPIN4,UBE2L6,ZWINT
ANXA1	enzyme	Inhibited	-2.164	-0.08	-1.99	0.000458	CSF1,CXCL2,PTGS2,TIFA,TSC22D3	ANXA1,CREBBP,CXCL8,ESR1,HIF1A,Hsp27,IL1B,MYC,NFKB1,NFKBIA,NFkB (complex),NOS2,NR3C1,RELA,STAT3,TNF
vancomycin	biologic drug	Activated	2.613	0.145	2.233	0.00047	C3,CD44,CXCL2,IER3,LAMC2,LCN2,PSMB8	Ige,JUN,NFATC2,NFKBIA,NFkB (complex),STAT3,vancomycin
F2RL1	g-protein coupled receptor	Activated	2.166	0.173	1.79	0.000485	CXCL2,CXCL8,DUSP6,GBP4,LIF,PTGS2	CCL5,CREB1,CREBBP,CXCL8,F2RL1,FOS,HIF1A,HMGB1,Ige,JUN,MAPK8,NFATC2,NFKBIA,NFkB (complex),NR3C1,RELA,SMAD4,STAT3,TP53
atorvastatin	chemical drug		0.206	-0.037	0.323	0.000495	ABCC3,CD59,CXCL8,GJA1,ICAM1,IER3,LDLR,LIPG,PLAT,PTGS2,TLR2	CEBPB,CREB1,CREBBP,EGR1,ERK,FOS,HMGB1,IL2,JUN,Jnk,MYC,NFKB1,NFKBIA,NFkB (complex),NfkB1-RelA,P38 MAPK,PPARG,RELA,SP1,STAT5a/b,atorvastatin,histamine
IL10RA	transmembrane receptor	Inhibited	-2.688	0.008	-2.717	0.000499	C3,FBN1,FN1,GSAP,HLA-A,IKBKE,IL15RA,IRF1,LCN2,PSMB8,RSAD2,TAP1,TLR2,ZC3H12C	CEBPB,CTNNB1,IL10RA,IRF3,IRF9,JAK1,MYC,NFkB (complex),SPI1,STAT1,STAT2,STAT3,STAT6,TBX5
melatonin	chemical - endogenous mammalian		-0.64	-0.017	-0.602	0.000503	BRCA1,CXCL8,GJA1,GJB2,PLAT,PTGS2,SOX9,SQSTM1	CREB1,CREBBP,CTNNB1,Creb,EGR1,ESR1,FOS,HIF1A,JUN,Jnk,Lh,MYC,NFKB1,NfkB1-RelA,PI3K (complex),PPARG,RARA,REL,RELA,SP1,TP53,melatonin
phenacetin	chemical drug	Activated	2.219	0.218	1.736	0.000513	CD44,IER3,LAMC2,LCN2,PSMB8
EFNA4	kinase	Inhibited	-2.236	-0.057	-2.108	0.000513	DUSP6,IRF1,KRT7,PLAT,SOX9
WNT7A	cytokine		1.977	0.217	1.549	0.000515	MMP1,PLAUR,SPRY4,ZEB1	CTNNB1,FOS,HIF1A,JUN,LEF1,NFkB (complex),SMAD4,STAT3,TCF,TCF4,TP53,WNT7A
Ikb	group		0.373	0.19	0.05	0.000515	ICAM1,MMP1,PTGS2,TNFAIP3	CREBBP,HIF1A,HMGB1,Ikb,JUN,NFKB1,NFKBIA,NFkB (complex),RELA,RELB,cytokine
ETV1	transcription regulator		1.941	0.197	1.559	0.000515	BRCA1,MMP1,PLAUR,SOX9
NS-398	chemical reagent		-1.616	-0.144	-1.258	0.000539	CAPN2,CXCL8,ICAM1,PCNA,PSMB8,PTGES,PTGS2	ATP,CEBPA,CEBPB,CREB1,CTNNB1,Creb,EGR1,ERK1/2,HMGB1,JUN,NFKBIA,NFkB (complex),NR3C1,NS-398,PGR,PLA2G4A,PPARG,PTGS2,RELA,RNA polymerase II,TP53
ciprofibrate	chemical drug		0.594	-0.01	0.624	0.000553	CD63,CSTB,CTSV,ETS2,IGFBP2,LCN2,SERPINA1,SLC4A4,SQSTM1	CREB1,Creb,FOS,JUN,LEP,NFKBIA,ciprofibrate
Tlr	group	Activated	2.8	0.213	2.204	0.000564	CASP4,CXCL8,HLA-A,ICAM1,IRF1,LCN2,PTGS2,TNFAIP3	CHUK,ESR1,FOXO3,HIF1A,IRF3,IRF5,IRF7,JUN,MYC,MYD88,NFKB1,NFKBIA,NFkB (complex),RELA,STAT1,STAT3,TICAM1,Tlr
CDK2	kinase		0.447	0.124	0.171	0.000573	BRCA1,CDC25A,MYBL2,PCNA,TNFAIP3	CCNA2,CCND1,CDK2,CDKN1A,E2F1,E2F4,E2f,HDAC1,RB1,RBL1,RBL2,TP53
IFNE	cytokine	Activated	2.2	0.217	1.724	0.000573	BST2,IFIT2,IFITM3,MX2,PTGS2	IFNE,IRF9,JAK,SPI1,STAT1,STAT2,STAT3,STAT6
EFNA3	kinase	Inhibited	-2.236	-0.05	-2.123	0.000573	DUSP6,IRF1,KRT7,PLAT,SOX9
SOX2	transcription regulator		-0.122	-0.035	0.014	0.000577	ABCC3,AHR,CD44,DUSP5,ETS2,ETV4,GBP3,GBP4,GJA1,HOXB3,KRT7,MEIS1,PIK3R1,PRKCD,SAPCD2,SERPINA1,SPRY4,TXNRD1	POU5F1,SOX2
J11-Cl	chemical reagent					0.000595	CCL20,CXCL2,PTGS2	CEBPA,CREBBP,HIF1A,J11-Cl,JUN,NFKB1,NFKBIA,NFkB (complex),PGR,PPARG,RELA,RNA polymerase II
IL1R2	transmembrane receptor					0.000595	CCL20,CXCL2,CXCL8	CEBPB,IL1,IL1A,IL1B,IL1R1,IL1R2,IL6,JUN,NFKB1,NFKBIA,NFkB (complex),NR3C1,PPARG,RELA,STAT1,STAT3
HSP90AA1	enzyme					0.000595	FN1,GJA1,GJB2
CIC	transcription regulator					0.000595	ETV4,MAFF,SPRY4
tosylphenylalanyl chloromethyl ketone	chemical - protease inhibitor		-1.977	-0.202	-1.577	0.000605	CXCL2,CXCL8,ICAM1,PTGS2	CCL2,CEBPB,CREB1,CREBBP,CXCL8,HIF1A,NFKB1,NFKBIA,NFkB (complex),RELA,RELB,Rsk,STAT3,tosylphenylalanyl chloromethyl ketone
kaempferol	chemical toxicant	Inhibited	-2	-0.144	-1.711	0.000605	ICAM1,IL32,MMP1,PTGS2	CEBPB,CREB1,CTNNB1,EGR1,ERK,FOS,HIF1A,JUN,Jnk,MYC,NFKB1,NFKBIA,NFkB (complex),NfkB1-RelA,P38 MAPK,PI3K (complex),PPARG,RELA,SP1,kaempferol
CD28	transmembrane receptor		1.26	0.15	0.706	0.000612	AHR,C2,CASP8,CDK2,CXCL2,CXCL8,DDX58,GLS2,HELLS,IFITM1,IL10RB,IL15RA,IRF1,PTGS2,TNFAIP3	CD28,CD3,CREBBP,HIF1A,IRF1,IRF9,MYC,NFKB1,NFKBIA,NFkB (complex),RELA,SPI1,STAT1,STAT2,STAT3,STAT6,VIP
TCF	group					0.000616	CD44,GAD1,GJA1,IFITM1,PTGS2,SERPINA1,SOX9	CREBBP,CTNNB1,Creb,JUN,LEF1,PPARG,REL,STAT3,TCF,TCF4,TP53
phorbol esters	chemical - other	Activated	2.401	0.176	1.978	0.000616	B2M,CD44,CXCL8,LIF,MMP1,PLAT,PTGS2	CEBPB,CREB1,CTNNB1,EGF,EGR1,ERK,ETS1,FOS,HIF1A,HMGB1,JUN,Jnk,MAPK8,MYC,NFKBIA,NFkB (complex),NR3C1,NfkB1-RelA,PPARG,SMAD4,TP53,phorbol esters
curcumin	chemical drug	Inhibited	-2.422	-0.088	-2.102	0.00063	CASP10,CD44,CDK2,CXCL8,FOSL2,FTH1,ICAM1,IKBKB,IL10RB,MMP1,PTGES,PTGS2,SOX9,TLR2,TSC22D3	CREB1,CTNNB1,Creb,EGFR,FOS,HIF1A,HMGB1,IL1A,JUN,MAPK3,MAPK8,NFKB1,NFKBIA,NFkB (complex),NR3C1,RELA,SP1,curcumin
U73122	chemical reagent		-0.811	-0.229	-0.306	0.000639	E2F2,FN1,ICAM1,PCNA,PTGS2	ADIPOQ,Akt,CALR,CEBPB,Ca2+,EGR1,HIF1A,IL1B,IL6,Ikb,JUN,LEF1,NFKB1,NFKBIA,NFkB (complex),NOTCH1,NR3C1,PGR,PPARG,RELA,SP1,STAT3,TP53,U73122
SMAD1	transcription regulator		1.969	0.2	1.575	0.000639	CSF1,CXCL2,ICAM1,IRF1,SOX9	CEBPB,CREBBP,EP300,ESR1,HIF1A,MYC,NFkB (complex),NOTCH1,RELA,SMAD1,SMAD4,SP1,TP53
azoxymethane	chemical toxicant					0.000639	BLM,PARP2,PCNA,PRKCD,PTGS2
4-hydroxytamoxifen	chemical drug	Activated	2.234	0.122	1.874	0.000655	C3,CDCA7,DUSP5,FOSL2,IER3,PTPRH,SGK1,TMEM97,TNFAIP3,ZEB1	4-hydroxytamoxifen,ESR1,JUN,NFKB1,RARA,RELA,SP1
miR-135a-5p (and other miRNAs w/seed AUGGCUU)	mature microrna		-1.134	-0.241	0.139	0.000669	ALPK1,ARHGAP42,ASPH,BCL11B,CD68,CDC45,DCLRE1B,DDX58,DRAM2,DUSP5,FMN1,FSBP,GSAP,HELLS,HMGN5,PSIP1,RAD54B,RNF24,SGMS1,SLFN5,SQSTM1,THSD4,TMEM156,TMEM97,TMPO,TSC22D3,UBE2L6,XAF1
miR-4695-5p (and other miRNAs w/seed AGGAGGC)	mature microrna		-0.156	-0.241	1.384	0.000685	APOL6,ARHGAP42,CD63,CDK2,CENPN,CHN2,CLSPN,CSF1,E2F2,FAM114A1,FAM167A,FAM234B,FKBP5,FUT1,GFPT2,HAUS4,HELLS,IFIT2,IQSEC2,MEIS1,METTL7A,MOB3C,NKAIN1,OSMR,PKMYT1,PTGES,RIMS4,SFXN2,SLC24A3,SPC24,SPNS2,SPRY4,ST6GAL1,STX11,TAPBP,TMEM51,TNFAIP2,TRIM47,ZIC5,ZWILCH,ZWINT
INSR	kinase					0.000694	C2,CDC45,CSTB,CTSV,FEN1,HELLS,IER3,MCM2,MCM4,MCM7,MYBL2,PECR,PRIM1,RAD51,RRM2,UHRF1	CREB1,Creb,IGF2,INSR,JUN
daidzein	chemical drug		0.378	0.08	0.166	0.000702	ABCC3,AKR1C3,FCMR,HLA-A,LDLR,PIK3R1,PTGS2
cardiotoxin	chemical - other					0.000705	B2M,CTSV,E2F2,FEN1,IL10RB,MCM2,MCM7,PCNA,TXNRD1
TAF4B	transcription regulator					0.000707	FN1,IER3,IRF1,TNFAIP3
NfkB1-RelA	complex		1.961	0.241	1.489	0.000707	CXCL8,ICAM1,MMP1,PTGS2
HMGB2	transcription regulator					0.000707	CCL20,CXCL2,CXCL8,MMP1
RBM5	other		1.4	-0.091	1.6	0.000709	CASP10,CDK2,ICAM1,IFITM3,IL32
EFNA5	kinase	Inhibited	-2.236	-0.073	-2.073	0.000709	DUSP6,IRF1,KRT7,PLAT,SOX9	CREB1,CTNNB1,Creb,EFNA5,EGFR,NFKBIA,SP1
Lh	complex		1.402	0.067	1.219	0.000716	BTC,CASP4,CXCL8,DYRK3,FKBP5,GEM,GJA1,PLAT,PSIP1,PTGS2,SGK1,TNFAIP3	CEBPB,CG,CREB1,CREBBP,CTNNB1,Creb,ESR1,FOS,Gsk3,IL1B,JUN,Lh,NFKB1,NFKBIA,NFkB (complex),NR3C1,RELA,SP1,TBP,beta-estradiol
2-(4-amino-1-isopropyl-1H-pyrazolo[3,4-d]pyrimidin-3-yl)-1H-indol-5-ol	chemical reagent		1.633	-0.011	1.659	0.000731	C1R,E2F2,EXO1,GJA1,KNL1,UNG
PLAU	peptidase	Activated	2.172	0.103	1.948	0.000731	FN1,GJA1,ICAM1,IGFBP2,MMP1,PLAUR	CEBPB,CREB1,CREBBP,CTNNB1,Creb,EP300,ESR1,HIF1A,IGF1,ITGB1,JUN,NFKBIA,PI3K (complex),PLAU,PPARD,RELA,SMAD4,SP1,STAT3,YAP1,nicotine
F3	transmembrane receptor	Activated	2.186	0.241	1.66	0.000731	CXCL8,DOCK4,DUSP6,GJA1,ICAM1,SPRY4	CEBPB,CREB1,CREBBP,CTNNB1,CXCL8,EGR1,ERK1/2,F2R,F2RL1,F3,FOS,JUN,MAPK14,NFKB1,NFKBIA,NFkB (complex),PPARG,RELA,SP1,STAT3
interferon beta-1a	biologic drug					0.000744	IFI35,IFIT1,IRF1,NCF2,NMI,PLAUR,PSMB8,SERPINA1	IRF9,SPI1,STAT1,STAT2,STAT3,STAT6,interferon beta-1a
senexin B	chemical reagent					0.000745	CXCL2,CXCL8
pycnogenols	chemical drug					0.000745	CXCL8,PTGS2	CAT,FOXO1,MYB,NFKBIA,NFkB (complex),STAT3,pycnogenols
poly(C)RNA	chemical reagent					0.000745	PTGES,PTGS2
mycophenolate mofetil	chemical drug					0.000745	FN1,ICAM1	EGR1,IL1,JUN,NFKB1,NFKBIA,NFkB (complex),RELA,mycophenolate mofetil,prostaglandin E2
MKNK2	kinase					0.000745	IFIT2,SDC2
mizoribine	chemical drug					0.000745	CDK2,SGK1
methoxyacetic acid	chemical toxicant					0.000745	PLK1,SQSTM1
IL20RA	transmembrane receptor					0.000745	CXCL8,ICAM1	CEBPB,CTNNB1,EGR1,ERK1/2,IL20RA,JUN,PPARG
IFNGR2	transmembrane receptor					0.000745	GBP3,IRF1
HSPB3	other					0.000745	CXCL8,ICAM1
ERC1	other					0.000745	CXCL8,PTGS2	ERC1,IKBKB,NFKB1,NFKBIA,NFkB (complex),NR3C1,RELA
CNTFR	transmembrane receptor					0.000745	CXCL8,GJA1	CNTF,CNTFR,NFKBIA,NFkB (complex),STAT3
amifostine	chemical drug					0.000745	PTGES,PTGS2
miR-548g-3p (miRNAs w/seed AAACUGU)	mature microrna		-1	-0.241	-0.038	0.000771	APOL6,CDCA7,CKAP2,CTSV,GFPT2,GJA1,GSDME,KIF22,NAB1,PARM1,PLAT,PTGS2,SDC2,SDR16C5,SPIN4,ZNF367
putrescine	chemical - endogenous mammalian					0.000783	CDK2,IGFBP2,TLR2
ITGA3	other					0.000783	CTSV,FN1,PTGS2	CEBPB,CREB1,CTNNB1,Creb,EGR1,ERK,ERK1/2,FOS,ITGA3,JUN,Laminin (complex),MYC,NFKBIA,NFkB (complex),PPARG,RELA,SP1,SRC,VEGFA,estrogen receptor
HSPB8	kinase					0.000783	CDK2,CXCL8,ICAM1	BMPR2,CEBPB,CTNNB1,EGR1,HIF1A,HSPB8,JUN,P38 MAPK,PI3K (complex),RELA,SMAD4,SP1
8-oxo-7-hydrodeoxyguanosine	chemical - endogenous mammalian					0.000783	CXCL8,ICAM1,PTGS2	8-oxo-7-hydrodeoxyguanosine,CEBPB,CTNNB1,HIF1A,IL1B,IL6,JUN,MYC,NFKB1,NFKBIA,NFkB (complex),NR3C1,NR3C2,PPARG,RAC1,RELA,STAT1,STAT3,TBX5
CLDN7	other		-1.51	0.004	-1.521	0.000785	C3,CCL20,CD68,CXCL8,HLA-B,IFI44,PKMYT1,UBE2L6	CLDN7,CREBBP,HIF1A,NFKB1,NFKBIA,NFkB (complex),RELA
TNFAIP3	enzyme		-1.941	-0.151	-1.648	0.000786	CCL20,CSF1,CXCL8,ICAM1,TNFAIP3	IKBKB,IKBKG,IL12 (complex),JUN,MYC,NFKB1,NFKBIA,NFKBIB,NFkB (complex),NR3C1,RELA,STAT3,TNFAIP3,TRAF6
roscovitine	chemical drug		-1	-0.149	-0.702	0.000786	CD44,CD63,CDC25A,CDK2,FN1	CEBPB,CTNNB1,Creb,E2F1,E2F3,E2F4,E2f,EGR1,ERK1/2,ESR1,HDAC1,HDAC2,JUN,LEF1,PPARG,Pka,RB1,RBL1,TP53,roscovitine
Hsp27	group		0.751	0.006	0.738	0.000786	CASP8,CSF1,CXCL8,FBXO32,PTGS2	AKT1,CREB1,EGR1,FOS,FOXO3,Hsp27,IKBKB,IL10,JUN,Jnk,MYC,NFKB1,NFKBIA,NFKBIB,NFkB (complex),NR3C1,NfkB1-RelA,PPARG,RELA,STAT3
IFNA4	cytokine	Activated	2.164	0.241	1.643	0.000786	HLA-E,IFIT1,IFIT2,OASL,RSAD2	CEBPB,CTNNB1,IFNA4,IFNAR1,IRF1,IRF3,IRF9,ISGF3,JUN,MAPK1,MYC,RARA,SPI1,STAT1,STAT2,STAT3,STAT6,TBX5
Hbb-b2	other	Activated	2	0.241	1.519	0.000786	CD44,FN1,FTH1,NCF2,TLR2
obeticholic acid	chemical drug	Inhibited	-2.236	-0.033	-2.163	0.000786	CD68,CXCL2,FN1,ICAM1,PTGS2	CREBBP,EGR1,FOS,HIF1A,IL10,JUN,Jnk,MYC,NFKB1,NFKBIA,NFkB (complex),NfkB1-RelA,RELA,RELB,STAT3,obeticholic acid
TRAF6	enzyme	Activated	2.397	0.204	1.908	0.000791	CCL20,CXCL2,CXCL8,ICAM1,NCF2,TNFAIP3	HIF1A,IKBKB,IL1A,JUN,MAP3K14,NFKB1,NFKBIA,NFkB (complex),NR3C1,RCAN1,RELA,RELB,TRAF6
tetrodotoxin	chemical drug		0	-0.045	0.088	0.000819	AMIGO2,B2M,GAD1,TAP1	CEBPB,CTNNB1,EGR1,ERK1/2,JUN,PPARG,tetrodotoxin
NAMPT	cytokine		1.958	0.164	1.638	0.000819	CCL20,CXCL2,CXCL8,MMP1	CREBBP,CXCL8,EGR1,HIF1A,JUN,MYC,NAMPT,NFATC2,NFKB1,NFKBIA,NFkB (complex),RELA,STAT1,STAT3,TLR4,prostaglandin E2
ceramide	chemical - endogenous mammalian		1.985	0.08	1.826	0.000819	CXCL8,ICAM1,MMP1,PTGS2	CEBPB,CREB1,CTNNB1,EGR1,ERK,FOS,HIF1A,HMGB1,JUN,Jnk,MAPK14,MYC,NFKB1,NFKBIA,NFkB (complex),NfkB1-RelA,PI3K (complex),PPARG,RELA,SP1,ceramide,cytokine
PLK4	kinase	Activated	2	0.187	1.626	0.000819	IFIT2,IL15RA,IRF1,PLAT
CREB1	transcription regulator		1.829	0.083	1.513	0.000827	ADM,CD68,CXCL2,CXCL8,FN1,GAD1,GEM,HLA-A,IER3,LCN2,LDLR,MCM6,MMP1,MYBL2,PCNA,PLAT,PTGS2,SGK1,SQSTM1,STC1	C/EBP,CEBPA,CEBPB,CREB1,CREBBP,CTNNB1,Creb,JUN,LEF1,NFE2L2,NFkB (complex),NOTCH1,NR3C1,PGR,PPARG,REL,RELA,RNA polymerase II,SP1,STAT3,TBP,TCF,TCF4,TP53,cholesterol
calphostin C	chemical - kinase inhibitor		-1.655	-0.21	-1.148	0.000853	CDC25A,CXCL8,FN1,ICAM1,LDLR,PTGS2	CEBPB,CREB1,CTNNB1,EDN1,EGR1,ERK1/2,FOS,FOXO3,HDAC1,HIF1A,JUN,MAPK14,NFkB (complex),NOTCH1,PPARG,SP1,SRC,STAT3,Vegf,calphostin C,estrogen receptor
miR-6081 (miRNAs w/seed GGAGCAG)	mature microrna	Inhibited	-3.124	-0.241	-1.66	0.000863	ADGRF1,CARD6,CDCA7,ERAP1,ETV4,FOSL2,GEM,GFPT2,GMPR,HLA-E,IGFBP2,IKBKE,LCN2,LHFPL2,LIF,LRRC6,NCEH1,NT5C2,OSMR,POLA1,PRR15L,PTP4A2,QSOX1,RAD51,RNF24,SNPH,SPNS2,ST6GAL1,STC1,TAPBP,TNFAIP2,TPP1,TRIM47,TSC22D3,UNG,ZDHHC1,ZNF695
ADRA1B	g-protein coupled receptor					0.000868	CTSV,FN1,LIF,LOX,TMPO	ADRA1B,ADRA1D,TP53
OLR1	transmembrane receptor	Activated	2.236	0.129	1.948	0.000868	CD68,FN1,ICAM1,MMP1,NCF2	ADIPOQ,CEBPB,CREB1,CTNNB1,EGR1,EP300,FOS,HIF1A,Ikb,JUN,MAPK14,NFKB1,NFKBIA,NFkB (complex),OLR1,P38 MAPK,RELA,SP1,hyaluronic acid
Ige	complex	Activated	2.72	0.183	2.117	0.000889	C3,CAPN2,CXCL2,CXCL8,DUSP6,ICAM1,IER3,IKBKE,LIF,NFKBIE,PTGS2,RSAD2,SLCO4A1,TLR2	CEBPB,CREB1,EGR1,ERK,HIF1A,IRF1,IRF3,IRF7,Ige,Interferon alpha,JUN,MYC,NFKB1,NFKBIA,NFkB (complex),P38 MAPK,PPARG,RELA,SP1,STAT1,STAT3
miR-1261 (miRNAs w/seed UGGAUAA)	mature microrna		-1.964	-0.241	-0.861	0.000891	ARHGAP31,B2M,BTC,CDK2,CXCL8,DUSP6,FAM167A,MEIS1,NAB1,NT5C2,PARM1,PIK3R1,PTP4A2,SAMD9L,SGMS1,SLC16A14,SLC22A4,SNX10,TPP1,TRIM34,ZNF367
PC-SPES	chemical drug					0.000902	B2M,CDK2,HLA-B,IRF1,MCM2,QSOX1,SOX9
miR-5010-3p (and other miRNAs w/seed UUUGUGU)	mature microrna		0.243	-0.241	1.234	0.000902	BTC,CDCA7,CNTNAP2,FSBP,GGCT,HNMT,IER3,KIF20A,LHFPL2,MMP1,PCLAF,PLCB4,RAD54B,SPC24,TIFA,TMEM156,ZC3H12C
NOS2	enzyme		1.738	0.028	1.65	0.000913	CD44,CXCL2,CXCL8,GJA1,HMGB2,IFIT3,IL32,LCN2,PCNA,PTGS2	Akt,CREBBP,CTNNB1,ESR1,HIF1A,IL12 (complex),IL1B,JUN,LEF1,NFKB1,NFKBIA,NFkB (complex),NOS2,NOTCH1,NR3C1,PGR,RELA,STAT3,TNF,TP53
Sb202190	chemical - kinase inhibitor	Inhibited	-2.106	-0.162	-1.66	0.000919	CXCL8,FN1,ICAM1,IFIT1,LDLR,MMP1,PTGS2,SGK1	CEBPA,CEBPB,CREB1,CREBBP,CTNNB1,EGR1,EP300,ERK,ERK1/2,ESR1,FOS,JUN,MAPK14,NFKBIA,NFkB (complex),PGR,PPARG,RNA polymerase II,SMAD4,SP1,Sb202190
lysophosphatidylcholine	chemical - other	Activated	2.396	0.18	1.964	0.00092	CXCL8,GJA1,ICAM1,LDLR,MMP1,PLAUR	CEBPB,CREBBP,CTNNB1,EGR1,EP300,ERK1/2,ESR1,FOS,JUN,Jnk,MYC,NfkB1-RelA,P38 MAPK,PLAU,PPARG,RELA,SMAD4,SP1,STAT3,lysophosphatidylcholine
5-azacytidine	chemical drug		1.545	0.202	0.989	0.000931	CASP8,CD44,CDC25A,LOX,MAFF,PTGS2,RRM2,SERPINB8,SOX9	5-azacytidine,E2F2,E2F3,HDAC1,HDAC2,Histone h4,LEF1,RB1,RELA,TP53
MALP-2s	chemical reagent		1.974	0.241	1.499	0.000944	CXCL2,IL15RA,PTGS2,TLR2	CEBPB,CREBBP,EGR1,HIF1A,JUN,MALP-2s,MYC,NFKB1,NFKBIA,NFkB (complex),P38 MAPK,RELA,SP1,STAT3,TLR2
phorbol 12,13-didecanoate	chemical toxicant	Activated	2	-0.027	2.053	0.000944	CSF1,MMP1,PRKCD,SGK1	CEBPB,CREB1,FOS,HIF1A,IRF3,JUN,MAPK14,MYC,NFKB1,NFKBIA,NFkB (complex),PRKCA,RELA,SP1,SPI1,STAT3,phorbol 12,13-didecanoate
JAK inhibitor I	chemical - kinase inhibitor	Inhibited	-2	-0.172	-1.656	0.000944	C3,CXCL2,PTGS2,SGK1	CEBPB,CTNNB1,HIF1A,IKBKE,IRF3,IRF5,IRF9,JAK inhibitor I,JUN,MYC,NFKB1,NFKBIA,NFkB (complex),RELA,SPI1,STAT1,STAT2,STAT3,STAT6,TBX5
cyclosporin A	biologic drug		0.415	-0.071	0.692	0.000946	CD44,CD68,CXCL8,FKBP5,FN1,GJA1,HELLS,ICAM1,IER3,LAMC2,LCN2,LDLR,MMP1,PCNA,PSMB8,PTGS2,XAF1	CEBPB,CREB1,CTNNB1,Creb,EGR1,ERK,ERK1/2,HIF1A,IGF1,JUN,NFKBIA,NFkB (complex),P38 MAPK,PPARG,PTGS2,RELA,SP1,TP53,cyclosporin A
ITGA5	transmembrane receptor					0.000956	CD44,CDK2,GJA1,IGFBP2,PLAUR	CEBPB,CREBBP,CTNNB1,Creb,EGR1,EP300,ESR1,HDAC1,HIF1A,ITGA5,JUN,MMP9,NFKB1,NOTCH1,P38 MAPK,PI3K (complex),PPARG,Pka,RELA,SMAD4,SP1
TOB1	transcription regulator	Activated	2.236	-0.04	2.326	0.000956	CDK2,CDT1,HJURP,MBNL2,MIS18A
PTPN6	phosphatase	Inhibited	-2.2	-0.105	-1.969	0.000956	CD44,CXCL8,FN1,IRF1,NCF2	CEBPB,CTNNB1,EGR1,FOS,HIF1A,JUN,Jnk,MYC,NFKB1,NFKBIA,NFkB (complex),NfkB1-RelA,PI3K (complex),PTPN6,RAS,RELA,SP1,STAT3,SYK
STAT5a/b	group		0.277	0.196	-0.158	0.000959	AHR,CDC25A,FCMR,IRF1,PTGS2,RAD51,TLR2	Akt,CEBPB,CTNNB1,HIF1A,IL10,JAK2,JUN,LEF1,MYC,NFKB1,NFKBIA,NFkB (complex),PGR,RELA,STAT1,STAT3,STAT5A,STAT5a/b,TBX5,TP53
Ifn gamma	complex		1.503	0.129	1.221	0.000959	CXCL8,FN1,ICAM1,IL32,LIF,LY96,XAF1	CEBPB,CTNNB1,EDN1,EGR1,HIF1A,IFNG,IRF1,Ifn gamma,JUN,MYC,NFKB1,NFKBIA,NFkB (complex),P38 MAPK,RELA,SP1,STAT1,STAT3,TBX5
miR-6776-3p (miRNAs w/seed AACCACC)	mature microrna		0.229	-0.241	1.278	0.000962	ASPH,B2M,CACNG4,FNBP1,FSBP,HLTF,IKBKB,LPIN2,METTL7A,NCEH1,OXCT1,PTP4A2,RAD54B,RIMS4,SNX10,STC1,TNFRSF21,XAF1,ZWINT
miR-24-3p (and other miRNAs w/seed GGCUCAG)	mature microrna		-1.301	-0.241	0.055	0.000979	ADM,BRCA1,C19orf66,CACNG4,E2F2,ESCO2,FEN1,FOSL2,GINS2,HELLS,HRH1,IKBKE,IL10RB,IRF1,LAMB3,LOX,MOB3C,MYPN,NCEH1,NFKBIE,NKAIN1,OAS2,PKMYT1,PSMB8,QSOX1,RMI2,SGO1,SNTB1,SPIN4,STAT2,TMEM165,TMEM51
TIFA	other					0.00101	CXCL8,ICAM1,TNFAIP3	CREBBP,CXCL8,IKBKG,IKK (complex),Ikb,JUN,MYC,NFKB1,NFKBIA,NFKBIB,NFKBIE,NFkB (complex),RELA,STAT3,TIFA,TRAF6
N,N-dimethylsphingosine	chemical reagent					0.00101	FN1,ICAM1,PTGS2	CEBPB,CTNNB1,EGR1,ERK1/2,FOS,HIF1A,JUN,Jnk,MYC,N,N-dimethylsphingosine,NFKBIA,NFkB (complex),NfkB1-RelA,P38 MAPK,PI3K (complex),PPARG,RELA,SP1,STAT3,sphingosine-1-phosphate
mir-373	microrna					0.00101	CD44,CDK2,CXCL8	CEBPB,CREBBP,CXCL8,IL6,JUN,NFKBIA,NFkB (complex),PPARG,RELA,STAT3,mir-373
MAPKAP1	other					0.00101	IFIT2,OAS2,SLFN5	IRF9,MAPKAP1,SPI1,STAT1,STAT2,STAT3,STAT6
HSPA1A/HSPA1B	enzyme					0.00101	CXCL2,CXCL8,PSIP1	CEBPB,CREB1,DUSP1,EGR1,ERK,HIF1A,HSPA1A/HSPA1B,JUN,NFkB (complex),P38 MAPK,PPARG,RELA,SP1,STAT1,STAT3,ZFP36
Collagen Alpha1	group					0.00101	PCNA,PLAUR,PTGS2	CEBPB,CTNNB1,Collagen Alpha1,EGR1,FOS,HIF1A,ITGB1,JUN,Jnk,MYC,NR3C2,NfkB1-RelA,P38 MAPK,RAC1,RELA,SP1,STAT3,YAP1
auranofin	chemical drug					0.00101	C3,CXCL8,PTGS2	CREBBP,CXCL8,IKBKB,IKK (complex),Ikb,JUN,MYC,NFATC2,NFKB1,NFKBIA,NFKBIB,NFKBIE,NFkB (complex),NR3C1,RELA,STAT1,STAT3,TLR4,auranofin
medroxyprogesterone acetate	chemical drug		-0.415	-0.028	-0.338	0.00102	BRIP1,CD44,FN1,ICAM1,MMP1,PRC1,SGK1,SPC25	CEBPB,CTNNB1,Creb,EGR1,ERK1/2,FOS,FOXO1,HIF1A,JUN,NFkB (complex),NR3C1,NR3C2,PGR,PPARG,RELA,SMAD4,SP1,TP53,estrogen receptor,medroxyprogesterone acetate
TCF3	transcription regulator					0.00103	CDC45,CTSV,DDX58,E2F8,ESCO2,ETS2,HMGB2,HMMR,OPTN,PRC1,RRM2,SAMD9L,SPC24,SPC25
ID2	transcription regulator		0.816	-0.006	0.832	0.00103	ADM,CD44,CSF1,E2F2,ETS2,ICAM1,IFNGR2,PIK3C2B,PIK3R1,ZEB1	Akt,HIF1A,ID2,JUN,LEF1,PGR,TP53
C/EBP	group		1.067	0.195	0.68	0.00105	CDK2,LCN2,MMP1,PTGES,PTGS2	C/EBP,CEBPA,CEBPB,CREB1,CTNNB1,Creb,EGFR,EGR1,FOS,JUN,Jnk,MYC,NFKBIA,NFkB (complex),NfkB1-RelA,PPARG,RNA polymerase II,SP1
BSG	transporter		1.473	0.118	1.217	0.00105	CCL20,CXCL8,MMP1,PLAUR,PLK1	APP,BSG,CEBPB,CTNNB1,EGR1,ERK1/2,HIF1A,IL18,JUN,LEF1,NFKB1,NFKBIA,NFkB (complex),NOTCH1,NR3C2,PPARG,RAC1,RELA,STAT1,STAT3,TCF,TCF4
BAPTA-AM	chemical reagent		-1.452	-0.172	-1.076	0.00105	CXCL8,FN1,ICAM1,MMP16,PTGS2	BAPTA-AM,CALR,CTNNB1,Ca2+,FOS,IKK (complex),Ikb,JUN,NFKB1,NFKBIB,NFKBIE,NFkB (complex),NOTCH1,PLA2G4A,RELA,SP1,SRC,STAT3,TP53,estrogen receptor
AGER	transmembrane receptor		0.117	0.086	-0.063	0.00106	CSF1,CXCL2,CXCL8,ICAM1,IFIT1,PTGS2	AGER,CEBPB,CREB1,ERK,HIF1A,HMGB1,IL6,IRF1,IRF3,IRF5,IRF7,JUN,NFKB1,NFKBIA,NFkB (complex),PPARG,RELA,RELB,STAT3,TLR9,Tnf (family)
MYB	transcription regulator		0.602	0.202	0.076	0.00107	ADM,BRCA1,FN1,MMP1,PCNA,POLA1,PTGS2,RGCC	ADM,Akt,CEBPB,CREB1,EGR1,ERK,FOS,HIF1A,JUN,Jnk,LEF1,MYB,MYC,NFkB (complex),NfkB1-RelA,PGR,PPARG,SHH,TP53,YAP1
suramin	chemical drug		-0.903	-0.017	-0.869	0.00108	CXCL8,ICAM1,LOX,PTGS2	ATP,CREB1,CREBBP,CXCL8,HMGB1,JAK2,JUN,NFKBIA,NFkB (complex),NR3C1,P2RY2,RELA,STAT1,STAT3,STAT5A,histamine,suramin
deoxynivalenol	chemical toxicant					0.00108	CXCL8,FBN1,ICAM1,PCNA	AR,CEBPB,CREBBP,CXCL8,EGR1,FOS,HIF1A,IGF1,JUN,Jnk,MYC,NFKBIA,NFkB (complex),NR3C2,NfkB1-RelA,PGR,PPARG,RELA,SP1,STAT3,deoxynivalenol,progesterone
LTB4R	g-protein coupled receptor	Activated	2	0.158	1.685	0.00108	CXCL2,CXCL8,LDLR,PTGS2	CCL5,CEBPB,CREB1,CTNNB1,ERK,FOS,HIF1A,IL13,IL6,JUN,LTB4R,NFKBIA,NFkB (complex),NR3C2,PPARG,RAC1,RELA,STAT3
POU5F1	transcription regulator		0.425	0.084	0.162	0.00109	AHR,BRCA1,CARD6,CASP10,DUSP5,GBP3,GBP4,HOXB3,MEIS1,MYBL2,SERPINA1,TNFRSF21,TXNRD1,ZEB1	POU5F1,SOX2
triptolide	chemical drug		-1.459	-0.118	-1.202	0.00114	CXCL8,ICAM1,MMP1,PCNA,PTGS2,TLR2	CEBPB,CREBBP,EGR1,EP300,ESR1,HMGB1,IL17A,JUN,MYC,NFKB1,NFKBIA,NFkB (complex),P38 MAPK,RELA,SMAD4,SP1,STAT3,cytokine,triptolide
cyclophosphamide	chemical drug		1.671	0.131	1.354	0.00114	CASP8,CD44,IER3,LAMC2,PSMB8,SOX9	Akt,CREBBP,ESR1,HIF1A,JUN,LEF1,NFKBIA,NFkB (complex),PGR,RELA,TNF,TP53,cyclophosphamide
NOD2	other	Activated	2.433	0.211	1.919	0.00114	CXCL2,CXCL8,ICAM1,IER3,PTGES,TNFAIP3	C5,CEBPB,CREB1,CREBBP,Creb,ERK,HIF1A,IL1B,JUN,NFKB1,NFKBIA,NFkB (complex),NOD2,NR3C1,PPARG,RELA
nitroprusside	chemical drug		-0.068	0.04	-0.147	0.00115	ADM,DUSP6,IFNGR2,PTGS2,TLR2	Akt,CREB1,CREBBP,ESR1,FOS,HIF1A,HMGB1,JUN,LEF1,MAPK8,NFKB1,NFKBIA,NFkB (complex),NR3C1,PGR,PRKCD,RELA,RELB,TNF,TP53,nitroprusside
diethylnitrosamine	chemical toxicant		1.698	0.024	1.64	0.00115	CASP8,CD63,CSTB,ETS2,IGFBP2,LCN2,PCNA
brefeldin A	chemical - endogenous non-mammalian		-1.317	-0.005	-1.306	0.00115	CD44,GJA1,HLA-A,HLA-B,PTGS2	CTNNB1,F2R,FOS,JUN,LEF1,MMP9,NFATC2,NFKB1,NFKBIA,NFkB (complex),NOTCH1,NRAS,RELA,SP1,STAT1,STAT3,TCF,TCF4,TLR4,brefeldin A
vorinostat	chemical drug		-0.043	0.013	-0.086	0.00118	BRCA2,CARD6,CASP8,CXCL8,ICAM1,IRF1,LDLR,LIPG,MCM2,MYBL2,PTGES,PTGS2	CEBPB,CREB1,CREBBP,EP300,ERK,ESR1,HIF1A,HMGB1,Histone h3,IKK (complex),Ikb,JUN,NFKB1,NFKBIA,NFKBIB,NFKBIE,NFkB (complex),PPARG,RELA,RNA polymerase II,SMAD4,SP1,vorinostat
Ca2+	chemical - endogenous mammalian		1.338	0.133	0.949	0.00118	AHR,CDK2,CXCL8,DBP,E2F2,FN1,FOSL2,ICAM1,IRF1,PTGS2,SGK1,STC1	CEBPB,CREB1,CREBBP,CTNNB1,Ca2+,Creb,EGFR,EP300,ESR1,FOS,FOSL1,FOXO3,HDAC1,JUN,MAPK14,NFE2L2,NFKBIA,NFkB (complex),NOTCH1,Pkc(s),SMAD4,SP1,Vegf
miR-4694-5p (miRNAs w/seed GGUGUUA)	mature microrna		-0.408	-0.241	0.77	0.00121	CD44,CKAP2,ERAP2,FANCD2,GAD1,HELLS,HTATIP2,IER3,IRAK2,IRF1,LAMC2,LCN2,LHFPL2,PRKCD,PTP4A2,RAD54B,SAPCD2,SFXN2,SGMS1,SLC4A4,TSC22D3,TSPAN3,ULBP1,ZNF367
INSIG1	other	Inhibited	-2.611	-0.236	-1.996	0.00121	CD68,CXCL2,LCN2,LDLR,LIPG,PTGES,VNN1	INSIG1,NFE2L2,NFkB (complex),NOTCH1,RELA,SP1,cholesterol
miR-610 (miRNAs w/seed GAGCUAA)	mature microrna		0.688	-0.241	1.737	0.00122	B3GNT9,CDK2,CENPA,EPHA3,FEN1,GGCT,GINS2,IFIT5,MEIS1,METTL7A,OAS2,PIP5KL1,RFC3,RIMS4,RSAD2,SGO1,SH3TC2,THSD4,TPP1
R-WIN 55,212	chemical reagent		-0.039	-0.16	0.282	0.00123	CDK2,CXCL8,E2F2,ICAM1	AKT1,CREB1,FOXO3,NFKBIA,NFKBIB,PPARG,R-WIN 55,212
RPSA	translation regulator		-1.982	-0.144	-1.696	0.00123	GBP3,GBP4,PTGS2,TAP1	IRF1,NFKBIA,NFkB (complex),RELA,RPSA,STAT3,lipopolysaccharide
RELB	transcription regulator		-0.064	0.104	-0.271	0.00123	B2M,CCL20,CXCL8,FANCD2,PTGS2,TNFAIP2	CREBBP,EP300,HIF1A,JUN,NFKB1,NFKBIA,NFkB (complex),RELA,RELB,SP1
PRNP	other		-1.094	0.026	-1.157	0.00123	AHR,CD44,ETS2,GJA1,PLAUR,SOX9	CEBPB,CTNNB1,EGR1,ERK1/2,JUN,LEF1,P38 MAPK,PPARG,PRNP,RELA,SP1,STAT3,TCF,TCF4
eplerenone	chemical drug		-1.925	-0.176	-1.585	0.00123	CD68,FN1,ICAM1,PTGS2	CEBPB,Creb,IL6,JUN,NFkB (complex),NR3C1,NR3C2,PPARG,PPARGC1A,RELA,STAT3,aldosterone,eplerenone,estrogen receptor
CCNK	kinase		-1.964	0.241	-2.436	0.00123	BRCA1,FANCD2,FANCI,RFC5
CASP3	peptidase		1	0.086	0.828	0.00123	CAPN2,CASP4,CDK2,RAD51	CASP3,E2F1,E2F4,E2f,RB1,RBL1,TP53
cadmium	chemical toxicant		1.432	0.099	1.213	0.00123	B2M,C3,LOX,PECR,PTGS2,SGK1	CEBPB,CREB1,CTNNB1,EGR1,ERK1/2,FSH,JUN,PPARG,cadmium
ZNF281	transcription regulator	Inhibited	-2	-0.017	-1.966	0.00123	BLM,CXCL2,FANCD2,PTGS2
TSC22D3	transcription regulator		-0.83	-0.064	-0.69	0.00126	CXCL8,ICAM1,PTGS2,SGK1,TLR2	CCL2,CEBPB,CREB1,CREBBP,CSF2,CXCL8,EGR1,IL17A,Ikb,JUN,NFKB1,NFKBIA,NFkB (complex),P38 MAPK,RELA,SP1,STAT3,TP53,TSC22D3
LMNB1	other					0.00126	B2M,FBN1,GJA1,LDLR,RAD51	CEBPB,CTNNB1,EGR1,ERK1/2,JUN,LMNB1,PPARG
AGN194204	chemical drug	Activated	2.449	0.213	1.928	0.00126	FNBP1,GBP3,GJA1,IFITM3,IRF1,KIF20A,PLK1,PRC1,TAP1
pyrimidin-2-one beta-ribofuranoside	chemical reagent					0.00127	CDK2,GAD1,SQSTM1
PLA2G4A	enzyme					0.00127	CXCL8,ICAM1,PTGS2	CEBPB,Creb,EGR1,FOS,FOXO3,JUN,NFE2L2,NFKB1,NFKBIA,NFkB (complex),PLA2G4A,PPARG,RELA,STAT1,ceramide,leukotriene C4,oleic acid,palmitic acid,prostaglandin E2
nystatin	chemical drug					0.00127	CXCL8,ICAM1,LCN2	CEBPB,CREB1,EGR1,ERK,FOS,HIF1A,JUN,Jnk,MYC,NFATC2,NFE2L2,NFKB1,NFKBIA,NFkB (complex),NOTCH1,NfkB1-RelA,PPARG,RELA,SP1,STAT1,TLR4,cholesterol,nystatin
NFkB (family)	group					0.00127	CXCL8,PTGS2,TNFAIP3	IL18,IL1B,JUN,NFKB1,NFKBIA,NFkB (complex),NFkB (family),NR3C1,RELA
MVP	other					0.00127	CXCL2,CXCL8,ICAM1	CEBPA,CEBPB,CREB1,MVP,NFkB (complex),PPARG,RNA polymerase II
loxoribine	chemical drug					0.00127	CXCL8,PTGES,PTGS2	CEBPB,CREB1,CREBBP,ERK,HIF1A,JUN,NFKB1,NFKBIA,NFkB (complex),PPARG,RELA,loxoribine
miR-4714-5p (and other miRNAs w/seed ACUCUGA)	mature microrna		-0.408	-0.241	0.77	0.00128	ACKR3,AMIGO2,C19orf66,CCDC69,CENPA,E2F2,FAM49A,FSBP,GAD1,GBP4,GFPT2,GLS2,HLTF,HMMR,LIF,MMP1,NEU1,PECR,PLSCR4,RAD54B,SNTB1,TRIM34,TRIM6-TRIM34,ZNF367
RARB	ligand-dependent nuclear receptor		0.561	0.061	0.417	0.0013	CXCL2,CXCL8,DDX58,ICAM1,IFIT1,IFITM1,MMP1,PTGS2	CEBPA,CEBPB,CREB1,CTNNB1,Creb,EGR1,ERK1/2,IRF1,IRF9,JUN,NFkB (complex),PPARG,RARA,RARB,RELA,RNA polymerase II,SPI1,STAT1,STAT2,STAT3,STAT6,isotretinoin,tretinoin
CXCL12	cytokine		1.901	0.143	1.481	0.0013	AKR1C3,CD44,CDK2,CXCL8,FN1,GAD1,ICAM1,IFNGR2,PRKCD,PTGS2	CALR,CEBPB,CREBBP,CTNNB1,CXCL12,CXCL8,Ca2+,EGR1,ERK1/2,FOS,JUN,Jnk,MYC,NFKBIA,NFkB (complex),NOTCH1,NfkB1-RelA,PPARG,RELA,SP1,SRC,STAT3,estrogen receptor
epinephrine	chemical - endogenous mammalian					0.00131	CDK2,CXCL8,FTH1,PCNA,POLA1,PTGS2	ADRA1D,AR,CALR,CEBPB,CREBBP,CTNNB1,Ca2+,EGF,ETS1,FOS,HRAS,JUN,MYC,NFKBIA,NFkB (complex),NOTCH1,NR3C2,PGR,PPARG,SP1,STAT3,TP53,epinephrine,progesterone
captopril	chemical drug	Activated	2.412	0.055	2.28	0.00131	CD44,IER3,LAMC2,LCN2,PSMB8,PTGS2
ID3	transcription regulator		1.912	-0.016	1.953	0.00135	ADM,CD44,CSF1,CXCL8,E2F2,ETS2,ICAM1,IFNGR2,PIK3C2B,PIK3R1	Akt,CEBPB,CREBBP,CXCL8,HIF1A,ID3,IFI16,IL6,JUN,LEF1,NFKBIA,NFkB (complex),PGR,PPARG,RELA,RNA polymerase II,SP1,STAT3,TP53
CCN5	growth factor	Inhibited	-2.236	-0.042	-2.141	0.00138	CD44,FN1,LAMB3,LAMC2,ZEB1	Akt,CCN5,CTNNB1,HIF1A,JUN,LEF1,PGR,STAT3,TCF,TCF4,TP53
miR-760-3p (and other miRNAs w/seed GGCUCUG)	mature microrna		-1.715	-0.241	-0.312	0.00139	ACKR3,APOL6,BRCA1,BST2,BTN3A2,CD68,CENPA,CSF1,EME1,FCMR,GMPR,HTATIP2,LIF,LMNB1,MAFF,MMP16,NFKBIE,POLA1,PRIM1,PTP4A2,RIMS4,RNF24,RRBP1,RSAD2,SAPCD2,SGK1,SH3PXD2A,SPC24,ST6GAL1,TNFAIP2,TNIP1,TSC22D3,UBE2L6,XAF1
proteasome inhibitor PSI	chemical - protease inhibitor		-1.091	0.085	-1.259	0.0014	BRCA1,CXCL2,MCM10,SQSTM1
NGFR	transmembrane receptor		1.177	0.094	0.992	0.0014	CDK2,LDLR,PCNA,PLAT	APP,HIF1A,NFKBIA,NGFR,NOTCH1,RELA,STAT1
miR-133a-3p (and other miRNAs w/seed UUGGUCC)	mature microrna		-1.224	-0.241	0	0.0014	ARHGEF39,B3GNT9,CTSV,FAM49A,FOSL2,GEM,HELLS,IFI44,IFIT2,KRT7,LAMB3,LHFPL2,LPIN2,MAFF,MEIS1,PLSCR4,PRR15L,PTPRH,RFC3,RIMS4,SAMD9,SFXN2,SGK1,SOX9,STC1,TRIM38
EDN1	cytokine		1.695	0.191	1.102	0.0014	CDC25A,CXCL8,FN1,GJA1,ICAM1,MMP1,PLAUR,PLCB4,PRKCD,PTGS2	CEBPB,CREB1,CREBBP,CTNNB1,EDN1,EGR1,FOS,HIF1A,HRAS,JUN,Jnk,MAPK14,MYC,NR3C2,NfkB1-RelA,RAC1,RELA,SP1,SRC,estrogen receptor
NFE2L2	transcription regulator		1.511	0.159	0.886	0.00144	ABCC3,AHR,ARHGEF3,BRCA1,CXCL2,CXCL8,FKBP5,FN1,FTH1,HTATIP2,IFNGR2,MAFF,NCF2,PTGS2,SQSTM1,TXNRD1	Akt,CREB1,CREBBP,CXCL8,Creb,FOSL1,HIF1A,IL4,JUN,LEF1,NFE2L2,NFKB1,NFKBIA,NFkB (complex),PGR,Pkc(s),RARB,RELA,STAT1,STAT3,STAT6,TP53
USP1	peptidase					0.00147	FANCD2,FANCI
Rsk	group					0.00147	CXCL2,CXCL8	ATP,CEBPA,CEBPB,CREB1,CREBBP,CTNNB1,CXCL8,Creb,HMGB1,IKBKB,NFKB1,NFKBIA,NFkB (complex),NR3C1,PPARG,RELA,RNA polymerase II,Rsk,STAT3,TBP
pyocyanin	chemical reagent					0.00147	CXCL8,ICAM1	CEBPB,CREBBP,CTNNB1,CXCL8,EGR1,ERK1/2,JUN,NFKBIA,NFkB (complex),PPARG,RELA,STAT3,pyocyanin
PELI2	enzyme					0.00147	CXCL2,CXCL8	CEBPB,CREB1,ERK,IKBKG,JUN,NFKB1,NFKBIA,NFKBIB,NFkB (complex),PELI2,PPARG,RELA
NOX5	ion channel					0.00147	PTGES,PTGS2	CEBPB,CTNNB1,EGR1,ERK1/2,JUN,NOX5,PPARG
miR-4684-3p (miRNAs w/seed GUUGCAA)	mature microrna		-0.447	-0.241	0.629	0.00147	ACKR3,ASPH,BTC,CPEB3,E2F8,FAM49A,HRH1,LAMC2,LHFPL2,METTL7A,PCLAF,PTP4A2,SDC2,TNFRSF21,TRIM34,TRIM6-TRIM34,ULBP1,UNG,ZDHHC1,ZNF367
methyl cellosolve	chemical reagent					0.00147	PLK1,SQSTM1
lansoprazole	chemical drug					0.00147	CXCL8,PTGS2	CEBPB,EGR1,JUN,P38 MAPK,RELA,SP1,lansoprazole
HSPB6	other					0.00147	CXCL8,ICAM1	CEBPB,CTNNB1,EGR1,HIF1A,HSPB6,JUN,P38 MAPK,PI3K (complex),RELA,SP1
FEZF1	other					0.00147	CDK2,MMP1
colfosceril palmitate	chemical - endogenous mammalian					0.00147	CXCL8,ICAM1	CEBPB,CREB1,EGR1,ERK,JUN,NFATC2,NFKBIA,NFkB (complex),P38 MAPK,PPARG,RELA,SP1,STAT1,TLR4,colfosceril palmitate
clomiphene	chemical drug					0.00147	LDLR,LIF
CHFR	enzyme					0.00147	KIF22,PLK1	AR,CHFR,TP53
CDK19	kinase					0.00147	CXCL2,CXCL8
CC8490	chemical drug					0.00147	CXCL8,IER3
CC-122	chemical drug					0.00147	DDX58,IFIT3
rottlerin	chemical toxicant		-0.664	-0.202	-0.19	0.0015	CXCL8,ICAM1,IL32,PCNA,PRKCD,PTGS2	CEBPB,CREBBP,CTNNB1,EGR1,FOS,Gsk3,IKK (complex),Ikb,JUN,NFKB1,NFKBIB,NFKBIE,NR3C1,P38 MAPK,PLA2G4A,RELA,SP1,SRC,estrogen receptor,rottlerin
PTPRJ	phosphatase		1.342	0.222	0.846	0.0015	CXCL2,OASL,PLAT,PLAUR,PTGS2	CEBPB,CREB1,CTNNB1,Creb,EGFR,FOS,HIF1A,HMGB1,JUN,LEF1,MAPK3,MYC,NFKB1,NFKBIA,NFkB (complex),PTPRJ,SP1,STAT1,STAT3,TBX5,TCF,TCF4,cytokine
wortmannin	chemical - kinase inhibitor		-1.041	-0.125	-0.658	0.00151	CD44,CDK2,CSF1,CXCL8,E2F2,FN1,ICAM1,IRF1,PCNA,PTGS2	CALR,CEBPB,CREBBP,Ca2+,Creb,EGR1,IL2,IL6,JUN,NFKB1,NFKBIA,NFkB (complex),NOTCH1,PPARG,PTGS2,RELA,SP1,STAT3,STAT5a/b,TP53,prostaglandin E2,wortmannin
miR-7851-3p (miRNAs w/seed ACCUGGG)	mature microrna		-0.174	-0.241	1.208	0.00152	AMPD3,APOL6,BCL11B,CACNG4,CASP10,E2F2,FAM234B,FAM49A,FTH1,GLS2,LHFPL2,MAFF,METTL7A,NFKBIE,OSMR,PECR,QSOX1,SAPCD2,SGO1,SH3PXD2A,SLC25A30,SLC4A4,SPC24,STC1,TMEM97,TNFAIP2,TPCN1,TPP1,TRIM34,TRIM47,TRIM6-TRIM34,UBE2L6,WDR76
TREX1	enzyme					0.00156	IFI44,IFIT2,OASL
TNFAIP2	other					0.00156	IL15RA,IRF1,PLAT
TAP1	transporter					0.00156	CXCL8,HLA-A,IFIT1	CTNNB1,IRF3,IRF5,MAP3K7,RELA,STAT3,TAP1
PADI2	enzyme					0.00156	CXCL2,CXCL8,PTGS2	HIF1A,JUN,NFKB1,NFKBIA,NFkB (complex),PADI2,RELA
CAPN3	peptidase					0.00156	FTH1,NCF2,PTGS2	CAPN3,HIF1A,JUN,NFKB1,NFKBIA,NFkB (complex),RELA
caffeic acid	chemical drug					0.00156	AHR,CXCL8,PTGS2	ATP,CEBPB,CREB1,CREBBP,Creb,EGR1,HIF1A,HMGB1,JUN,MAP2K1,MYC,NFKB1,NFKBIA,NFkB (complex),NR3C1,P38 MAPK,RELA,SP1,caffeic acid
BTC	growth factor					0.00156	CCL20,CXCL8,PTGS2	AKT1,BTC,CEBPB,CREB1,CTNNB1,Creb,D-glucose,EGF,EGR1,ERBB2,ERK1/2,ETS1,FOXO3,HDAC1,HIF1A,JUN,NFKBIA,NFKBIB,PPARG,RB1,SP1,SP3,TP53,estrogen receptor
BDKRB2	g-protein coupled receptor					0.00156	CD44,ICAM1,PTGS2	APP,BDKRB2,CCL2,CEBPB,CREBBP,CTNNB1,CXCL8,EGR1,ERK1/2,HIF1A,IRF3,JUN,NFKBIA,NFkB (complex),NOTCH1,PPARG,PRKCA,RELA,SPI1,STAT1,STAT3
AIMP1	cytokine					0.00156	CXCL2,CXCL8,ICAM1	AIMP1,CTNNB1,FOXO1,HIF1A,JUN,MYC,NFKB1,NFKBIA,NFkB (complex),RELA,RHOA,Rock,SP1,TNFRSF1A,YAP1,estrogen receptor
n-nitrosomethylbenzylamine	chemical toxicant					0.00157	CD44,DUSP5,HMMR,LAMB3,PCLAF,PCNA,PECR,PTGS2
UXT	transcription regulator		1.98	-0.165	2.307	0.00158	BRIP1,CXCL8,FKBP5,TNFAIP3
parthenolide	chemical drug		-1.964	-0.103	-1.761	0.00158	CXCL2,CXCL8,LIF,PTGS2	CEBPB,CREBBP,CTNNB1,CXCL8,FOXO3,HMGB1,JUN,MAPK8,MYC,NFE2L2,NFKB1,NFKBIA,NFkB (complex),NR3C1,RELA,STAT1,STAT3,TBX5,palmitic acid,parthenolide
3-methyladenine	chemical toxicant		1.788	0.016	1.76	0.00158	CXCL2,CXCL8,PTGS2,SQSTM1	26s Proteasome,3-methyladenine,CDKN2A,CEBPB,CREBBP,CXCL8,EGR1,HDAC1,IRF3,IRF5,IRF7,JUN,NFE2L2,NFKBIA,NFkB (complex),NOTCH1,P38 MAPK,RARB,RELA,SP1,STAT1,STAT3,TBK1,TP53,VDR,cholesterol
MMP9	peptidase		1.4	0.076	1.233	0.00161	CD44,CD68,CXCL2,GJA1,ICAM1,SERPINA1	CEBPB,CREB1,CREBBP,CTNNB1,CXCL8,Creb,EGR1,FOS,IL13,JUN,MMP9,MYC,NFKBIA,NFkB (complex),P38 MAPK,PPARG,RELA,SP1,STAT3,TGFB1,VEGFA
NFKBIB	transcription regulator					0.00163	CARD6,CTSV,CXCL2,CXCL8,ICAM1	BCL10,CEBPD,CREBBP,Creb,HIF1A,IKBKB,NFKB1,NFKBIA,NFKBIB,NFkB (complex),NR3C1,REL,RELA,RELB,TNFAIP3,TP63
MAP3K1	kinase		0.987	0.173	0.641	0.00163	CXCL8,IKBKB,LDLR,PLAUR,PTGS2	CEBPB,CREB1,CREBBP,Creb,FOS,HIF1A,JUN,MAP2K1,MAP2K6,MAP3K1,MAPK14,MAPK3,MYC,NFKBIA,NFkB (complex),NR3C1,RAS,SP1,STAT3,TBP,VDR
L-methionine	chemical - endogenous mammalian					0.00163	BRCA1,CXCL2,ETS2,PLAT,PRC1	JUN,L-methionine,NFKBIA,NFkB (complex),RELA,SPP1,STAT3
SMAD4	transcription regulator		1.579	0.094	1.298	0.00165	CCL20,CSF1,DOCK4,FN1,GJA1,ICAM1,IER3,MMP1,PTGS2,RGCC,SGK1	CEBPB,CREB1,CREBBP,CTNNB1,EGR1,EP300,ERK1/2,ESR1,FOS,JUN,MAPK14,MYC,NFKB1,NFKBIA,NFkB (complex),P38 MAPK,PPARG,RELA,SMAD4,SP1,STAT3
VIP	other		-1.604	-0.026	-1.539	0.00169	CASP8,CXCL2,CXCL8,IRAK2,IRF1,PTGS2,TLR6	CREBBP,HIF1A,IFNG,IL10,IRF1,IRF7,IRF9,NFKB1,NFKBIA,NFkB (complex),RELA,RNA polymerase II,SPI1,STAT1,STAT2,STAT3,STAT6,VIP
pioglitazone	chemical drug		-0.854	0.021	-0.915	0.00169	BRCA1,CXCL8,FN1,ICAM1,LDLR,NCEH1,NCF2,PCNA,PTGS2	ADIPOQ,CEBPA,CEBPB,CTNNB1,Creb,EGR1,EP300,ERK1/2,Ikb,JUN,NFKBIA,NFkB (complex),PGR,PPARG,PTGS2,RELA,RNA polymerase II,SP1,TP53,hyaluronic acid,pioglitazone
miR-3123 (miRNAs w/seed AGAGAAU)	mature microrna		0.5	-0.241	1.462	0.0017	CASP8,CXCL2,FSBP,HLA-E,LMNB1,PCNA,PECR,PLSCR4,RAD54B,RFC3,RMI2,SAMD9L,SLFN5,SOX9,SPC25,SPIN4
spironolactone	chemical drug		-1.755	-0.068	-1.592	0.00171	ABCC3,FN1,ICAM1,LOX,PTGS2,ULBP1	CREB1,CTNNB1,Creb,EGR1,EPAS1,FGF2,FOS,FOSL1,JUN,Jnk,LEP,MYC,NFE2L2,NFKBIA,NFkB (complex),NR3C1,NR3C2,NfkB1-RelA,Pkc(s),RELA,SP1,spironolactone
apigenin	chemical - endogenous non-mammalian		-1.491	-0.17	-1.117	0.00171	CASP8,CDK2,CXCL8,ICAM1,MMP1,PTGS2	CEBPB,CREB1,CTNNB1,Creb,EGFR,EGR1,ERK,FOS,HMGB1,JUN,Jnk,MYC,NFKB1,NFKBIA,NFkB (complex),NOTCH1,NfkB1-RelA,PPARG,RNA polymerase II,SP1,apigenin,cytokine,estrogen receptor,resveratrol
miR-344a-5p (and other miRNAs w/seed CAGGCUC)	mature microrna		-0.962	-0.241	0.288	0.00173	ATP10D,B3GNT9,CASP8,CENPH,CSF1,EME1,FAM167A,FANCI,FOSL2,GINS2,HTATIP2,IFI35,LAMB3,LDLR,MEIS1,MOB3C,MX2,NKAIN1,POLA1,RFC5,RNF24,SH3PXD2A,ST6GAL1,STC1,TSC22D3,TSPAN3,ZIC5
UBE2I	enzyme		-1	-0.017	-0.966	0.00177	IRF1,SGK1,SOX9,TAP1	MYC,NFKB1,NFKBIA,NFkB (complex),RELA,STAT3,UBE2I
platelet activating factor	chemical - endogenous mammalian		1.459	0.168	1.095	0.00177	FN1,ICAM1,MMP1,PLAUR,PTGS2	CEBPB,CREB1,CTNNB1,EGR1,FOS,JUN,Jnk,MYC,NFkB (complex),NfkB1-RelA,P38 MAPK,PLAU,RELA,SP1,SRC,STAT3,estrogen receptor,platelet activating factor,superoxide
miR-4764-3p (miRNAs w/seed UAACUCC)	mature microrna		-0.258	-0.241	0.674	0.00177	AMPD3,APOL6,ARSG,GGCT,HELLS,LHFPL2,METTL7A,MOB3C,NCF2,PLSCR4,RMI2,SFXN2,SNTB1,SPC24,TNFAIP2
IL36A	cytokine		1.966	0.241	1.493	0.00177	CCL20,CXCL2,CXCL8,LCN2	CEBPB,HIF1A,IL36A,IL6,JUN,NFKB1,NFKBIA,NFkB (complex),PPARG,RELA,STAT3
Am 580	chemical toxicant		1.963	0.211	1.548	0.00177	ADM,IRF1,PLAT,SOX9
FGF10	growth factor	Activated	2.236	0.231	1.72	0.00177	IL10RB,LDLR,PTGS2,SOX9,VNN1	CEBPB,CTNNB1,EGR1,ERK1/2,FGF10,JUN,PPARG
USF1	transcription regulator		1.964	0.18	1.61	0.00183	B2M,BRCA2,FBXO32,LDLR,PTGS2,TNFAIP3
NR4A2	ligand-dependent nuclear receptor		-0.49	0.076	-0.66	0.00183	ADM,CCL20,CXCL8,MMP1,PTGS2,TSC22D3	CCL2,CREBBP,CXCL8,ESR1,HIF1A,MMP1,NFKB1,NFKBIA,NFkB (complex),NR4A2,RELA,STAT3,TNF
CXCL8	cytokine		0.866	0.106	0.63	0.00183	ACKR3,CD44,CXCL2,CXCL8,ICAM1,PTGS2	CEBPB,CREB1,CXCL8,EGR1,FOS,HIF1A,HMGB1,IL6R,JUN,NFKB1,NFKBIA,NFkB (complex),P38 MAPK,RELA,SP1,STAT1,STAT3,histamine,leukotriene C4
methotrexate	chemical drug		-0.518	0.035	-0.62	0.00188	C1R,C2,C3,CASP4,CSF1,CTSV,CXCL8,ICAM1,LY96,PECR,PTGS2	AGER,CEBPB,CTNNB1,HIF1A,Hsp27,IL1B,IL6,JUN,NFKB1,NFKBIA,NFkB (complex),NR3C1,PPARG,RELA,STAT3,methotrexate
S1PR3	g-protein coupled receptor					0.0019	CD44,ICAM1,PTGS2	CEBPB,CREBBP,CTNNB1,CXCL8,EGR1,FOS,HIF1A,JUN,Jnk,MYC,NFKB1,NFKBIA,NFkB (complex),NfkB1-RelA,P38 MAPK,PI3K (complex),RELA,S1PR3,SP1,STAT3
RHOB	enzyme					0.0019	CXCL8,ICAM1,PTGS2	CTNNB1,EGR1,FOS,FOXO1,HIF1A,JUN,Jnk,MYC,NFKB1,NFKBIA,NFkB (complex),NR3C2,NfkB1-RelA,PLCE1,RAC1,RELA,RHOA,RHOB,STAT3,estrogen receptor
miR-154-5p (miRNAs w/seed AGGUUAU)	mature microrna		-1.291	-0.241	-0.359	0.0019	ARHGAP42,ARSG,BTC,CXCL8,GBP3,GMPR,IFIT2,LMNB1,NCEH1,NCF2,PCNA,RFC5,SGMS1,TCN1,ULBP1
farnesyl pyrophosphate	chemical - endogenous mammalian					0.0019	ICAM1,LIPG,PTGS2	CEBPA,CEBPB,CREBBP,CTNNB1,EGR1,FOS,HIF1A,HRAS,JUN,MYC,NFKBIA,NFkB (complex),NOTCH1,P38 MAPK,PGR,PPARG,RELA,RNA polymerase II,SP1,TP53,farnesyl pyrophosphate
erythromycin	chemical drug					0.0019	CXCL8,ICAM1,TLR2	HIF1A,JUN,NFKB1,NFKBIA,NFkB (complex),RELA,erythromycin
CGB3 (includes others)	other					0.0019	DUSP6,PTGS2,SGK1	CGB3 (includes others),CREB1,FSH
3-aminobenzamide	chemical toxicant					0.0019	BRCA2,ICAM1,PCNA	3-aminobenzamide,NFATC2,PARP1,TP53
miR-4513 (and other miRNAs w/seed GACUGAC)	mature microrna		-1.147	-0.241	-0.098	0.00191	AKR1C3,APOL6,ARHGEF39,B3GNT9,CD59,CENPA,FAM167A,FSBP,GSAP,HELLS,KLHL5,PIK3R1,RAD54B,RRM2,SGK1,SNPH,STX11,THSD4,TNFAIP3
PPARG	ligand-dependent nuclear receptor		0.896	0.07	0.654	0.00192	BRCA1,C3,CDK2,CXCL2,CXCL8,FN1,ICAM1,LAMB3,LDLR,MCM7,PCNA,PTGES,PTGS2,SERPINA1,SGK1,TSC22D3,VNN1	15-deoxy-delta-12,14 -PGJ 2,ADIPOQ,CEBPB,CEBPD,CREB1,CREBBP,CTNNB1,EGR1,ERK1/2,HIF1A,Ikb,JUN,MYC,NFE2L2,NFKBIA,NFkB (complex),PPARG,PPRC1,RELA,SP1,STAT3,pioglitazone,rosiglitazone
TRAF2	enzyme		0.926	0.009	0.903	0.00194	ADM,CXCL8,ICAM1,IKBKE,PLK1,TNFAIP3	CREBBP,HIF1A,IKBKG,IRF3,IRF5,IRF7,JUN,NFKB1,NFKBIA,NFKBIB,NFkB (complex),RELA,STAT1,TICAM1,TNFRSF1B,TRAF2
TBX5	transcription regulator		1.4	0.158	1.053	0.00194	CCL20,CDK2,CXCL2,CXCL8,GJA1,PTGS2	CTNNB1,HIF1A,JUN,LEF1,MYC,NFKB1,NFKBIA,NFKBIB,NFkB (complex),REL,RELA,STAT3,TBX5,TCF,TCF4
miR-4733-5p (miRNAs w/seed AUCCCAA)	mature microrna		-0.426	-0.241	0.702	0.00194	APOL6,ASPHD2,B3GNT9,CDC25A,DDX58,GGCT,GINS1,HELLS,HNMT,LAMC2,LRRC6,METTL7A,MIS18A,OSMR,TLR2,TMEM97,TRIM34,TRIM6-TRIM34,TSC22D3,UNG,VNN1,ZWILCH
miR-548e-5p (miRNAs w/seed AAAAGCA)	mature microrna		0.775	-0.241	1.706	0.00195	ARL6IP1,B2M,BTC,CASP8,CENPA,FSBP,HMGN5,MCM6,METTL7A,NMI,RAD54B,RGCC,SQSTM1,TMEM97,TRIP13
AHR	ligand-dependent nuclear receptor		0.814	0.028	0.724	0.00196	ADM,CASP8,CDK2,COL27A1,DUSP6,E2F8,FN1,HDAC9,IRF1,LYST,PLAT,PLK1,POLA1,PTGS2	AHR,CDKN2A,CEBPB,CREB1,CTNNB1,Creb,E2F1,E2F4,EGFR,HIF1A,IL6,JUN,MYC,NFKB1,NFKBIA,NFkB (complex),PPARG,RB1,RELA,SP1,STAT3,TP53
SELP	transmembrane receptor		1	0.17	0.66	0.00198	CXCL2,CXCL8,PLAUR,PRKCD	CEBPA,CEBPB,CSF3,EGR1,HMGB1,IFNG,IL4,IRF1,JUN,NFKB1,NFKBIA,NFkB (complex),P38 MAPK,RELA,SELP,SP1,STAT1,STAT3,STAT6,cytokine
NDRG1	kinase		1.195	0	1.195	0.00198	CASP4,CXCL2,CXCL8,MMP1	EGR1,FOS,JUN,Jnk,MYC,NDRG1,NfkB1-RelA
NCOA2	transcription regulator		1.72	0.14	1.356	0.00198	AHR,IFIT2,LDLR,LIPG,OASL,PTGS2,TSC22D3	CEBPA,CREB1,CREBBP,EP300,FOXO3,JUN,NCOA2,NFKBIA,NFkB (complex),NR3C1,PGR,PPARG,RELA,RNA polymerase II,TP53,TSC22D3,VDR
green tea polyphenol	chemical drug		-1.067	-0.06	-0.948	0.00198	CASP8,ICAM1,PIK3R1,PTGS2	CCL2,CDKN2A,E2F1,E2F4,EGR1,Hsp27,Ikb,JUN,LDL,MYC,NFKB1,NFKBIA,NFkB (complex),RB1,RELA,STAT3,TP53,green tea polyphenol
ciprofloxacin	chemical drug		0.522	0	0.522	0.00198	CD68,CTSA,CTSV,HLA-A,ICAM1,LDLR,TMPO	CEBPB,CTNNB1,EGR1,ERK1/2,JUN,PPARG,ciprofloxacin
OSCAR	other	Activated	2	0.109	1.781	0.00198	CCL20,CXCL2,CXCL8,ICAM1	CEBPB,CREBBP,CTNNB1,CXCL8,HIF1A,IL1B,JUN,MYC,NFKB1,NFKBIA,NFKBIB,NFkB (complex),NR3C1,OSCAR,RELA,STAT1,STAT3,TBX5,TNFRSF1B
EWSR1	other	Inhibited	-2	0.225	-2.45	0.00198	ACKR3,KIF20A,PCLAF,RRM2	CCND1,CCNE1,E2F1,E2F3,E2f,EWSR1,RB1
miR-506-5p (miRNAs w/seed AUUCAGG)	mature microrna		0.943	-0.241	1.964	0.00199	ACKR3,ASPH,DBP,DDX60,ERAP2,ESCO2,EXO1,FAM234B,FSBP,GJB2,HAUS4,HELLS,HLA-B,HOXB3,OAS2,RAD54B,RMI2,SPIN4
pirinixic acid	chemical toxicant		0.555	0.149	0.061	0.002	ABCC3,AKR1C3,C3,CD63,CDK2,CXCL8,FEN1,HLA-E,IFITM3,LAMB3,LCN2,LDLR,LPIN2,MYBL2,PCNA,PTGS2	CCL2,CEBPA,CEBPB,CREB1,IL6,JUN,NFKBIA,NFkB (complex),NR1H3,PGR,PPARA,PPARG,RNA polymerase II,STAT3,pirinixic acid
miR-8074 (miRNAs w/seed UAUGGCG)	mature microrna		-1.5	-0.241	-0.538	0.002	AMIGO2,ASPH,BCL11B,CXCL8,FAM167A,FMN1,GSAP,HMGN5,KNL1,LHFPL2,PTP4A2,SGMS1,SH3TC2,TMPO,TSC22D3,XAF1
miR-4266 (miRNAs w/seed UAGGAGG)	mature microrna		-0.392	-0.241	0.834	0.00201	B3GNT9,CDCA7,CHN2,GFPT2,HAUS4,HELLS,IER3,IKBKB,MCM10,METTL7A,NCEH1,PRR15L,PTP4A2,RFC3,RIMS4,SGMS1,SLC4A4,ST6GAL1,STX11,TAPBP,TICRR,TNFAIP2,TRIM34,TRIM6-TRIM34,WDR76,ZIC5
CNTF	cytokine		0.106	0.044	0.02	0.00207	CXCL8,GJA1,IRF1,LIF,MMP1,OXCT1	CEBPB,CNTF,CREB1,CTNNB1,EGR1,FOS,HIF1A,JUN,Jnk,LIF,MYC,NFKB1,NFKBIA,NFkB (complex),NfkB1-RelA,PI3K (complex),RAS,RELA,SP1,STAT3
IL32	cytokine		0.926	0.14	0.652	0.00208	CXCL8,ICAM1,IL32,PCNA,PTGS2	Akt,CEBPA,CEBPB,CREBBP,CXCL8,EGR1,HDAC1,HIF1A,HMGB1,IL32,JUN,LEF1,MYC,NFKB1,NFKBIA,NFkB (complex),P38 MAPK,PGR,PPARG,RELA,SP1,STAT3,TP53,cytokine
MSC	transcription regulator	Activated	2.236	0.092	2.031	0.00208	AMPD3,DDX60,IFI44,IFIT1,XAF1
hexachlorobenzene	chemical toxicant	Activated	2.236	0.207	1.774	0.00208	CD44,IER3,LAMC2,LCN2,PSMB8
miR-5684 (miRNAs w/seed ACUCUAG)	mature microrna	Inhibited	-2.324	-0.241	-1.392	0.0021	ASPHD2,DYRK3,FAM234B,GFPT2,GSDME,HELLS,HOXB3,MMP1,NCEH1,OAS2,PLAT,PLSCR4,RMI2,RSAD2,TXNRD1
miR-432-3p (and other miRNAs w/seed UGGAUGG)	mature microrna		-1.633	-0.241	-0.454	0.00212	CHN2,CNTNAP2,CSF1,DCLRE1B,EXO1,FAM114A1,FAM167A,FAM234B,GJA1,HMGN5,LAMC2,LYST,MOB3C,NKAIN1,NMI,OASL,PLAT,PTPRH,RMI2,RSAD2,SLC24A3,TNFAIP3,TRIM34,TRIM6-TRIM34
ETV4	transcription regulator					0.00221	CXCL8,ETV4,FN1,PTGS2	CEBPB,CREBBP,EP300,ESR1,ETV4,SMAD4,SP1
S100A8	other		1.915	0.06	1.759	0.00222	CCL20,CXCL2,CXCL8,DYRK3,GJB2,ICAM1,MMP1,PTGES,SGK1	CEBPB,CTNNB1,EGR1,ERK1/2,IL22,JUN,MYC,NFATC2,NFKB1,NFKBIA,NFkB (complex),P38 MAPK,PPARG,RELA,S100A8,SP1,STAT1,STAT3,TLR4
N-methyl-D-aspartate	chemical drug		1.154	0.137	0.883	0.00225	AMIGO2,C3,LIF,PSIP1,PTGS2	CEBPB,JUN,N-methyl-D-aspartate,NFATC2,NFKBIA,PARP1,RAS,SP1,STAT3,TP53
ZC3H14	other					0.00228	IL15RA,NMI,PLAT
phenyl-N-tert-butylnitrone	chemical reagent					0.00228	CXCL8,FN1,PTGS2	CALR,CEBPB,CTNNB1,Ca2+,EGR1,HIF1A,JUN,MMP1,NFKBIA,NFkB (complex),NOTCH1,P38 MAPK,RAS,RELA,SP1,STAT3,phenyl-N-tert-butylnitrone
P2RY2	g-protein coupled receptor					0.00228	CXCL8,ICAM1,PTGS2	ATP,CREB1,CREBBP,CTNNB1,CXCL8,HIF1A,HMGB1,JUN,NFKBIA,NFkB (complex),NR3C1,NR3C2,P2RY2,PLA2G4A,RAC1,RELA,STAT3,suramin
mir-515	microrna					0.00228	CD44,CXCL8,ZEB1	CREBBP,CXCL8,NFKBIA,NFkB (complex),RELA,STAT3,mir-515
miR-4662a-3p (miRNAs w/seed AAGAUAG)	mature microrna		1.069	-0.241	1.969	0.00228	AMPD3,BRCA2,CARD6,DCLRE1B,EPHA6,FSBP,GEM,GMPR,HAUS4,HMGN5,NAB1,RAD54B,SNX10,TMPO
leukotriene C4	chemical - endogenous mammalian					0.00228	CXCL8,ICAM1,PTGS2	CTNNB1,ERG,ETS1,FOS,HIF1A,IL13,JUN,MYC,NFKB1,NFKBIA,NFkB (complex),NR3C2,PPARG,RAC1,RELA,RELB,SMAD4,SP1,TP53,leukotriene C4
LBP	transporter					0.00228	CXCL8,IFIT1,TLR2	CD14,CEBPB,CREB1,EGR1,IL6,Ikb,JUN,LBP,NFKB1,NFKBIA,NFKBIB,NFkB (complex),P38 MAPK,PPARG,RELA,SP1,STAT3,lipoteichoic acid
KLK5	peptidase					0.00228	CCL20,CXCL2,ICAM1	Ige,JUN,KLK5,NFATC2,NFKBIA,NFkB (complex),STAT3
GPI	enzyme					0.00228	CXCL8,FN1,ZEB1	Akt,CTNNB1,FOXO1,GPI,HIF1A,JUN,LEF1,NFKBIA,NR3C2,PGR,RAC1,RELA,RHOA,STAT3,TCF,TCF4,TP53,estrogen receptor
fontolizumab	biologic drug					0.00228	IFI35,IL15RA,RSAD2
FKBP4	enzyme					0.00228	C3,IL15RA,LIF
ethidium	chemical drug					0.00228	MMP1,PCNA,PRC1
DAXX	transcription regulator					0.00228	CASP10,CASP8,MMP1
D609	chemical reagent					0.00228	CXCL8,MMP1,PTGS2	CEBPB,CREB1,CTNNB1,D609,FOS,HIF1A,JUN,MAPK3,N-acetylsphingosine,NFE2L2,NFKB1,NFKBIA,NFkB (complex),NOTCH1,PI3K (complex),RELA,SP1,ceramide,cholesterol
miR-211-3p (miRNAs w/seed CAGGGAC)	mature microrna		-1.606	-0.241	-0.557	0.00232	BTN2A2,CDC25A,EXO1,FUT1,GJA1,HLA-B,HLA-E,LIF,LPIN2,MX2,NKAIN1,PTGES,RMI2,RNF24,SH3PXD2A,SPRY4,SQSTM1,TMEM97,TNIP1
allopurinol	chemical drug		1.633	0.144	1.279	0.00233	CD44,IER3,LAMC2,LCN2,PSMB8,PTGS2	Akt,CEBPB,CREB1,EGR1,ERK,HIF1A,JUN,LEF1,NFKB1,NFKBIA,NFkB (complex),P38 MAPK,PGR,PPARG,RELA,SP1,TP53,allopurinol
miR-6768-5p (miRNAs w/seed ACACAGG)	mature microrna		-0.853	-0.241	0.276	0.00235	APOL6,ARHGAP42,ARHGEF3,AUNIP,DOCK4,ETV4,FAM167A,GJA1,HLA-B,HLA-E,LHFPL2,MEIS1,PIK3R1,PKMYT1,PRKCD,PTP4A2,RMI2,RNF24,RRM2,SNX10,TLR2,TMPO
miR-4713-5p (miRNAs w/seed UCUCCCA)	mature microrna		-1.715	-0.241	-0.312	0.00236	ADGRF1,BTN2A2,CASP10,CD68,CENPA,DUSP5,FBXO32,FEN1,FN1,FOSL2,GINS1,IFIT5,IL15RA,IRAK2,KLHL5,LDLR,MAFF,METTL7A,MOB3C,MYPN,PARM1,PIK3R1,PLAUR,RAD54B,RFC5,RGCC,RIMS4,RRM2,SLC25A30,SPC24,TNIP1,TSC22D3,UBE2L6,ZEB1
miR-4535 (miRNAs w/seed UGGACCU)	mature microrna		-1.732	-0.241	-0.899	0.00237	APOL6,CD44,ETV4,FBXO32,IKBKE,LRRC6,MEIS1,NT5C2,RFC5,ST6GAL1,TNFRSF21,ULBP1
miR-3976 (miRNAs w/seed AUAGAGA)	mature microrna		0.229	-0.241	1.278	0.00237	AHR,ARHGAP42,ARHGEF39,C1R,ESCO2,FAM118B,FSBP,GAD1,HKDC1,MCM6,PARM1,PARP2,PCNA,PSMB8,PTP4A2,RAD54B,SFXN2,SGO1,SPIN4
TRIM29	transcription regulator					0.00243	CD44,ZEB1
TAF9	transcription regulator					0.00243	CXCL8,IRF1
SENP6	peptidase					0.00243	CXCL8,ICAM1	IKBKG,NFKB1,NFKBIA,NFKBIB,NFkB (complex),RELA,SENP6
PPP2R2A	phosphatase					0.00243	CLSPN,SLC22A4
PLAA	other					0.00243	IL32,PTGS2
Mucin	group					0.00243	CXCL8,PTGS2	CTNNB1,Mucin,NFKBIA,RELA,SP1,STAT3,epigallocatechin-gallate
mevalonolactone	chemical reagent					0.00243	ICAM1,PTGS2
L-alpha-lysophosphatidylcholine, palmitoyl	chemical - endogenous mammalian					0.00243	CXCL8,ICAM1	CREB1,CTNNB1,Creb,L-alpha-lysophosphatidylcholine, palmitoyl,MYC,NFKBIA,VEGFA
famotidine	chemical drug					0.00243	CXCL2,ICAM1
Erm	group					0.00243	CD44,ICAM1
dimaprit	chemical drug					0.00243	ICAM1,LDLR
dienogest	chemical drug					0.00243	CXCL8,PTGS2
DESI2	enzyme					0.00243	CDC25A,CDK2
CTSK	peptidase					0.00243	CTSV,PTGS2
CDH4	other					0.00243	MMP1,PTGS2
butylated hydroxytoluene	chemical toxicant					0.00243	PTGES,PTGS2
BPI	transporter					0.00243	CXCL8,ICAM1
aurapten	chemical - endogenous non-mammalian					0.00243	CXCL8,PTGS2
AKT1	kinase		0.775	0.11	0.498	0.00243	ARL6IP1,CDK2,CTSV,CXCL2,CXCL8,FBXO32,FN1,HMGB2,LCN2,PIK3R1,PTGS2,ZWINT	AKT1,CEBPA,CEBPB,CREB1,CTNNB1,EGR1,ERK,FOXO1,FOXO3,JUN,MET,MYC,NFKB1,NFKBIA,NFkB (complex),PGR,PPARG,RB1,RELA,RNA polymerase II,STAT3,TP53
2-cyclohexen-1-one	chemical - endogenous non-mammalian					0.00243	ICAM1,PTGS2
2,2-dipyridyl	chemical toxicant					0.00243	FTH1,LOX
(-)-gossypol	chemical drug					0.00243	CASP8,PCNA
CEBPA	transcription regulator		1.089	0.081	0.801	0.00244	AKR1C3,C3,CCL20,CSF1,CXCL8,GJA1,HLA-B,ICAM1,IER3,KRT7,LCN2,MYBL2,OAS2,PCNA,PTGS2,TSC22D3	ADIPOQ,CEBPA,E2F2,E2F3,EGR1,FOS,HDAC1,HDAC2,HIF1A,Histone h4,Ikb,JUN,LEF1,NFKBIA,NFkB (complex),PGR,PPARG,RB1,RELA,RNA polymerase II,SMAD4,SP1,TP53
SERPINE1	other					0.00246	CXCL2,CXCL8,FN1,PLAUR	AKT1,CEBPB,CREB1,CTNNB1,EGR1,ERK,FN1,FOXO3,HGF,JUN,LEF1,NFKBIA,NFKBIB,NFkB (complex),PPARG,RELA,SERPINE1,SP1,STAT3,TCF,TCF4
lipoxin A4	chemical - endogenous mammalian		-1.954	-0.075	-1.807	0.00246	CXCL8,FN1,ICAM1,PTGS2	CEBPA,CEBPB,CREB1,CTNNB1,EGR1,ERK,FOS,HIF1A,JUN,MAPK14,NFKBIA,NFkB (complex),PGR,PI3K (complex),PPARG,RELA,RNA polymerase II,SP1,lipoxin A4,prostaglandin E2
ITGAV	transmembrane receptor		-1.732	0.139	-1.972	0.00246	FN1,LDLR,MMP1,PCNA	CEBPB,CREB1,CTNNB1,EGR1,ERK,ERK1/2,FN1,FOS,ITGAV,ITGB3,JUN,NFKBIA,NFkB (complex),PPARG,RELA,SMAD4,SP1,SRC,TP53,estrogen receptor
CTBP1	enzyme					0.00246	ACKR3,BRCA1,BRCA2,FKBP5
ACVRL1	kinase		0.152	0.074	0.006	0.00246	CXCL8,ICAM1,PLAT,PLAUR
NPC1	transporter					0.00248	CD68,LDLR,LIPG,MCM2,PTGS2,STAT2	NFE2L2,NFkB (complex),NOTCH1,NPC1,PPARG,RELA,SP1,cholesterol,fatty acid
miR-4273 (and other miRNAs w/seed UGUUCUC)	mature microrna		0.243	-0.241	1.234	0.00248	CHN2,DDX58,ETV4,FANCI,FN1,GGCT,HELLS,HKDC1,LHFPL2,LOX,MEIS1,PSIP1,RAD54B,RFC5,SGMS1,SLC25A30,ZWILCH
Histone h4	group					0.00256	CDC25A,CXCL8,ICAM1,IRF1,MCM4,PCNA,PTGS2,RRM2	CCNE1,CDK8,E2F2,E2F3,HDAC1,HDAC2,Histone h4,IL1B,JUN,LEF1,NFKB1,NFKBIA,NFkB (complex),NOTCH1,NR3C1,RB1,RELA,RNA polymerase II,TP53,XIAP
SOD1	enzyme					0.00257	B2M,CASP4,ETS2,FOSL2,FTH1,ICAM1,PLCB4,PSMB8,PTGS2,SQSTM1,TNFAIP3	CREB1,CREBBP,ESR1,HMGB1,IL1B,JUN,MAPK8,NFE2L2,NFKB1,NFKBIA,NFkB (complex),NR3C1,RELA,SOD1,SP1,TNF,TP53,estrogen receptor,hydrogen peroxide,nitric oxide
SP600125	chemical - kinase inhibitor	Inhibited	-2.416	-0.069	-2.188	0.00257	ADM,AKR1C3,CCL20,CD44,CXCL2,CXCL8,FN1,ICAM1,LDLR,MMP1,PTGES,PTGS2	CEBPB,CREB1,CTNNB1,EGR1,ERK,ERK1/2,FOS,IL6,JUN,Jnk,MYC,NFKBIA,NFkB (complex),NfkB1-RelA,PPARG,RELA,SP600125,STAT3,prostaglandin E2
miR-3926 (miRNAs w/seed GGCCAAA)	mature microrna		0.209	-0.241	1.362	0.00258	APOL6,ATAD2,BTN3A2,CDK2,CDT1,CKAP2,CLSPN,DYRK3,ERAP1,FOSL2,FSBP,FUT1,HNMT,LHFPL2,MOB3C,PARP2,PRR15L,RAD54B,SDC2,SPC24,SPRY4,TSPAN3,ULBP1
MUC1	other		0.967	0.155	0.629	0.00261	CXCL8,IFIT3,IFITM1,IKBKB,OASL	JUN,MAPK1,MUC1,RARA,STAT1,STAT3
IL1R1	transmembrane receptor		1.724	0.17	1.431	0.00261	ABCC3,CXCL2,CXCL8,ICAM1,PTGS2	CEBPB,CREB1,EGR1,ERK,HMGB1,IL1A,IL1R1,JUN,NFKB1,NFKBIA,NFkB (complex),P38 MAPK,PPARG,RELA,SP1,TRAF6,Tnf (family)
CXCR4	g-protein coupled receptor					0.00261	ACKR3,CD44,CXCL8,GAD1,ZEB1	Akt,CEBPB,CTNNB1,CXCL12,CXCR4,EGR1,ERK1/2,FOS,HGF,HIF1A,JUN,LEF1,NFKB1,NFKBIA,NFkB (complex),PGR,PPARG,RELA,SMAD4,TP53
miR-4278 (miRNAs w/seed UAGGGGG)	mature microrna	Inhibited	-3.024	-0.241	-1.751	0.00261	ARHGEF39,B3GNT9,BTN2A2,CSF1,E2F2,FAM83A,FOSL2,GJA1,GJB2,HOXB3,IER3,LDLR,MEIS1,METTL7A,MX2,OAS2,OXCT1,PIP5KL1,PTP4A2,RIMS4,SAMD9,SH3PXD2A,SNTB1,TNFAIP2,TNFAIP3,TSPAN3,UBE2L6,ZC3H12C
RHOA	enzyme		0.108	0.085	-0.076	0.00263	CXCL8,FN1,ICAM1,MMP1,SDC2,SOX9	CEBPB,CREB1,CTNNB1,EGR1,FOS,HIF1A,JUN,MAPK14,MYC,NFkB (complex),NR3C2,P38 MAPK,PI3K (complex),RAC1,RELA,RHOA,Rock,SP1,YAP1
EPAS1	transcription regulator		1.471	0.181	1.033	0.00263	ADM,CXCL2,FN1,GJA1,LDLR,LOX,MAFF,SOX9,TNFAIP3,UNG	CEBPB,CTNNB1,EGR1,EPAS1,ERK1/2,JUN,LEF1,PPARG,STAT3,TCF,TCF4
CCL2	cytokine		1.485	0.12	1.226	0.00263	CXCL8,ICAM1,LCN2,MMP1,PCNA,PTGS2	CCL2,CEBPB,CREB1,CTNNB1,EGR1,ERK,HIF1A,IL17A,JUN,NFKB1,NFKBIA,NFkB (complex),NR3C2,P38 MAPK,PI3K (complex),PPARG,RAC1,RELA,SP1
oleic acid	chemical - endogenous mammalian		-0.895	0.063	-1.056	0.00266	CD68,CXCL8,ICAM1,LCN2,LDLR,PTGS2,TLR2	CEBPB,CREB1,CREBBP,ERK,FOXO3,Gsk3,IL6,JUN,NFE2L2,NFKB1,NFkB (complex),NOTCH1,NR3C1,PPARG,RELA,SP1,STAT3,cholesterol,oleic acid,palmitic acid
MIF	cytokine	Activated	2.597	0.156	2.192	0.00266	CD44,CXCL2,CXCL8,ICAM1,IL15RA,MMP1,PTGS2	CEBPB,CREBBP,CTNNB1,CXCL8,EGR1,HGF,IL10,IL4,JUN,MIF,NFKB1,NFKBIA,NFkB (complex),P38 MAPK,RELA,SP1,STAT1,STAT3,STAT6
NKX2-1	transcription regulator					0.00268	HELLS,HLA-A,HMGB2,IER3,LCN2,QSOX1,RAD51,RRM2,SH3PXD2A
TREM2	transmembrane receptor					0.00271	CXCL2,PTGS2,TNFAIP3	CEBPB,CREB1,ERK,JUN,NFkB (complex),PPARG,TREM2
superoxide	chemical - endogenous mammalian					0.00271	FN1,ICAM1,PTGS2	CALR,CEBPB,CTNNB1,Ca2+,EGR1,FOS,HIF1A,JUN,Jnk,MYC,NFE2L2,NFKB1,NFkB (complex),NOTCH1,NR3C2,NfkB1-RelA,P38 MAPK,RAC1,RCAN1,RELA,SP1,STAT3,peroxynitrite,superoxide
PLCG2	enzyme					0.00271	ICAM1,IFIT2,PTGS2	5-hydroxytryptamine,CALR,CEBPB,CTNNB1,Ca2+,FOS,IL10,IL6,JUN,NFKB1,NFKBIA,NFkB (complex),NOTCH1,PLCG2,PPARG,RELA,SP1,SRC,STAT3,estrogen receptor
piperine	chemical drug					0.00271	ABCC3,IRF1,PTGS2	CALR,Ca2+,EGR1,JUN,NFKBIA,NFkB (complex),NOTCH1,RELA,SP1,STAT3,piperine,prostaglandin E2
peroxynitrite	chemical toxicant					0.00271	CXCL8,ICAM1,PTGS2	CEBPB,CREB1,CREBBP,CTNNB1,CXCL8,Creb,FOS,IKK (complex),Ikb,JUN,MAPK14,NFKB1,NFKBIA,NFKBIB,NFKBIE,NFkB (complex),RCAN1,RELA,SP1,SRC,STAT3,estrogen receptor,peroxynitrite
neuroprotectin D1	chemical - endogenous mammalian					0.00271	CCL20,PTGS2,TNFAIP2	HIF1A,JUN,NFKB1,NFKBIA,NFkB (complex),RELA,neuroprotectin D1
IL17R	complex					0.00271	CCL20,CXCL8,MMP1	CEBPB,CREBBP,CTNNB1,EGR1,ERK1/2,FOS,HIF1A,IL17R,JUN,Jnk,MYC,NFKB1,NFKBIA,NFkB (complex),NfkB1-RelA,PPARG,RAS,RELA,SP1,STAT3
ellagic acid	chemical - endogenous non-mammalian					0.00271	CDK2,MMP1,PTGS2	CEBPB,CTNNB1,Creb,EGR1,HIF1A,IL6,JUN,NFKBIA,NFkB (complex),NOTCH1,P38 MAPK,PPARG,PTGS2,RELA,SP1,STAT3,TP53,ellagic acid,prostaglandin E2
PGF	growth factor					0.00272	CCL20,CXCL8,E2F2,ETS2	CREB1,CTNNB1,Creb,MYC,NFKBIA,PGF,VEGFA
miR-6792-5p (miRNAs w/seed UAAGCAG)	mature microrna		-1.155	-0.241	-0.321	0.00272	AHR,B2M,CTSA,CTSV,IFIT1,IL32,LYST,MIS18A,MX2,PLSCR4,SLC25A30,STC1
GNRH	group					0.00272	PTGS2,SGK1,STC1,ZEB1	CEBPB,CGA,CREB1,CTNNB1,Creb,EGR1,ERK1/2,ESR1,FOSL1,FSH,GNRH,HDAC1,JUN,NFE2L2,NFkB (complex),PPARG,Pka,Pkc(s)
GNB2	enzyme					0.00272	AHR,FOSL2,IER3,TSC22D3
4-methylnitrosoamino-1-(3-pyridinyl)-1-butanone	chemical toxicant					0.00272	IKBKE,LOX,PTGS2,SERPINA1
Pkc(s)	group	Activated	2.401	0.138	1.995	0.00272	ADM,AHR,BCL11B,CXCL8,DBP,FN1,MMP1,PTGS2,STC1,ULBP1	ATP,CALR,CEBPB,CREB1,CTNNB1,Ca2+,Creb,FOS,HIF1A,HMGB1,JUN,MAPK3,NFKBIA,NFkB (complex),NOTCH1,NR3C1,NR3C2,Pkc(s),RAC1,RELA,SP1,STAT3,TBP
miR-518c-5p (miRNAs w/seed CUCUGGA)	mature microrna		-1.569	-0.241	-0.342	0.00276	ADGRF1,APOL6,ARHGAP42,ATP10D,BTN2A2,C1R,DSCC1,FUT1,GLS2,HLA-A,HLA-B,IFNGR2,IL10RB,LHFPL2,MARCH3,MMP1,PARM1,PARP2,PLSCR4,PRR15L,RIMS4,SLC24A3,SPC24,STC1,TRIM34,TRIM6-TRIM34
MYOC	other					0.00278	CD44,FBN1,FBXO32,FN1,SP100,STC1	Akt,HIF1A,JUN,LEF1,MYOC,PGR,TP53
8-bromo-cAMP	chemical reagent		1.179	0.135	0.78	0.00278	ADM,GJA1,LDLR,LOX,MMP1,PLAT,PTGS2,RRM2,SGK1	8-bromo-cAMP,CEBPB,CG,CREB1,CREBBP,CTNNB1,Creb,ESR1,FOS,FSH,JUN,NFKBIA,NFkB (complex),PPARG,REL,RELA,TBP,TNF,TP53
4-phenylbutyric acid	chemical - endogenous mammalian		0.557	-0.011	0.583	0.00278	CASP8,CXCL8,GJA1,HLA-A,PTGS2,SERPINA1	4-phenylbutyric acid,CAT,CEBPB,CTNNB1,FOXO1,FOXO3,HIF1A,IL6,JUN,MTOR,MYB,MYC,NFKBIA,NFkB (complex),NR3C1,PPARG,RELA,STAT1,STAT3,TBX5,docosahexaenoic acid
mitomycin C	chemical drug		0.765	0.18	0.372	0.00281	BRCA1,BRCA2,CDC25A,CXCL8,PARP2	CDKN2A,E2F1,E2F4,JUN,RB1,TP53,mitomycin C
HIC1	transcription regulator		-0.895	-0.041	-0.805	0.00281	ACKR3,AMIGO2,LCN2,LIF,SOX9
carbon monoxide	chemical - endogenous mammalian	Inhibited	-2.224	-0.091	-2.021	0.00281	FN1,ICAM1,NCF2,PLAUR,PTGS2	CEBPA,CEBPB,CTNNB1,EGR1,ERK1/2,FOS,HIF1A,IRF1,JUN,Jnk,MAPK3,MYC,NFKBIA,NFkB (complex),NfkB1-RelA,P38 MAPK,PPARG,RELA,SP1,STAT1,STAT3,carbon monoxide,tretinoin
MAP3K8	kinase		1.224	0.035	1.134	0.00289	CCL20,CXCL2,CXCL8,DUSP6,IER3,PLAT,PTGS2,SLCO4A1	CEBPB,CREB1,ERK,HIF1A,IKBKB,IL1A,JUN,MAP3K8,MYC,NFKB1,NFKBIA,NFkB (complex),NR3C1,PPARG,RELA,RELB,STAT3
geldanamycin	chemical - endogenous non-mammalian	Inhibited	-2.828	-0.178	-2.324	0.00289	CXCL8,GJA1,IFIT2,IKBKB,IRF1,PTGS2,QSOX1,TAP1	CEBPB,CREBBP,CTNNB1,EP300,IRF3,IRF5,IRF9,JAK2,MAP3K7,MYC,NFKBIA,NFkB (complex),NR3C1,RELA,SPI1,STAT1,STAT2,STAT3,STAT5A,STAT6,TBX5,TSC22D3,geldanamycin
NOTCH1	transcription regulator		0.871	0.031	0.774	0.0029	CD44,CD68,CDCA7,CDK2,CXCL8,ICAM1,IGFBP2,IRF1,LOX,MMP1,PTGS2	CEBPB,CREBBP,CTNNB1,CXCL8,EGR1,FOS,HIF1A,IKBKB,IL6,JUN,Jnk,MYC,NFKB1,NFKBIA,NFkB (complex),NOTCH1,NR3C1,NfkB1-RelA,PPARG,RELA,STAT3,TP53
PPARD	ligand-dependent nuclear receptor		-0.673	0.099	-0.946	0.00291	CD68,CDK2,FN1,ICAM1,IGFBP2,IKBKE,LIPG,LPIN2,PCNA,PTGS2	CEBPA,Creb,E2F2,FOXO3,HDAC1,Histone h4,JUN,NFE2L2,NFKBIA,NFkB (complex),NR1H3,PGR,PPARA,PPARD,PPARG,RELA,RNA polymerase II,STAT1,oleic acid,palmitic acid
miR-7848-3p (miRNAs w/seed UACCCUC)	mature microrna		-0.728	-0.241	0.264	0.00292	CTSV,E2F2,ETS2,FBXO5,GJB2,HRH1,LMNB1,MCM10,MOB3C,NT5C2,RAD54B,RNF24,SLC4A4,TRIM34,TRIM6-TRIM34,UBE2L6,ZNF503
miR-199a-5p (and other miRNAs w/seed CCAGUGU)	mature microrna	Inhibited	-2.807	-0.24	-1.594	0.00292	ARHGEF39,BTC,C3,CCL20,CHN2,CSTB,FEN1,FKBP5,FN1,IFI35,IKBKB,LAMC2,LCN2,LHFPL2,LIPG,MMP1,MX2,NCEH1,RSAD2,SAMD9L,SLC24A3,TMEM97,TNFRSF21,TSPAN3,UNG,XAF1
1,4-bis[2-(3,5-dichloropyridyloxy)]benzene	chemical toxicant		0.547	0.158	0.137	0.00293	ABCC3,CDK2,ICAM1,MAFF,MCM6,MCM7,TNFAIP2	1,4-bis[2-(3,5-dichloropyridyloxy)]benzene,HIF1A,JUN,MYC,RB1,STAT3,TP53
miR-4642 (miRNAs w/seed UGGCAUC)	mature microrna	Inhibited	-2.132	-0.241	-1.004	0.00297	AMPD3,APOL6,ARHGAP42,CKAP2,CXCL8,DCLRE1B,FAM118B,FAM167A,GJB2,HTATIP2,IGFBP2,IQSEC2,LPIN2,MBNL2,OAS2,ORC6,PCNA,RAD51,RRBP1,SAMD9,SGMS1,ST6GAL1
KRT14	other					0.00301	CXCL8,GJA1,GJB2,MMP1	FOS,HIF1A,JUN,KRT14,MYC,NFkB (complex),NOTCH1,RELA,SMAD4,TP53
RHO	g-protein coupled receptor		-0.447	0.038	-0.532	0.00302	B2M,CD44,HMGB2,SGK1,TNFAIP3
EGLN1	enzyme		0.13	-0.037	0.211	0.00302	ADM,CCL20,ICAM1,PTGS2,SOX9	CTNNB1,EGLN1,EPAS1,HIF1A,JUN,NFKB1,NFKBIA,NFkB (complex),NOTCH1,RELA
3-deazaneplanocin	chemical drug		1.54	0.147	1.221	0.00302	FBXO32,KRT7,LAMB3,SQSTM1,TSC22D3	3-deazaneplanocin,EZH2,SUZ12
miR-5579-5p (miRNAs w/seed AUGGUAC)	mature microrna		-0.5	-0.241	0.462	0.00309	AUNIP,CENPA,CLSPN,CXCL8,EPHA3,FAM114A1,FTH1,GAD1,GJB2,HELLS,IFIT5,KIF20A,NAB1,PARM1,RFC5,SNTB1
miR-218-5p (and other miRNAs w/seed UGUGCUU)	mature microrna		-1.035	-0.241	0.21	0.00312	BTC,CENPN,CNTNAP2,DDX58,DDX60,DUSP5,FANCI,FSBP,GJA1,HOXB3,IKBKB,LAMB3,LHFPL2,LMNB1,LOX,MBNL2,PIK3R1,POLA1,RAD54B,RIMS4,RNF24,SDC2,SLC16A14,TMEM156,TPCN1,TSPAN3,ZWILCH
DICER1	enzyme		-0.849	0.004	-0.856	0.00312	CD44,CXCL8,DEPP1,EPHA3,GBP3,ICAM1,LIPG,OPTN,PRKCD,RGCC,SERPINA1,SLC4A4
triflusal	chemical drug					0.00318	CSF1,CXCL8,PTGS2	HIF1A,MYC,NFKB1,NFKBIA,NFkB (complex),NOS2,RELA,RELB,triflusal
prostaglandin E1	chemical - endogenous mammalian					0.00318	ICAM1,MMP1,RRM2	CREBBP,CTNNB1,FOS,FOXO1,HRAS,JUN,MYC,NFKBIA,RELA,RHOA,estrogen receptor,prostaglandin E1
PDCD4	other					0.00318	LOX,PLAUR,PTGS2	EGR1,FOS,HIF1A,HMGB1,JUN,Jnk,MYC,NFKB1,NFKBIA,NFkB (complex),NfkB1-RelA,PDCD4,RB1,STAT3,TP53,cytokine
NOD1	other					0.00318	CARD6,CXCL2,CXCL8	CCL5,CEBPB,CREB1,CREBBP,CXCL8,ERK,IKBKG,JUN,NFKB1,NFKBIA,NFKBIB,NFkB (complex),NOD1,PPARG,RELA,RIPK2,STAT3
HNF1A-AS1	other					0.00318	HJURP,HMGB2,KIF22
CSNK2A1	kinase					0.00318	AHR,DUSP6,FN1
CHEK1	kinase					0.00318	CDC25A,PCNA,RRM2	ATM,CCNE1,CHEK1,E2F1,E2F2,E2F3,E2F4,E2f,NFKBIA,RB1,RBL1,RELA,SP1,TP53,TP63,UCN-01
BIRC3	enzyme					0.00318	CSF1,CXCL8,ICAM1	BIRC3,HIF1A,HMGB1,IKBKB,IKBKG,Ikb,JUN,NFKB1,NFKBIA,NFKBIB,NFkB (complex),NFkB (family),NR3C1,RELA,TRAF2,cytokine
BACH1	transcription regulator					0.00318	FTH1,MMP1,SQSTM1	BACH1,NFE2L2,NFkB (complex),RELA
tetrachlorodibenzodioxin	chemical toxicant		1.537	0.019	1.479	0.00319	ADM,AHR,CDK2,CTSV,CXCL8,E2F8,ETS2,GAD1,HDAC9,KRT7,LYST,MMP1,PCNA,PTGS2	AHR,CAT,CREB1,CREBBP,CTNNB1,Cbp/p300,Creb,EGF,ETS1,FOSL1,FOXO1,JUN,MYB,NFE2L2,NFKBIA,NFkB (complex),PPARG,Pkc(s),REL,STAT3,TP53,ZFP36,tetrachlorodibenzodioxin
OSMR	transmembrane receptor					0.00324	CASP4,CXCL2,GBP4,OSMR,SERPINA1	CEBPB,NFkB (complex),OSM,OSMR,RNA polymerase II,STAT1,STAT3
Fcer1	complex	Activated	2.154	0.208	1.706	0.00324	CSF1,CXCL8,DUSP6,IFIT2,LIF	CEBPB,CREBBP,FOS,Fcer1,HIF1A,HMGB1,IL2,IL6,JUN,MAPK8,MYC,NFKB1,NFKBIA,NFkB (complex),NR3C1,PPARG,RELA,SMAD4,STAT3,STAT5a/b,TP53
miR-378b (and other miRNAs w/seed UGGACUU)	mature microrna		-0.229	-0.241	0.819	0.00325	APOL6,ARHGEF39,EPHA3,EPHA6,FAM234B,FEN1,GFPT2,GSDME,IFIT2,MMP1,PCNA,PLEKHH1,PSMB8,RNF24,SFXN2,SH3TC2,TSPAN3,ZNF503,ZWILCH
sphingosine-1-phosphate	chemical - endogenous mammalian	Activated	2.398	0.116	2.119	0.00329	CD44,CXCL2,CXCL8,FN1,ICAM1,PTGS2	CEBPB,CREBBP,CXCL12,CXCL8,Creb,EGR1,FOS,JUN,Jnk,MYC,NFKB1,NFKBIA,NFkB (complex),NfkB1-RelA,P38 MAPK,PGR,PPARG,PTGS2,RELA,SP1,STAT3,TP53,sphingosine-1-phosphate
STAT4	transcription regulator	Activated	2.424	0.241	1.677	0.0033	ASPH,C3,CDK2,CXCL2,DDX58,GJA1,IER3,IFIT2,IRF1,RGCC	CREBBP,DDX58,ESR1,IFNG,IL12 (complex),IL4,IRF1,IRF3,IRF7,JUN,NFKB1,NFKBIA,NFkB (complex),RELA,STAT1,STAT3,STAT4,STAT6,TNF
TNFSF13	cytokine					0.00331	MCM2,MCM4,MCM6,PCNA	EGR1,FOXO1,FOXO3,NFkB (complex),RB1,TNFSF13,TP53
TFAP4	transcription regulator		-0.106	0.007	-0.119	0.00331	CD44,CDK2,FN1,LIF	CDKN2A,E2F1,E2F4,JUN,RB1,TFAP4,TP53
paricalcitol	chemical drug					0.00331	FN1,ICAM1,PCNA,PTGS2	CREB1,CREBBP,CTNNB1,Creb,FOS,FOXO3,HIF1A,JUN,NCOA2,NFKB1,NFKBIA,NFkB (complex),PTH,RELA,RNA polymerase II,SPP1,STAT3,VDR,paricalcitol
mitoxantrone	chemical drug					0.00331	CXCL8,IFIT2,OAS2,RSAD2
GNB1	enzyme					0.00331	AHR,FOSL2,IER3,TSC22D3	GNB1,HMGB1,JUN,MAPK8,NFKBIA,NFkB (complex),NR3C1
CARM1	transcription regulator					0.00331	C3,FTH1,ICAM1,PTGES	CARM1,CEBPA,CEBPB,CREB1,HIF1A,JUN,NFKB1,NFKBIA,NFkB (complex),PPARG,RELA,RNA polymerase II
miR-3156-3p (miRNAs w/seed UCCCACU)	mature microrna		-1.225	-0.241	-0.046	0.00335	AUNIP,C19orf66,CDC25A,CENPH,CSF1,ETS2,FN1,GLS2,HAUS4,LAMC2,LOX,LPIN2,MAFF,METTL7A,NCEH1,NT5C2,OSMR,PARM1,RMI2,RSAD2,THSD4,TMEM97,TNIP1,ZIC5
17-alpha-ethinylestradiol	chemical drug	Activated	2.357	0.079	2.171	0.00339	ABCC3,C3,CD68,KRT7,LCN2,LDLR,PCNA,SGK1	17-alpha-ethinylestradiol,CEBPA,CEBPB,CREB1,CREBBP,ESR1,FSH,HDAC1,IL6,JUN,MYC,NFKB1,NFKBIA,NFkB (complex),PPARG,RARA,RELA,SP1,STAT3,beta-estradiol
NGF	growth factor		1.342	0.149	0.93	0.00341	ADM,CDK2,DUSP6,E2F2,ETV4,FOSL2,LDLR,PLAUR,SQSTM1,ZWINT	CEBPB,CREB1,CREBBP,CTNNB1,Creb,ESR1,FOS,HMGB1,HRAS,JUN,MAP2K1,MAPK14,MAPK8,MYC,NFKBIA,NFkB (complex),NGF,NR3C1,SP1,beta-estradiol
miR-100-5p (and other miRNAs w/seed ACCCGUA)	mature microrna		0	-0.241	0.761	0.00341	CDC25A,E2F2,FAM49A,FKBP5,IFIT2,IFIT3,LHFPL2,LIF,PLK1,VNN1
Go 6976	chemical - kinase inhibitor		-1.332	-0.21	-0.87	0.00346	CXCL2,CXCL8,FN1,PTGS2,STC1	AKT1,CEBPB,CREB1,CTNNB1,Creb,ERK,FOSL1,FOXO3,Go 6976,JUN,NFE2L2,NFKBIA,NFKBIB,NFkB (complex),NOTCH1,PPARG,Pkc(s),RELA,SP1,TBP,cholesterol
25-hydroxycholesterol	chemical reagent		0.74	0.039	0.657	0.00346	CXCL8,FOSL2,LDLR,MAFF,PTGS2	25-hydroxycholesterol,CGA,CREBBP,CXCL8,Creb,HDL,NFE2L2,NFKBIA,NFkB (complex),NOTCH1,RELA,SP1,STAT3,cholesterol
lomustine	chemical drug	Activated	2.236	0.203	1.782	0.00346	CD44,IER3,LAMC2,LCN2,PSMB8
gentamicin C	chemical drug	Activated	2.236	0.203	1.782	0.00346	CD44,IER3,LAMC2,LCN2,PSMB8
napabucasin	chemical drug	Inhibited	-2.236	-0.241	-1.698	0.00346	B2M,CD44,CXCL8,IKBKB,PLAUR
eicosapentenoic acid	chemical drug		-1.045	-0.033	-0.967	0.00347	CD44,FBN1,LDLR,MMP1,PTGES,PTGS2	CEBPB,Creb,EGR1,FOS,HIF1A,JUN,Jnk,MAP2K1,MAPK3,MYC,NFKBIA,NFkB (complex),NfkB1-RelA,RELA,SMAD4,SP1,TP53,eicosapentenoic acid,prostaglandin E2
miR-218-1-3p (miRNAs w/seed UGGUUCC)	mature microrna		0.218	-0.241	1.321	0.00355	APOL6,B3GNT9,BTN2A2,CDK2,FKBP5,FSBP,HRH1,MCM10,MCM6,NCEH1,PTGES,RAD54B,SH3TC2,SLC25A30,SNX10,SPIN4,STC1,TIFA,TMEM156,TMEM97,TSPAN3
phytohemagglutinin	chemical drug		0.73	0.224	0.035	0.00356	CD44,CSF1,CXCL8,FBN1,FOSL2,ICAM1,IFNGR2,IL15RA,MCM4,PCNA,PLK1,TMPO	CREBBP,CXCL8,HIF1A,IL2,IL4,MYC,NFKB1,NFKBIA,NFkB (complex),RELA,STAT1,STAT3,STAT5a/b,STAT6,phytohemagglutinin
miR-3619-3p (miRNAs w/seed GGACCAU)	mature microrna		0.577	-0.241	1.411	0.00356	ARHGEF26,CD44,DSCC1,E2F2,FAM83A,FANCI,MAP6,MCM6,NT5C2,RFC5,TMEM165,TRIP13
WRN	enzyme					0.00361	CXCL8,PRKCD
SF1	transcription regulator					0.00361	FN1,ICAM1
pyridoxamine	chemical - endogenous mammalian					0.00361	CXCL8,PCNA
propyl gallate	chemical toxicant					0.00361	CXCL8,PTGS2	CALR,CEBPB,CREBBP,CTNNB1,CXCL8,Ca2+,EGR1,JUN,NFKBIA,NFkB (complex),NOTCH1,P38 MAPK,RELA,SP1,STAT1,STAT3,TGFA,propyl gallate
PDGFD	growth factor					0.00361	MMP1,PTGS2	CEBPB,CREB1,CTNNB1,ERK,HIF1A,HMGB1,JUN,LEF1,MAPK8,NFKBIA,NFkB (complex),NR3C1,NR3C2,PDGFD,PPARG,RAC1,RELA,STAT3,TCF,TCF4
OTUD7B	peptidase					0.00361	CXCL8,ICAM1	CEBPB,CREB1,CTNNB1,Creb,EGFR,EGR1,ERK,FOS,IKBKB,JUN,Jnk,MYC,NFKB1,NFKBIA,NFkB (complex),NR3C1,NfkB1-RelA,OTUD7B,P38 MAPK,PPARG,RELA,SP1
HSPB2	other					0.00361	CXCL8,ICAM1
glaucocalyxin A	chemical - endogenous non-mammalian					0.00361	LCN2,PTGS2
ferric chloride	chemical toxicant					0.00361	FTH1,PLAT
EGTA acetoxymethyl ester	chemical reagent					0.00361	CXCL8,PTGS2	Akt,EGTA acetoxymethyl ester,HIF1A,JUN,LEF1,PGR,TP53
CR1	transmembrane receptor					0.00361	C3,PCNA
CCN6	growth factor					0.00361	ICAM1,ZEB1
CCL15	cytokine					0.00361	CXCL8,ICAM1	CCL15,CEBPB,CREB1,CREBBP,CXCL8,EGR1,FOS,JAK2,JUN,NFKB1,NFKBIA,NFkB (complex),P38 MAPK,PRKCD,RELA,SP1,STAT1,STAT3,STAT5A
alpha-hydroxyglutarate	chemical - endogenous mammalian					0.00361	FN1,ZEB1
adenosine dialdehyde	chemical reagent					0.00361	ICAM1,TXNRD1
8-hydroxyguanine	chemical - endogenous mammalian					0.00361	CCL20,CXCL2
5R-hydroxytriptolide	chemical drug					0.00361	IRF1,LY96
12-hydroxyeicosatetraenoic acid	chemical - endogenous mammalian					0.00361	ICAM1,PTGS2	12-hydroxyeicosatetraenoic acid,CEBPA,CEBPB,CREB1,CTNNB1,FOS,IRF3,JUN,MAPK14,NFKBIA,NFkB (complex),NR3C1,NR3C2,PGR,PPARG,PRKCA,RELA,RNA polymerase II,SP1,SPI1,SRC,STAT3,aldosterone,estrogen receptor
PTGS1	enzyme					0.00363	GEM,PTGES,PTGS2,STC1	CEBPB,CREB1,CTNNB1,Creb,JUN,NFKBIA,NFkB (complex),NR3C1,NS-398,PPARG,PTGS1,PTGS2,SP1,TP53,indomethacin,norepinephrine
CIITA	transcription regulator		1.991	0.089	1.814	0.00363	B2M,BTN2A2,HLA-A,HLA-B
Cdc42	enzyme		-1	0.076	-1.152	0.00363	CSF1,CTSA,CTSV,LIF
ABL1	kinase		1.919	0.168	1.596	0.00363	C3,CSF1,IER3,MMP1	ABL1,APP,CREBBP,ESR1,HIF1A,JUN,MYC,NFKB1,NFKBIA,NFkB (complex),NOTCH1,RELA,STAT1,STAT3,TNF
Hbb-b1	transporter		1.109	0.19	0.689	0.00366	CD44,FN1,FTH1,ICAM1,NCF2,TLR2	CEBPB,Hbb-b1,IL6,JUN,NFkB (complex),PPARG,STAT3
INHBA	growth factor		-0.765	0.126	-1.068	0.00368	AKR1C3,CDC25A,CXCL8,ETS2,FN1,IRF1,LOX,PCNA,ZBTB10	AR,CEBPB,CREB1,CTNNB1,Creb,EGR1,ERK1/2,IL1,IL1B,INHBA,JUN,MYC,NFKB1,NFKBIA,NFkB (complex),NR3C1,NR3C2,PGR,PPARG,RELA,VEGFA,progesterone
TLR1	transmembrane receptor					0.0037	CXCL8,IL15RA,TNFAIP3	CREBBP,HIF1A,IRAK4,JUN,NFKB1,NFKBIA,NFKBIB,NFkB (complex),RELA,SP1,STAT3,TLR1,TLR2,TRAF6
sulfasalazine	chemical drug					0.0037	CXCL8,ICAM1,IER3	CREB1,CREBBP,CTNNB1,CXCL8,Creb,EGFR,HIF1A,MYC,NFKB1,NFKBIA,NFkB (complex),RELA,RELB,SP1,STAT3,sulfasalazine
SP100	transcription regulator					0.0037	BRCA1,ICAM1,MMP1	EP300,ETS1,SP100,TP53
S-(2,3-bispalmitoyloxypropyl)-cysteine-GDPKHPKSF	chemical reagent					0.0037	CXCL8,ICAM1,PTGS2	CREBBP,CTNNB1,CXCL8,EGR1,FOS,HIF1A,IRF8,Ifn gamma,JUN,NFKB1,NFKBIA,NFkB (complex),RELA,S-(2,3-bispalmitoyloxypropyl)-cysteine-GDPKHPKSF,SMAD4,STAT1,STAT3,TGFA,TP53,TRAF6
LY6E	other					0.0037	ABCC3,CXCL8,IRAK2
AURKB	kinase					0.0037	BLM,IER3,RFC3
11,12-epoxyeicosatrienoic acid	chemical - endogenous mammalian					0.0037	CD44,ICAM1,PLAT
LEF1	transcription regulator					0.00371	CD44,FN1,PTGS2,SGK1,SOX9	CTNNB1,HIF1A,JUN,LEF1,MYC,PPARG,RB1,STAT3,TCF,TCF4,TP53
EFNA1	other		-0.277	-0.056	-0.153	0.00371	DUSP6,EPHA3,FN1,PLAT,SOX9	CTNNB1,EFNA1,FOXO1,HIF1A,JUN,NFKBIA,NR3C2,RAC1,RELA,RHOA,estrogen receptor
tributyrin	chemical drug	Activated	2.216	0.225	1.716	0.00371	ADM,CCL20,CXCL8,PTGS2,TNFAIP3	EP300,HDAC2,TP53,tributyrin
miR-212-5p (miRNAs w/seed CCUUGGC)	mature microrna	Inhibited	-2.041	-0.241	-0.863	0.00372	B3GNT9,CAPN2,CASP10,CCDC69,CDK2,CXCL8,EME1,ETS2,FCMR,FKBP5,GSDME,IFI35,IQSEC2,MYPN,NAB1,PIK3C2B,PIP5KL1,PSMB8,PTGES,SAPCD2,SLC24A3,SNPH,UBE2L6,ZIC5
miR-10399-5p (and other miRNAs w/seed AUUACAG)	mature microrna		0	-0.241	0.761	0.00374	CENPA,DRAM2,HTATIP2,NMI,NT5C2,PRR15L,RGCC,SNX10,SPIN4,ZNF367
fenofibrate	chemical drug		-0.535	0.069	-0.725	0.00376	CASP4,CD68,CDC25A,CXCL8,FBXO32,ICAM1,LDLR,MYBL2,PCNA,PTGS2,TPP1	ADIPOQ,CCL2,CEBPA,CEBPB,CREB1,CREBBP,EGR1,Gsk3,IL2,Ikb,NFKB1,NFKBIA,NFkB (complex),NR3C1,PPARG,RELA,RNA polymerase II,SP1,STAT5a/b,fenofibrate
okadaic acid	chemical toxicant		1.568	0.07	1.401	0.00386	CXCL2,CXCL8,FOSL2,MMP1,PTGS2,SQSTM1	CEBPB,CREB1,ERK,FOS,HIF1A,HMGB1,JUN,MAPK14,MAPK3,MAPK8,NFKBIA,NFkB (complex),NR3C1,PPARG,RARB,SP1,STAT1,okadaic acid
miR-130b-5p (and other miRNAs w/seed CUCUUUC)	mature microrna		-0.471	-0.241	0.549	0.00386	ADM,CDC25A,CXCL2,DCLRE1B,HELLS,HRH1,IFIT1,IFIT2,IGFBP2,METTL7A,MMP1,PTP4A2,RAD54B,SLC25A30,SOX9,SP100,TMEM165,ZWILCH
miR-23a-3p (and other miRNAs w/seed UCACAUU)	mature microrna		-0.543	-0.241	0.64	0.00393	CASP10,DUSP5,FAM234B,FANCI,FBN1,FBXO32,FKBP5,GGCT,HMGB2,HMMR,IFIT5,IRF1,LMNB1,LONRF3,MEIS1,MIS18A,NEU1,PTP4A2,SP100,SPART,TMEM97,TNFAIP3,TXNRD1,ZC3H12C,ZIC5
triamterene	chemical drug	Activated	2.236	0.219	1.747	0.00396	CD44,IER3,LAMC2,LCN2,PSMB8
SELPLG	other		1	0.194	0.613	0.00397	CXCL2,CXCL8,PLAUR,PRKCD	FOS,HIF1A,IFNG,IL4,IRF1,JUN,MAPK3,NFKBIA,NFkB (complex),RELA,SELPLG,STAT1,STAT3,STAT6
PP1	chemical - kinase inhibitor		0	-0.144	0.289	0.00397	CDK2,CXCL8,GJA1,PTGS2	AKT1,CEBPD,CREB1,CREBBP,CTNNB1,Creb,EGFR,FCER1G,FOS,FOXO3,HIF1A,HRAS,JUN,MYC,NFKB1,NFKBIA,NFKBIB,NFkB (complex),NOS2,PP1,PPARG,RELA,SP1,STAT1
laminaran	chemical drug		1.982	0.229	1.529	0.00397	CCL20,CXCL8,PTGS2,RSAD2
TLR7/8	group	Activated	2	0.217	1.567	0.00397	GEM,PLAUR,PTGS2,TNFAIP3	CREBBP,ESR1,NFKBIA,NFkB (complex),RELA,TLR7/8,TNF
miR-624-5p (miRNAs w/seed AGUACCA)	mature microrna		-0.243	-0.241	0.749	0.00401	BCL11B,CASP8,CPEB3,DUSP5,EPHA3,FAM184A,GJB2,HELLS,LIF,MARCH3,MIS18A,PLSCR4,PRKCD,PTGS2,TAPBP,TMEM97,XAF1
miR-4720-3p (miRNAs w/seed GCUUAAG)	mature microrna		0.277	-0.241	1.145	0.00403	CCL20,CDC25A,CENPN,DCLRE1B,DSCC1,LOX,PARM1,SGO1,SLC25A30,TMPO,TSPAN3,UBE2L6,ZEB1
diethylstilbestrol	chemical drug		-0.806	0.107	-1.101	0.00406	AHR,BTC,C3,DUSP6,FAM49A,GJB2,HELLS,HLA-A,IGFBP2,KIF22,PCNA,VNN1	ESR1,NCOA3,PPARG,STAT5a/b,STAT6,diethylstilbestrol
PPIF	enzyme		1.633	0.013	1.602	0.00407	AMIGO2,CCL20,CXCL2,LIF,MCM6,SLCO4A1
prednisolone	chemical drug		-1.414	-0.125	-1.025	0.0041	CASP8,DRAM2,FKBP5,PLAT,PTGS2,SDC2,SGK1,SQSTM1,TNFAIP3,TSC22D3	CEBPB,CREB1,CREBBP,Creb,EP300,ESR1,HMGB1,JUN,MAPK8,NFKBIA,NFkB (complex),NR3C1,NR3C2,RELA,SP1,TSC22D3,beta-estradiol,prednisolone
KITLG	growth factor		1.932	0.192	1.561	0.0041	B2M,CD68,CSF1,CXCL2,CXCL8,FTH1,GJA1,LDLR,PTGS2,TSC22D3	CEBPB,CREB1,Creb,EGR1,FOS,FOSL1,HIF1A,JUN,KITLG,MAPK14,NFKB1,NFKBIA,NFkB (complex),PDGF BB,RELA,RELB,SMAD4,SP1,TP53
TET2	enzyme		-0.378	0.11	-0.669	0.0042	FN1,FOSL2,IFIT2,IFIT3,IFITM3,MAFF,RSAD2
mir-15	microrna		0	-0.083	0.164	0.00422	DDX58,IFIT1,PCNA,PLAUR,PTGS2	CTNNB1,EPAS1,FGF2,FOS,JUN,SP1,mir-15
TNFRSF18	transmembrane receptor					0.00426	CXCL8,ICAM1,PTGS2	CEBPB,CREBBP,CTNNB1,EGR1,ERK1/2,FOS,HIF1A,IL2,JUN,Jnk,MYC,NFKB1,NFKBIA,NFkB (complex),NfkB1-RelA,P38 MAPK,PPARG,RELA,RELB,SP1,STAT5a/b,TNFRSF18
SCGB1A1	cytokine					0.00426	C3,FN1,PTGS2	AR,CEBPB,HIF1A,JUN,NFKB1,NFKBIA,NFkB (complex),NR3C2,PGR,PPARG,RELA,SCGB1A1,progesterone
PCDH11Y	other					0.00426	CD44,GJA1,PTGS2	CTNNB1,JUN,LEF1,PCDH11Y,STAT3,TCF,TCF4
nickel	chemical toxicant					0.00426	CXCL8,ICAM1,PLAT	CEBPB,E2F2,EGR1,FOS,HDAC1,Histone h4,JUN,Jnk,MYC,NFATC2,NFKBIA,NFkB (complex),NfkB1-RelA,P38 MAPK,RELA,SP1,STAT1,TLR4,nickel
mangiferin	chemical - endogenous non-mammalian					0.00426	ICAM1,MMP1,PTGS2	CAT,CEBPB,CTNNB1,EGR1,ERK1/2,FOS,FOXO1,JUN,Jnk,MMP1,MYB,MYC,NFKBIA,NFkB (complex),NfkB1-RelA,P38 MAPK,PPARG,RELA,SP1,STAT3,mangiferin
Lymphotoxin	complex					0.00426	CXCL8,ICAM1,MMP1	HIF1A,JUN,Lymphotoxin,MAP3K14,MYC,NFKB1,NFKBIA,NFkB (complex),RCAN1,RELA,STAT3
LIN9	other					0.00426	MYBL2,PLK1,TMPO
Fibrinogen	complex					0.00426	CXCL8,ICAM1,TLR2	CCL2,CREBBP,CTNNB1,FOXO1,Fibrinogen,HIF1A,MYC,NFKB1,NFKBIA,NFkB (complex),RELA,RELB,RHOA,STAT3,estrogen receptor
Aldose Reductase	group					0.00426	CXCL8,ICAM1,PCNA	Aldose Reductase,CEBPB,CREBBP,CXCL8,EGR1,FOS,IKK (complex),IL6,Ikb,JUN,Jnk,MYC,NFKB1,NFKBIA,NFKBIB,NFKBIE,NFkB (complex),NfkB1-RelA,PPARG,RELA,Rock,STAT3,YAP1
ADORA3	g-protein coupled receptor					0.00426	CSF1,CXCL8,IRF1	ADORA3,HIF1A,IL12 (complex),JUN,NFKB1,NFKBIA,NFkB (complex),RELA,STAT3
ACKR1	g-protein coupled receptor					0.00426	ICAM1,TNFAIP2,TNFAIP3
2-mercaptoacetate	chemical drug					0.00426	CD68,CXCL2,ICAM1	2-mercaptoacetate,IL1A,JUN,NFKB1,NFKBIA,NFkB (complex),RELA
miR-323-5p (and other miRNAs w/seed GGUGGUC)	mature microrna		-0.218	-0.241	0.884	0.00432	ADGRF1,ARHGAP42,BTN2A2,CACNG4,GINS1,GLS2,HAUS4,HLA-E,IKBKB,MMP16,NKAIN1,PARM1,PLEKHH1,SAMD9L,SLC16A14,SPRY4,STC1,TMEM51,TRIM34,TRIM6-TRIM34,ZNF367
SUMO2	enzyme		1	-0.059	1.117	0.00434	CD59,PIK3R1,TNFRSF21,TSC22D3
S-nitrosoglutathione	chemical toxicant		0.03	-0.043	0.113	0.00434	GJA1,ICAM1,LIF,PTGS2	CEBPB,CREB1,EGR1,ERK,FOS,HIF1A,JUN,Jnk,MAPK14,MYC,NFATC2,NFkB (complex),NfkB1-RelA,PARP1,PPARG,S-nitrosoglutathione,SMAD4,SP1,TP53
Laminin (complex)	complex					0.00434	ETS2,FN1,MMP1,PTGS2	APP,CTNNB1,FOS,HIF1A,ITGB1,JUN,Laminin (complex),NFKBIA,NOTCH1,NR3C2,PI3K (complex),RAC1,RELA,SP1,SRC,STAT1,STAT3,YAP1,estrogen receptor
IRF6	transcription regulator		1.98	0.216	1.552	0.00434	CXCL8,LCN2,PTGES,PTGS2	ATP,CEBPB,CREB1,CREBBP,CTNNB1,CXCL8,EGR1,ERK1/2,HMGB1,IL6,IRF6,JUN,NFATC2,NFKBIA,NFkB (complex),NR3C1,PPARG,RELA,STAT1,STAT3,TLR4
ILK	kinase		1.977	0.163	1.656	0.00434	CD44,FN1,IKBKB,ZEB1	Akt,CEBPB,CTNNB1,EGR1,ERK1/2,HIF1A,ILK,JUN,KRAS,LEF1,MYC,NFkB (complex),PGR,PPARG,RELA,SMAD4,STAT3,TP53,WWTR1
D-fructose	chemical - endogenous mammalian		1.987	0.227	1.535	0.00434	CD68,CXCL2,FN1,ICAM1	D-fructose,IFNG,IRF1,NFkB (complex),RELA,STAT1,STAT3
CALR	transcription regulator		0.713	0.062	0.593	0.00434	FN1,GJA1,ICAM1,PTGS2	ADIPOQ,CALR,CEBPB,CREB1,CTNNB1,Ca2+,EGR1,ERK1/2,FOS,HIF1A,Ikb,JUN,MAPK14,NFKBIA,NFkB (complex),NOTCH1,PI3K (complex),PPARG,RELA,SP1,STAT3
BCL3	transcription regulator		-1.974	-0.029	-1.916	0.00434	CXCL8,ICAM1,IRF1,PLAUR	BCL3,CREBBP,CXCL8,HIF1A,HMGB1,IFNG,IRF1,JUN,NFKB1,NFKBIA,NFkB (complex),RELA,RELB,STAT1,STAT3,cytokine
ATF1	transcription regulator					0.00434	FTH1,HLA-B,PCNA,PTGS2	ATF1,CREBBP,EP300,ESR1,RELA,RNA polymerase II,SP1
TGFBR2	kinase		0.563	0.035	0.472	0.00435	CD44,CXCL2,FN1,GJA1,GJB2,ICAM1,PTGES,PTGS2,RFC5	CEBPB,CREBBP,EGR1,FOS,HIF1A,IL13,JUN,LEF1,NFKB1,NFKBIA,NFkB (complex),P38 MAPK,PPARG,RELA,SMAD4,SP1,TGFB1,TGFBR2
ANGPT2	growth factor		1.757	0.176	1.235	0.00435	C1R,CD68,FEN1,FN1,ICAM1,MMP1,POLA1,PTGES,PTGS2	ANGPT2,CEBPB,CREB1,CTNNB1,Creb,EGR1,ERK,FOS,HIF1A,JUN,Jnk,MYC,NFKBIA,NFkB (complex),NfkB1-RelA,PI3K (complex),PPARG,PTGS2,RELA,SMAD4,SP1,TP53
EGLN	group		-0.579	-0.232	0.067	0.00443	ADM,BCL11B,FOSL2,HLA-B,LCN2,SOX9,STC1,ULBP1
PTH	other	Activated	2.436	0.146	2.08	0.00443	CSF1,CXCL2,FN1,FOSL2,GJA1,MMP1,PTGS2,STC1	CEBPB,CREB1,CTNNB1,Creb,EGR1,ERK,FOS,FOSL1,HIF1A,JUN,NFE2L2,NFkB (complex),P38 MAPK,PPARG,PTH,Pkc(s),RELA,SMAD4,SP1,TBP,TP53
miR-4666a-3p (miRNAs w/seed AUACAAU)	mature microrna		0	-0.241	0.833	0.00449	ETS2,FBXO5,IFNGR2,NT5C2,PARP2,RFC3,RGCC,RNF24,SGK1,SNX10,SPIN4,ULBP1
SPDEF	transcription regulator		-0.762	-0.156	-0.453	0.0045	CXCL8,PLAUR,SDC2,SQSTM1,ZEB1	CTNNB1,FN1,FOXO3,HDAC1,JUN,LEF1,NFKBIA,NFkB (complex),NOTCH1,RELA,SP1,SPDEF,STAT3,TCF,TCF4,Vegf
Raf	group					0.0045	DUSP6,IER3,MAFF,SPRY4,TNFAIP3	CTNNB1,Mek,Raf
Pro-inflammatory Cytokine	group					0.0045	ADM,ICAM1,LCN2,LIPG,TLR2	ADM,HIF1A,JUN,NFATC2,NFKB1,NFKBIA,NFkB (complex),Pro-inflammatory Cytokine,RELA,STAT1,TLR4
estradiol benzoate	chemical drug		1.732	0.103	1.553	0.0045	AHR,C3,GJA1,PLAT,PTGS2	CREB1,Creb,FOSL1,FSH,JUN,Lh,NFE2L2,NFkB (complex),Pkc(s),RELA,estradiol benzoate,nitric oxide
LGALS3	other		1.131	0.052	1.028	0.00451	CTSV,CXCL2,DUSP6,FN1,ICAM1,LMNB1	AKT1,CEBPA,CEBPB,CREB1,CSF3,CTNNB1,ERK,FOXO1,FOXO3,IL5,JUN,LGALS3,NFKBIA,NFKBIB,NFkB (complex),PPARG,RELA,RHOA,STAT1,STAT5A,estrogen receptor
sulforafan	chemical drug		-1.544	-0.004	-1.533	0.00457	CD44,CXCL8,ICAM1,PTGES,PTGS2,TXNRD1,ZEB1	CEBPB,CREB1,CTNNB1,EGR1,ERK,ERK1/2,ESR1,FOS,HMGB1,Histone h3,JUN,Jnk,MAPK14,MYC,NFkB (complex),NfkB1-RelA,PPARG,RELA,RNA polymerase II,SP1,sulforafan
IFIH1	enzyme					0.00472	CXCL2,IFIT1,OAS2,RSAD2	IFIH1,IFNB1,IKBKE,IRF1,IRF3,IRF5,IRF7,IRF9,Interferon alpha,MAVS,NFKB1,NFkB (complex),RELA,STAT1,STAT2,STAT3,TBK1
baicalein	chemical drug		-1.98	-0.163	-1.658	0.00472	CXCL8,ICAM1,MMP1,PTGS2	CEBPB,CREB1,EGR1,ERK,FOS,HIF1A,JAK2,JUN,Jnk,MAPK3,MMP1,MYC,NFKBIA,NFkB (complex),NfkB1-RelA,PPARG,RELA,STAT1,STAT3,STAT5A,baicalein
romidepsin	biologic drug					0.00479	CXCL8,DUSP6,ICAM1,PLAUR,PTGS2	CEBPB,CREB1,CTNNB1,E2F2,EGR1,ERK1/2,FOS,HDAC1,HIF1A,Histone h4,JUN,MAPK3,MYC,NFKBIA,NFkB (complex),PPARG,RAF1,RELA,RNA polymerase II,TERT,romidepsin
lipoteichoic acid	chemical - endogenous non-mammalian		1.579	0.202	1.135	0.00479	CXCL8,ICAM1,PTGS2,TLR2,TLR6	CD14,CREB1,HDL,IL12 (complex),Ikb,JUN,NFKB1,NFKBIA,NFkB (complex),PLA2G4A,RELA,SP1,STAT3,TLR2,lipoteichoic acid
fenamic acid	chemical reagent	Activated	2.219	0.206	1.762	0.00479	CD44,IER3,LAMC2,LCN2,PSMB8
miR-532-5p (and other miRNAs w/seed AUGCCUU)	mature microrna		-0.728	-0.241	0.264	0.00484	ARSG,B2M,CPEB3,CXCL2,DSCC1,FTH1,GBP3,GSAP,HLA-A,IFNGR2,MEIS1,MMP16,NCF2,SPIN4,TAP1,TXNRD1,ULBP1
Tnf receptor	group					0.00488	C3,CCL20,CXCL8	CTNNB1,HIF1A,IRF3,IRF5,IRF9,JUN,MAP3K7,NFKB1,NFKBIA,NFkB (complex),RELA,SPI1,STAT1,STAT2,STAT3,STAT6,TRAF6,Tnf receptor
ORMDL3	other					0.00488	CCL20,CXCL8,OAS2
LRPAP1	other					0.00488	LDLR,PTGES,PTGS2	CEBPB,CREB1,CREBBP,CTNNB1,Creb,EGR1,ERK,FOS,Ikb,JUN,Jnk,LDL,LRPAP1,MAPK14,MYC,NFKBIA,NFkB (complex),NfkB1-RelA,PPARG,REL,RELA,SP1,TP53
ketamine	chemical drug					0.00488	CXCL8,GAD1,PTGS2	CEBPB,CREB1,EGR1,HIF1A,HMGB1,JUN,MAPK8,NFE2L2,NFKB1,NFKBIA,NFkB (complex),NR3C1,P38 MAPK,RELA,SP1,Tnf (family),ketamine,nitric oxide
IKK (complex)	complex					0.00488	CXCL8,ICAM1,PTGS2	ATF3,BIRC3,CREBBP,CXCL8,EP300,HIF1A,HMGB1,IKK (complex),JUN,NFKB1,NFKBIA,NFKBIE,NFkB (complex),REL,RELA,RELB,SP1,STAT3,curcumin
DYRK1A	kinase					0.00488	E2F8,MCM4,MYBL2
Cbp/p300	group					0.00488	BRCA1,IRF1,PTGS2	BACH1,CEBPA,Cbp/p300,E2F2,ESR1,HDAC1,Histone h4,JUN,NCOA3,NFE2L2,NFKB1,NFKBIA,NFkB (complex),PGR,PPARG,RARA,RELA,RNA polymerase II,SP1,STAT5a/b,STAT6
CaMKII	complex					0.00488	CD44,IRF1,SOX9	APP,Akt,CEBPB,CTNNB1,CaMKII,Creb,EP300,HIF1A,JUN,LEF1,MAP2K1,MYC,NFKBIA,NOTCH1,PGR,PI3K (complex),RARA,RELA,SP1,STAT1,TP53
agmatine	chemical - endogenous mammalian					0.00488	ICAM1,PCNA,SLC22A4
miR-5006-5p (miRNAs w/seed UGCCAGG)	mature microrna		-0.756	-0.241	0.517	0.0049	ARHGAP42,ARHGEF26,ARSG,CENPH,DEPP1,EME1,ERAP1,ESCO2,ETS2,FEN1,FUT1,ICAM1,IL32,IRF1,LIF,NT5C2,OASL,PIK3R1,PTGES,RRM2,SAPCD2,SOX9,SPNS2,SPRY4,THSD4,TSC22D3,TXNRD1,ULBP1
IL33	cytokine	Activated	2.916	0.173	2.413	0.0049	CXCL2,CXCL8,ICAM1,IKBKE,NFKBIE,PLAT,STX11,TLR2,TNFAIP2,TNFAIP3	CREBBP,HIF1A,IL33,Ige,JUN,MYC,NFATC2,NFKB1,NFKBIA,NFkB (complex),RELA,STAT3,TRAF6
POMC	other		-0.628	0.087	-0.818	0.00498	FOSL2,GAD1,ICAM1,LDLR,PCNA,SDC2	CEBPB,CREB1,CTNNB1,Creb,EGR1,ERK1/2,FOS,HDL,JUN,LEP,NFKBIA,NFkB (complex),P38 MAPK,POMC,PPARG,RELA,SP1,STAT3,TBP
miR-374c-3p (miRNAs w/seed ACUUAGC)	mature microrna		1.387	-0.241	2.254	0.00498	ARHGEF3,BRIP1,CCDC69,E2F8,MEIS1,METTL7A,ORC6,PCNA,PSIP1,PTP4A2,SGMS1,TSC22D3,ZNF367
aspirin	chemical drug		-0.858	-0.116	-0.587	0.00498	CDK2,CSF1,CXCL8,ICAM1,MMP1,PTGS2	EGR1,IL18,IL4,JUN,MMP1,MYC,NFKB1,NFKBIA,NFkB (complex),RELA,STAT1,STAT3,STAT6,aspirin,prostaglandin E2
vinpocetine	chemical drug					0.005	CXCL8,ICAM1	IKBKB,IKK (complex),Ikb,JUN,NFKB1,NFKBIA,NFKBIB,NFKBIE,NFkB (complex),NR3C1,RELA,vinpocetine
TSC22D1	transcription regulator					0.005	CXCL8,FN1
TPSD1	peptidase					0.005	CXCL8,PTGS2	CEBPB,CREB1,CREBBP,CXCL8,FOS,HIF1A,HMGB1,JUN,MAPK14,MAPK3,MAPK8,NFKBIA,NFkB (complex),NR3C1,RELA,SMAD4,SP1,STAT3,TP53,TPSD1
TEAD	group					0.005	CD44,FN1
TDO2	enzyme					0.005	AHR,PTGS2
TBXA2R	g-protein coupled receptor					0.005	ICAM1,PTGS2	CEBPB,CREB1,ERK,JUN,NFkB (complex),PPARG,TBXA2R,YAP1
sphingomyelinase	group					0.005	MMP1,PTGS2	CEBPB,CREB1,EGR1,ERK,FOS,HMGB1,JUN,Jnk,MAPK8,MYC,NFKB1,NFKBIA,NFkB (complex),NR3C1,NfkB1-RelA,PPARG,RELA,RNA polymerase II,TERT,ceramide,sphingomyelinase
sesamol	chemical - endogenous mammalian					0.005	CD68,MMP1
RWJ 67657	chemical - kinase inhibitor					0.005	CXCL8,PTGS2	CEBPB,CREB1,EGR1,FOS,HIF1A,JUN,MAPK14,NFkB (complex),P38 MAPK,RELA,RWJ 67657,SMAD4,SP1,TP53
RBCK1	transcription regulator					0.005	ICAM1,TNFAIP3	HIF1A,IKBKG,NFKB1,NFKBIA,NFKBIB,NFkB (complex),RBCK1,RELA,RELB
PROK1	growth factor					0.005	CXCL8,PTGS2	Akt,CREB1,CREBBP,CTNNB1,CXCL8,Creb,EGFR,FOS,HIF1A,JUN,LEF1,NFKBIA,NFkB (complex),PGR,PROK1,RELA,SP1,SRC,STAT3,TP53,estrogen receptor
phosphatidylinositol	chemical - endogenous mammalian					0.005	CXCL8,MMP1	CEBPB,EGR1,FOS,HIF1A,IL17A,JUN,Jnk,MAPK3,MYC,NFE2L2,NFKB1,NFKBIA,NFkB (complex),NOTCH1,NfkB1-RelA,P38 MAPK,RELA,SP1,cholesterol,phosphatidylinositol
Pde4d	enzyme					0.005	CTSV,PTGS2
MCM7	enzyme					0.005	CDK2,MCM4
KMT5B	enzyme					0.005	SGK1,TSC22D3
ISG15	other					0.005	DDX58,IFITM3
gliotoxin	chemical toxicant					0.005	CCL20,IER3	HIF1A,NFKB1,NFKBIA,NFkB (complex),RELA,RELB,gliotoxin
geranylgeraniol	chemical - endogenous mammalian					0.005	CD59,MMP1
eugenol	chemical - endogenous non-mammalian					0.005	CXCL8,PTGS2	CREB1,CREBBP,CXCL8,JUN,NFKBIA,NFkB (complex),NFkB (family),RELA,SP1,STAT3,TP53,estrogen receptor,eugenol,hydrogen peroxide
cyclosporin	biologic drug					0.005	CXCL8,ICAM1	CREBBP,IL2,NFKB1,NFKBIA,NFkB (complex),STAT5a/b,cyclosporin
CCNA2	other					0.005	MYBL2,PCNA	CCNA2,CCND1,CCNE1,CDK2,CDKN1A,E2F1,E2F2,E2F4,E2f,ESR1,FOXO3,HDAC1,HMGB1,Histone h3,MYC,RB1,RBL1,RBL2,RELA,RNA polymerase II,SP1,TP53
15-epi-lipoxin A4	chemical - endogenous mammalian					0.005	CXCL8,TNFAIP3
15-E2-isoketal modified phosphatidylethanolamine	chemical reagent					0.005	CXCL8,ICAM1	15-E2-isoketal modified phosphatidylethanolamine,CEBPB,EGR1,JUN,P38 MAPK,RELA,SP1
(6)-gingerol	chemical - endogenous non-mammalian					0.005	CDK2,PTGS2
miR-6499-3p (miRNAs w/seed GCAGUGU)	mature microrna		-0.243	-0.241	0.749	0.00502	BRCA1,BTC,DCLRE1B,EPHA6,FAM167A,HAUS4,ICAM1,IFI35,IKBKE,LYST,PLAT,SH3TC2,SLC25A30,SPIN4,TMEM97,XAF1,ZNF367
RIPK2	kinase		1.284	0.15	0.991	0.00509	CARD6,CXCL2,ICAM1,LDLR,PTGES	CEBPB,CREB1,CREBBP,ERK,ESR1,FOS,IL13,JUN,MAPK14,NFKBIA,NFkB (complex),NOD2,PPARG,RELA,RIPK2,SP1,TNF
miR-4747-5p (and other miRNAs w/seed GGGAAGG)	mature microrna	Inhibited	-3.175	-0.241	-1.509	0.00509	ARHGEF26,ATAD2,C19orf66,C2,CASP8,CD68,CSTB,CTSA,DCLRE1B,FCMR,FKBP5,FOSL2,HJURP,HLA-A,HLA-E,ICAM1,IFIT2,IGFBP2,IKBKE,LPIN2,MOB3C,MX2,NAV2,NCEH1,NEU1,NT5M,OAS2,OXCT1,PARM1,PIK3C2B,PLAT,PLAUR,POLQ,RIMS4,RNF24,SFXN2,SGK1,SH3PXD2A,SPRY4,ST6GAL1,THSD4,TICRR,TNIP1,TPP1,TRIM34,TRIM47,TRIM6-TRIM34,UBE2L6
nitrofurantoin	chemical drug		-0.707	0.031	-0.794	0.00513	C3,CAPN2,CTSV,IER3,LOX,PCNA,PLAT,SERPINA1
miR-6772-3p (miRNAs w/seed UGCUCCU)	mature microrna		0	-0.241	1.128	0.00516	CACNG4,CASP4,CASP8,CCDC69,DUSP6,FAM167A,FANCD2,FUT1,ICAM1,IL15RA,MYPN,NAV2,NFKBIE,NKAIN1,ORC6,OXCT1,PECR,PRKCD,RAD54B,RIMS4,SAMD9,ZWILCH
miR-3685 (miRNAs w/seed UUCCUAC)	mature microrna		-0.277	-0.241	0.59	0.00521	AMIGO2,AUNIP,GBP3,HMGB2,IFIT1,METTL7A,PRC1,RFC3,RMI2,SNTB1,TAPBP,TMEM51,TXNRD1
glutamine	chemical - endogenous mammalian		-0.946	-0.072	-0.774	0.00523	CXCL8,FN1,ICAM1,IGFBP2,PCNA,PTGS2	CEBPB,CREB1,CTNNB1,Creb,EGR1,ESR1,HIF1A,HMGB1,Histone h3,JUN,MYC,NFKBIA,P38 MAPK,PI3K (complex),PLA2G4A,RELA,RNA polymerase II,SP1,VEGFA,glutamine
sirolimus	chemical drug		-0.568	-0.121	-0.093	0.0053	ADM,B2M,CD68,CDC25A,CSF1,FN1,FTH1,HLA-B,ICAM1,LCN2,MMP1,NEU1,PCNA,PIK3R1,PLAUR,SQSTM1,TMPO	CEBPB,CREB1,CTNNB1,Creb,FOS,HIF1A,JUN,JUNB,MYC,NFKB1,NFKBIA,NFkB (complex),NR3C2,RAC1,RELA,SMAD4,STAT3,TBP,TP53,sirolimus
miR-592 (and other miRNAs w/seed UGUGUCA)	mature microrna		0.229	-0.241	1.278	0.0053	CASP10,GJB2,HIRIP3,HLTF,IFNGR2,IGFBP2,MOB3C,NCEH1,ORC6,PARM1,PARP2,QSOX1,RFC3,RMI2,SLC4A4,SOX9,TMEM97,ULBP1,XAF1
miR-155-3p (miRNAs w/seed UCCUACA)	mature microrna		-0.894	-0.241	0.181	0.00532	APOL6,ARL6IP1,AUNIP,FN1,GBP3,HMGB2,IFIT1,METTL7A,MOB3C,NFKBIE,PLSCR4,POLQ,PRC1,RFC3,RMI2,SNTB1,TAPBP,TMEM51,TSPAN3,TXNRD1
sulindac sulfide	chemical drug		-0.625	-0.035	-0.547	0.00541	MMP1,PIK3R1,PTGES,PTGS2,STC1	CEBPB,Creb,EGR1,FOS,HIF1A,JUN,Jnk,MAPK3,MYC,NFKB1,NFKBIA,NFkB (complex),NfkB1-RelA,PPARG,PTGS2,RAS,RELA,SP1,STAT3,TP53,sulindac sulfide
PIN1	enzyme					0.00541	CENPA,CXCL8,FN1,MIS18A,PTGS2	Akt,CDKN2A,CEBPB,CREBBP,CTNNB1,E2F1,E2F4,FOS,Gsk3,HIF1A,JUN,LEF1,NFKB1,NFKBIA,NFkB (complex),NR3C1,PGR,PIN1,RB1,RELA,SMAD4,SP1,STAT3,TP53,epigallocatechin-gallate
MAP2K3	kinase					0.00541	CXCL8,ICAM1,MMP1,PTGS2,SGK1	CEBPB,CREB1,CTNNB1,EGR1,ERK1/2,FOS,JUN,Jnk,MAP2K3,MAPK14,MYC,NfkB1-RelA,P38 MAPK,PPARG,RELA,SP1
LGALS1	other		1.573	0.137	1.269	0.00541	AHR,CXCL2,FN1,IFNGR2,MMP1	ATP,CEBPB,CREB1,CREBBP,EGR1,ERK,HIF1A,HMGB1,JUN,LGALS1,NFKB1,NFKBIA,NFkB (complex),NR3C1,P38 MAPK,PPARG,RELA,SP1,prostaglandin E2
GLI3	transcription regulator	Activated	2.236	0.055	2.113	0.00541	DUSP5,HMGB2,IRF1,SOX9,TNFAIP3
TNFRSF1B	transmembrane receptor		1.982	0.105	1.773	0.00548	ABCC3,CXCL2,CXCL8,ICAM1,MMP1,TNFAIP3	CREBBP,HIF1A,HMGB1,Ikb,JUN,MAP3K14,NFKB1,NFKBIA,NFKBIB,NFkB (complex),NFkB (family),RCAN1,REL,RELA,TNFRSF1B,TRAF2,Tnf (family)
miR-1188-3p (and other miRNAs w/seed GAGGCUC)	mature microrna	Inhibited	-2.041	-0.241	-0.863	0.0055	ALPK1,BST2,CCDC69,DBP,ESPL1,FAM167A,FCMR,GJB2,HLA-B,HLA-E,HRH1,IKBKE,LIPG,NEU1,NKAIN1,PKMYT1,QSOX1,RMI2,RNF24,ST6GAL1,TNIP1,TPCN1,TSC22D3,ZIC5
NfkB-RelA	complex					0.00554	CXCL8,ICAM1,PTGS2
Fibrin	complex					0.00554	CXCL8,FN1,ICAM1	CEBPB,CTNNB1,EGR1,EP300,ERK1/2,Fibrin,JUN,NFKBIA,NFkB (complex),PPARG,RELA,hyaluronic acid
evodiamine	chemical - endogenous non-mammalian					0.00554	CXCL8,ICAM1,PTGS2	Akt,CEBPB,CREB1,ERK,HIF1A,IKK (complex),Ikb,JUN,LEF1,NFKB1,NFKBIA,NFKBIB,NFKBIE,NFkB (complex),PGR,PPARG,RELA,TP53,evodiamine
epicatechin gallate	chemical drug					0.00554	CXCL8,ICAM1,PTGS2	CEBPB,CREB1,EGR1,ERK,FOS,JUN,Jnk,MYC,NFKB1,NFKBIA,NFkB (complex),NfkB1-RelA,P38 MAPK,PPARG,PRKCD,RARB,RELA,SP1,STAT1,epicatechin gallate
LPL	enzyme		-0.845	0.073	-0.98	0.00556	CSF1,CXCL8,ICAM1,LDLR	ADIPOQ,EGR1,HDL,IL1B,Ikb,JUN,LDL,LPL,NFE2L2,NFKB1,NFKBIA,NFkB (complex),NOTCH1,NR3C1,RELA,SP1,STAT3,cholesterol
lipid A	chemical toxicant		1	0.229	0.542	0.00556	C2,C3,CXCL8,PRKCD	HIF1A,IFNG,IRF1,JUN,NFKB1,NFKBIA,NFkB (complex),RELA,STAT1,STAT3,lipid A
IL23	complex		1.951	0.195	1.571	0.00556	AHR,CCL20,CXCL8,TLR2	CEBPB,CREBBP,HIF1A,IL10,IL17A,IL23,IL6,JUN,NFKB1,NFKBIA,NFkB (complex),PPARG,RELA,STAT3,STAT5a/b
Collagen(s)	complex					0.00556	C3,CD63,CD68,FN1	APP,Collagen(s),HIF1A,NFKBIA,NOTCH1,RELA,STAT1
let-7a-3p (and other miRNAs w/seed UAUACAA)	mature microrna		0.229	-0.241	1.278	0.00567	AHR,APOL6,DCLRE1B,DUSP6,E2F8,EPHA6,ETS2,HMGB2,IL15RA,KIF22,PECR,PSIP1,RGCC,RNF24,SDC2,SGO1,SNX10,SOX9,ULBP1
S100A9	other	Activated	2.777	0.078	2.56	0.0057	C3,CXCL8,DYRK3,GJB2,ICAM1,MMP1,PTGES,SGK1	CCL2,CEBPB,CTNNB1,EGR1,ERK1/2,HMGB1,IRF3,IRF7,JUN,NFKB1,NFKBIA,NFkB (complex),PPARG,RARB,RELA,S100A8,S100A9,STAT1,TLR3,cytokine
PTHLH	other		1.969	0.118	1.736	0.00574	CXCL8,FN1,FOSL2,PTGS2,SOX9	AKT1,Akt,CALR,CREB1,CREBBP,CTNNB1,Ca2+,FN1,FOS,FOXO3,HIF1A,HRAS,JUN,LEF1,MYC,NFKBIA,NFKBIB,NFkB (complex),NOTCH1,PGR,PPARG,PTHLH,RELA,SP1,STAT3,TP53
FGF7	growth factor		1.964	0.134	1.7	0.00574	ABCC3,CD44,CDK2,CSF1,IRF1
5-hydroxytryptamine	chemical - endogenous mammalian	Activated	2.186	0.182	1.788	0.00574	CXCL8,GAD1,ICAM1,NCF2,PTGS2	5-hydroxytryptamine,ATP,CEBPB,CREB1,CTNNB1,EGR1,ERK1/2,FOS,HMGB1,JAK2,JUN,NFKBIA,NFkB (complex),NR3C1,PPARG,SP1,SRC,STAT1,STAT3,STAT5A,estrogen receptor,histamine
miR-192-5p (and other miRNAs w/seed UGACCUA)	mature microrna		-0.229	-0.24	0.816	0.00596	ARHGEF39,CSF1,CXCL2,ERAP2,FAM167A,FAM234B,FANCI,GAD1,MCM10,NCEH1,NT5C2,RAD54B,RSAD2,SLC16A14,TIFA,TMPO,TRIP13,UNG,ZEB1
gentamicin	chemical drug		0.745	0.059	0.56	0.00598	CTSV,GJB2,ICAM1,IRF1,LCN2,MCM6,PSMB8,RGCC,SQSTM1,TAP1
vincristine	chemical drug					0.00602	BRCA1,BRCA2,LMNB1,PTGS2	E2F4,EGR1,FOS,IKBKB,JUN,Jnk,MYC,NFATC2,NFKB1,NFKBIA,NFkB (complex),NR3C1,NfkB1-RelA,PARP1,RELA,TP53,doxorubicin,vincristine
testosterone propionate	chemical drug		-0.277	0.08	-0.433	0.00602	ADM,FBXO32,LDLR,PARM1	FOXO3,HIF1A,MTOR,NFkB (complex),NR3C1,STAT3,testosterone propionate
SPHK1	kinase		1.944	0.077	1.795	0.00602	CXCL8,FN1,PTGES,PTGS2	CEBPB,CREB1,EGR1,ERK,FOS,HIF1A,JUN,Jnk,MAPK3,MYC,NFKBIA,NFkB (complex),NfkB1-RelA,PPARG,RAS,SP1,SPHK1,STAT3,sphingosine-1-phosphate
Pam3-Cys	chemical toxicant		1.296	0.186	0.931	0.00602	CXCL2,CXCL8,PLAT,TLR2	CEBPB,CTNNB1,EGR1,IL6,JUN,MYC,NFKB1,NFKBIA,NFkB (complex),P38 MAPK,PPARG,Pam3-Cys,RELA,SERPINE1,SP1,STAT3,TLR2
N-acetylsphingosine	chemical reagent		1.931	0.07	1.797	0.00602	CXCL2,CXCL8,MMP1,PTGS2	CAT,CEBPB,CREB1,CTNNB1,Creb,EGR1,EP300,ERK,FOXO1,JUN,MYB,N-acetylsphingosine,NFKBIA,NFkB (complex),P38 MAPK,PPARG,RELA,SP1,STAT3,TBP,hyaluronic acid
miR-5008-5p (miRNAs w/seed GAGGCCC)	mature microrna	Inhibited	-2.475	-0.241	-1.114	0.00603	APOL6,BCL11B,BST2,BTN3A2,COL27A1,CSF1,E2F2,GJB2,GLS2,HAUS4,HLA-E,IRAK2,LIF,LIPG,LPIN2,MAFF,MOB3C,NCEH1,PLAT,PLAUR,RAD54B,RIMS4,SAPCD2,SH3PXD2A,SNPH,ST6GAL1,TNFAIP2,TNFAIP3,TPCN1,ULBP1,VNN1,ZWINT
minocycline	chemical drug		-0.391	-0.192	0.034	0.00608	CASP8,CXCL8,GJA1,ICAM1,PTGS2	CEBPB,CREB1,CREBBP,CTNNB1,EGR1,FOS,Gsk3,JUN,MAPK14,NFKB1,NFKBIA,NFkB (complex),NR3C1,P38 MAPK,RELA,SP1,SRC,estrogen receptor,minocycline,prostaglandin E2
mibolerone	chemical drug		-1.915	0.077	-2.115	0.00608	AHR,FKBP5,FOSL2,HLA-E,LDLR,MMP1,PCNA
SYVN1	transporter	Activated	2.646	0.223	2.056	0.00608	ABCC3,AHR,CD44,HLA-A,IFI44,IRAK2,SLCO4A1
LEP	growth factor		0.933	0.096	0.594	0.00616	ABCC3,CASP10,CD63,CD68,CTSV,DUSP6,ICAM1,IGFBP2,LDLR,LIF,MMP1,NCF2,PCNA,PLAT,PTGS2	ADIPOQ,CEBPB,CREB1,CTNNB1,Creb,EGR1,FOS,HIF1A,IL6,Ikb,JUN,LEP,MYC,NFE2L2,NFKBIA,NFkB (complex),NOTCH1,PPARG,RELA,SMAD4,SP1,STAT3,TP53,VEGFA,cholesterol
CD44	other		1.588	0.177	1.168	0.00617	ACKR3,CD44,CD63,FKBP5,FN1,HMMR,SERPINA1,STAT2,ZEB1	Akt,CD44,CEBPB,CTNNB1,EGR1,EP300,ERK1/2,HGF,HIF1A,JUN,LEF1,NFKBIA,NFkB (complex),PGR,PPARG,RAS,RELA,SP1,STAT3,TP53,hyaluronic acid
miR-4999-5p (miRNAs w/seed GCUGUAU)	mature microrna		0	-0.241	0.962	0.00618	ARHGEF3,GFPT2,GINS2,HELLS,IFITM1,MAFF,MMP16,ORC6,PIK3R1,RSAD2,SLC16A14,TMEM156,XAF1,ZBTB10,ZC3H12C,ZWILCH
SB 290157	chemical reagent					0.00626	CASP4,CXCL2,PTGS2	CEBPB,EGR1,IL6,JUN,NFKBIA,NFkB (complex),P38 MAPK,PPARG,RELA,SB 290157,SP1,STAT3,prostaglandin E2
SAFB2	other					0.00626	B2M,CNTNAP2,HLA-E
miR-465d-3p (and other miRNAs w/seed GAUCAGG)	mature microrna		-1.606	-0.241	-0.557	0.00626	ABCC3,ATP10D,B3GNT9,BTN2A2,C19orf66,CD44,EXO1,FBXO5,FCMR,FOSL2,FUT1,LAMC2,NT5M,PCLAF,PIP5KL1,PRC1,SDR16C5,SGK1,TMEM156
miR-24-1-5p (and other miRNAs w/seed GCCUACU)	mature microrna		-0.775	-0.241	0.157	0.00628	ADGRF1,AMIGO2,ERAP2,FAM167A,FUT1,HELLS,HLA-A,METTL7A,MOB3C,ORC6,SGMS1,SPIN4,TAP1,TXNRD1,ZNF367
miR-1537-5p (miRNAs w/seed GCUGUAA)	mature microrna		0.626	-0.241	1.779	0.0063	ARHGEF3,CNTNAP2,DSCC1,FNBP1,FUT1,GBP3,GFPT2,GINS2,HELLS,HMGB2,IFITM1,IKBKB,MAFF,MMP16,ORC6,RAD54B,RFC5,RSAD2,SLC16A14,SNX10,TMEM156,ZBTB10,ZC3H12C
miR-619-3p (miRNAs w/seed ACCUGGA)	mature microrna		-1.069	-0.241	-0.169	0.00644	BTC,CD63,E2F2,FAM234B,HNMT,MCM10,NCF2,NFKBIE,OASL,PTP4A2,SAPCD2,SLC25A30,TNFAIP2,TPP1
herbimycin	chemical - kinase inhibitor		-1.96	-0.148	-1.669	0.0065	CXCL8,ICAM1,MMP1,PTGS2	CCL2,CEBPB,CREB1,CTNNB1,FOS,IKK (complex),Ikb,JUN,MAPK14,NFKB1,NFKBIB,NFKBIE,NFkB (complex),PLA2G4A,RELA,SP1,SRC,estrogen receptor,herbimycin
cytochalasin D	chemical toxicant					0.0065	CXCL8,HOXB3,MMP16,PTGS2	CEBPB,CREB1,CTNNB1,Creb,FOS,HIF1A,ITGB1,JUN,MAPK14,NFKBIA,NFkB (complex),NR3C1,PPARG,PTGS2,SP1,SRC,STAT3,TP53,YAP1,cytochalasin D,estrogen receptor,norepinephrine
miR-292b-5p (and other miRNAs w/seed CUCAAAA)	mature microrna		1.807	-0.241	2.739	0.00653	APOL6,BCL11B,CASP8,CDC45,CENPA,CENPH,FSBP,HELLS,HLTF,PARM1,PCLAF,RAD54B,RMI2,SPC24,TIFA
miR-4746-5p (miRNAs w/seed CGGUCCC)	mature microrna		-1.604	-0.241	-0.703	0.00657	ADM,BTC,CACNG4,FN1,HELLS,IER3,MAFF,PARM1,RIMS4,RRBP1,SFXN2,SPNS2,TMEM156,TNFRSF21
tosyllysine chloromethyl ketone	chemical - protease inhibitor					0.0066	IRF1,PTGS2	HIF1A,IRF1,IRF7,NFKB1,NFKBIA,NFkB (complex),RELA,RELB,RNA polymerase II,STAT1,STAT3,tosyllysine chloromethyl ketone
rhodamine 6G	chemical toxicant					0.0066	PCNA,PRC1
Rfx5	other					0.0066	BTN2A2,HLA-A
RASSF10	other					0.0066	CASP8,PCNA
polymyxin B	biologic drug					0.0066	CXCL8,LDLR
PKP2	other					0.0066	FN1,GJA1
palbociclib	chemical drug					0.0066	CDT1,ZEB1	E2F1,E2F4,E2f,RB1,RBL1,TP53,palbociclib
NDP	growth factor					0.0066	LIF,PSIP1
N,N-dimethylarginine	chemical - endogenous mammalian					0.0066	ICAM1,PLAT	EGR1,FOS,JUN,Jnk,MYC,N,N-dimethylarginine,NfkB1-RelA
miR-6901-5p (miRNAs w/seed GCAGGAA)	mature microrna		-1.768	-0.241	-0.407	0.0066	ALPK1,APOL6,ASPH,CACNG4,CASP10,CD59,CENPA,COL27A1,EPHA3,FAM167A,FOSL2,HAUS4,IKBKB,LIF,LPIN2,METTL7A,MIS18A,PTGES,QSOX1,RAD54B,SDR16C5,SLC16A14,SPIN4,STAT2,SWAP70,THSD4,TMPO,TPP1,TRIM34,TXNRD1,UNG,ZC3H12C
MIA	other					0.0066	FN1,PLAT
mannan	chemical - endogenous mammalian					0.0066	PTGS2,TLR2	NFKB1,NFKBIA,NFkB (complex),RELA,SP1,STAT3,TLR2,mannan,zymosan
LPA	other					0.0066	CXCL8,ICAM1	CREBBP,CXCL8,JAK2,LPA,NFE2L2,NFKBIA,NFkB (complex),NOTCH1,RELA,SP1,STAT1,STAT3,STAT5A,cholesterol
IL22RA2	transmembrane receptor					0.0066	HLA-B,LCN2	IL22,IL22RA2,RELA,STAT1
GLRX	enzyme					0.0066	CXCL2,ICAM1
FEM1A	transcription regulator					0.0066	CD68,CXCL2
DEPTOR	other					0.0066	CCL20,ICAM1	CEBPB,CTNNB1,DEPTOR,EGR1,ERK1/2,JUN,PPARG
CXCL16	cytokine					0.0066	CXCL8,FN1	CTNNB1,CXCL16,HIF1A,JUN,PI3K (complex),RELA,SP1
CUL3	enzyme					0.0066	FBXO32,MMP1
carnosol	chemical - endogenous non-mammalian					0.0066	ICAM1,PTGS2	CEBPB,CREB1,CTNNB1,Creb,EGR1,ERK1/2,FOS,IKBKB,JUN,Jnk,MAPK14,MYC,NFKB1,NFKBIA,NFkB (complex),NR3C1,NfkB1-RelA,PPARG,PTGS2,RELA,SP1,TP53,carnosol
12(S)-hydroxyeicosatetraenoic acid	chemical - endogenous non-mammalian					0.0066	FN1,PTGS2	12(S)-hydroxyeicosatetraenoic acid,CEBPA,CEBPB,EGR1,FOS,IRF3,JUN,Jnk,MYC,NFKBIA,NFkB (complex),NfkB1-RelA,PGR,PPARA,PPARD,PPARG,PRKCA,RAS,RELA,RNA polymerase II,SP1,SPI1,STAT3
FOXP3	transcription regulator		0.821	-0.065	0.976	0.00661	BRCA1,DUSP6,FEN1,HLA-A,RAD54B,TNFAIP3
TNFSF12	cytokine	Activated	2.27	0.069	2.113	0.00661	CD68,CXCL2,CXCL8,FBXO32,ICAM1,MMP1	CEBPB,CREB1,EGR1,ERK,FOS,HIF1A,IL10,JUN,Jnk,MYC,NFKB1,NFKBIA,NFkB (complex),NOTCH1,NfkB1-RelA,P38 MAPK,PPARG,RELA,SP1,STAT3,TNFSF12,TP53
PTPN11	phosphatase		-1.114	0.029	-1.169	0.00681	CD68,CSF1,CXCL8,NCF2,PLAUR	CEBPB,CREBBP,CTNNB1,EP300,FOS,HIF1A,HOXA10,IGF1,IL6,JUN,NFKBIA,NFkB (complex),PPARG,PTPN11,PTPN6,RELA,SMAD4,SP1,SPI1,STAT3,STAT5a/b,TP53
nifedipine	chemical drug		0.391	-0.064	0.533	0.00681	ABCC3,FN1,LDLR,PTGS2,SGK1	CEBPA,CEBPB,CREB1,Creb,D-glucose,HIF1A,IL6,JUN,NFKBIA,NFkB (complex),NR3C1,NR3C2,PGR,PPARG,RNA polymerase II,SP1,SP3,STAT3,aldosterone,nifedipine,norepinephrine
FOSL1	transcription regulator		0.98	0	0.98	0.00681	ADM,CD44,CXCL8,MMP1,PLAUR	CTNNB1,ERG,ETS1,FOS,FOSL1,HIF1A,JUN,MYC,NFKB1,NFKBIA,NFkB (complex),RELA,SERPINE1,SP1
miR-6918-5p (and other miRNAs w/seed GCUGAGG)	mature microrna		-1.414	-0.241	-0.053	0.00682	BRCA2,C19orf66,CACNG4,CASP10,CASP8,CCDC69,E2F2,FAM167A,FAM49A,FKBP5,GJA1,GLS2,IER3,IKBKB,IL32,IRAK2,MAFF,METTL7A,MX2,NAV2,NKAIN1,PKMYT1,POLQ,PTGS2,RNF24,SDC2,SFXN2,SH3PXD2A,SPC24,SPRY4,TAPBP,TCN1
morphine	chemical drug		1.16	0.087	0.936	0.00683	ADM,CXCL8,FOSL2,PLAT,PTGES,PTGS2,TLR2	CEBPB,CREB1,CTNNB1,Creb,EGFR,ESR1,FOS,HIF1A,HMGB1,JUN,MAPK14,MAPK3,MAPK8,NFKBIA,NFkB (complex),NR3C1,SP1,beta-estradiol,morphine
miR-302c-3p (and other miRNAs w/seed AGUGCUU)	mature microrna		0.2	-0.241	1.403	0.0069	ARHGEF3,ATAD2,CDCA7,CNTNAP2,CXCL8,FAM234B,FBN1,FUT1,HELLS,HNMT,IRAK2,LIF,LMNB1,MBNL2,MCM10,METTL7A,PRC1,RNF24,SH3TC2,SLC16A14,SOX9,STX11,ZC3H12C,ZIC5,ZNF367
valsartan	chemical drug					0.007	FN1,GJA1,ICAM1,PTGS2	AGT,APP,CREB1,CTNNB1,Creb,EGFR,EGR1,EPAS1,FGF2,FOS,HIF1A,JUN,MYC,NFKB1,NFKBIA,NFkB (complex),NOTCH1,RELA,SP1,STAT1,STAT3,TP53,valsartan
PRKD1	kinase		1.954	0.219	1.526	0.007	CXCL2,MMP1,PTGS2,TNFAIP3	CEBPB,CREB1,CTNNB1,ERK,HIF1A,HMGB1,ITGB1,JUN,MAPK8,MYC,NFKB1,NFKBIA,NFkB (complex),NR3C1,PPARG,PRKD1,RELA,STAT3,YAP1
mir-182	microrna		0	-0.2	0.401	0.007	CASP10,FN1,SQSTM1,ZEB1
lysophosphatidylinositol	chemical - endogenous mammalian		1	0.241	0.519	0.007	C3,CXCL8,ICAM1,STC1	CEBPB,CTNNB1,EGR1,ERK1/2,JUN,PPARG,lysophosphatidylinositol
HDL	complex		-0.91	-0.06	-0.791	0.007	CXCL8,ICAM1,LDLR,PTGS2	CEBPB,CREB1,EGR1,ERK,HDL,IL1,Ikb,JUN,LDL,LPL,NFE2L2,NFKB1,NFKBIA,NFkB (complex),NOTCH1,PPARG,RELA,SP1,cholesterol
XIAP	enzyme					0.00703	CSF1,CXCL8,PTGS2	FOS,HIF1A,IKBKB,JUN,MAPK10,MYC,NFKB1,NFKBIA,NFkB (complex),NR3C1,RCAN1,RELA,SMAD4,STAT3,TAB1,TP53,XIAP
piceatannol	chemical - endogenous non-mammalian					0.00703	ICAM1,MMP1,PTGS2	CEBPB,CREB1,CTNNB1,EGR1,ERK,FOS,HIF1A,JUN,Jnk,MYC,NFkB (complex),NfkB1-RelA,P38 MAPK,PI3K (complex),PPARG,RELA,SP1,SRC,estrogen receptor,piceatannol
oltipraz	chemical drug					0.00703	ABCC3,FTH1,IKBKB
NFKBIZ	transcription regulator					0.00703	CCL20,CXCL8,LCN2	CEBPB,HIF1A,IL6,JUN,NFKB1,NFKBIA,NFKBIZ,NFkB (complex),PPARG,RELA,STAT3
SUZ12	enzyme					0.0071	ACKR3,CDC25A,FBXO32,LAMB3,LAMC2,PLCB4,TNFAIP2	EZH2,SUZ12
IRF8	transcription regulator		-0.247	0.112	-0.469	0.0071	B2M,DDX58,ICAM1,IFIT2,IFIT3,LIF,STAT2	IFN alpha/beta,IFNG,IRF1,IRF7,IRF8,IRF9,ISGF3,NFkB (complex),RELA,RNA polymerase II,SPI1,STAT1,STAT2,STAT3,STAT6
miR-6873-3p (miRNAs w/seed UCUCUCU)	mature microrna	Inhibited	-2.6	-0.241	-1.397	0.00717	ADGRF1,ARHGEF3,BTN2A2,CENPA,CXCL2,DUSP6,FAM114A1,FEN1,HELLS,HRH1,IFIT2,LIF,LONRF3,MAFF,MCM10,PARM1,PSMB8,PTGES,PTGS2,PTP4A2,SAPCD2,SGMS1,SH3PXD2A,SPC24,SPNS2
MAP2K6	kinase					0.0072	CXCL8,IFIT2,LDLR,MMP1,PTGS2	CEBPB,CREB1,CTNNB1,ERK,FOS,FOXO3,HIF1A,IRF3,IRF5,JUN,MAP2K6,MAP3K7,MAPK14,MAPK3,NCOA2,NFKBIA,NFkB (complex),PPARG,RELA,RNA polymerase II,SP1,STAT3,VDR
5-N-ethylcarboxamido adenosine	chemical reagent		-0.343	-0.011	-0.316	0.00723	ACKR3,ADM,CCL20,CXCL8,IFIT2,IFIT3	5-N-ethylcarboxamido adenosine,CEBPB,CREBBP,CXCL8,ESR1,HIF1A,IL6,IRF9,JUN,NFKB1,NFKBIA,NFkB (complex),PPARG,RELA,SPI1,STAT1,STAT2,STAT3,STAT6,TNF
miR-1249-5p (and other miRNAs w/seed GGAGGGA)	mature microrna	Inhibited	-3.742	-0.241	-1.941	0.00723	AMPD3,APOL6,ARSG,BST2,C2,CACNG4,CCDC69,CD44,CDC25A,CHN2,CSF1,EPHA6,ERAP1,FAM167A,FAM83A,FOSL2,GFPT2,GINS2,HELLS,HLA-A,HLA-E,HNMT,ICAM1,IKBKE,IQSEC2,LAMC2,LIF,MAFF,NAV2,NKAIN1,OAS2,PIK3C2B,PRKCD,PTGES,QSOX1,RFC3,RNF24,SAMD9,SERPINA1,SH3PXD2A,SH3TC2,SLC24A3,SNPH,SNX10,SPRY4,STC1,TAP1,TAPBP,THSD4,TMEM156,TMEM51,TMEM97,TNFAIP2,TPP1,TRIM34,TRIM6-TRIM34
VDR	transcription regulator		-0.97	-0.052	-0.856	0.00737	ABCC3,BRCA1,CXCL8,ICAM1,IER3,LDLR,PTGS2	AGT,CREB1,CREBBP,Creb,EGR1,ESR1,HIF1A,HMGB1,IL2,Ige,JUN,NFATC2,NFKB1,NFKBIA,NFkB (complex),RNA polymerase II,SP1,STAT3,STAT5a/b,TP53,VDR,quercetin
miR-3688-5p (miRNAs w/seed GUGGCAA)	mature microrna		-1.3	-0.241	-0.004	0.00739	AMIGO2,ARHGAP42,BCL11B,CD59,CHN2,CKAP2,EME1,ERAP1,ERAP2,ESCO2,FANCI,GJB2,IGFBP2,IKBKB,IRF1,KLHL5,MBNL2,METTL7A,OAS2,ORC6,PLAT,RNF24,SFXN2,SLC16A14,SNPH,SPRY4,TNFAIP3,XAF1,ZIC5
miR-4537 (miRNAs w/seed GAGCCGA)	mature microrna		0	-0.241	1.021	0.00747	APOL6,CARD6,CASP8,CD68,CENPH,CLSPN,CSF1,E2F2,FAM114A1,FAM234B,FAM49A,MCM4,OAS2,PLAUR,SFXN2,TAPBP,TMEM97,ULBP1
salicylic acid	chemical drug		-1.972	-0.109	-1.757	0.00753	CSF1,CXCL8,FKBP5,PTGS2	Akt,CAT,CHUK,ESR1,FOS,FOXO1,FOXO3,HIF1A,IKBKB,JUN,LEF1,MAPK3,MYB,NFKB1,NFKBIA,NFkB (complex),NR3C1,PGR,RELA,STAT3,TP53,salicylic acid
RETN	other					0.00753	ICAM1,LDLR,PLAT,PTGS2	CEBPB,CREB1,Creb,D-glucose,EGR1,FOS,HIF1A,IL6,Ikb,JUN,LDL,LEP,LPL,NFKBIA,NFkB (complex),PPARG,RELA,RETN,SP1,SP3,STAT3
LRP1	transmembrane receptor		-1	-0.048	-0.904	0.00753	C1R,CD68,PTGS2,SQSTM1	APP,CEBPB,CREB1,CTNNB1,Creb,HIF1A,LRP1,NFE2L2,NFKBIA,NFkB (complex),NOTCH1,RELA,SP1,STAT1,TBP,cholesterol
IL24	cytokine		1.98	0.1	1.781	0.00753	CASP8,CCL20,CXCL8,PTGS2	CEBPB,CREBBP,CTNNB1,FOS,HIF1A,IL12 (complex),IL24,JUN,MYC,NFKB1,NFKBIA,NFkB (complex),RELA,SMAD4,STAT1,STAT3,TBX5,TP53
2-bromoethylamine	chemical reagent		1.982	0.211	1.564	0.00753	CD44,IER3,LAMC2,LCN2
CD24	other					0.00756	CXCL8,DUSP5,HMMR,ICAM1,OASL,SLC4A4	CD24,FOS,HIF1A,JUN,NFkB (complex),SMAD4,TP53
fatty acid	chemical - endogenous mammalian	Activated	2.205	0.182	1.804	0.00756	AHR,CXCL8,LDLR,LPIN2,PTGS2,VNN1	ADIPOQ,CEBPA,CREB1,Creb,EGR1,FOSL1,IL1,Ikb,JUN,NFE2L2,NFKB1,NFKBIA,NFkB (complex),PGR,PPARG,PTGS2,Pkc(s),RELA,RNA polymerase II,SP1,TP53,fatty acid
miR-1911-5p (miRNAs w/seed GAGUACC)	mature microrna		-1.155	-0.241	-0.321	0.00758	ARHGEF3,ASPH,DDX60L,EPHA6,GINS2,GJA1,GJB2,GSDME,HELLS,HKDC1,PTGS2,UNG
miR-4672 (miRNAs w/seed UACACAG)	mature microrna		-0.655	-0.241	0.448	0.0076	APOL6,ARHGEF3,AUNIP,CASP10,CHN2,CKAP2,DOCK4,FAM167A,GBP3,GJA1,LMNB1,MEIS1,RAD54B,RMI2,RRM2,SLC16A14,SNX10,TMEM51,TRIM34,TRIM6-TRIM34,ZEB1
GNA12	enzyme					0.0076	CXCL8,LAMB3,PIK3R1,PTGS2,TXNRD1	AKT1,BACH1,CEBPB,CREB1,CREBBP,EGR1,FOXO3,GNA12,Gsk3,MAP2K3,NFE2L2,NFKB1,NFKBIA,NFKBIB,NFkB (complex),NR3C1,PLCE1,PPARG,RELA,TP53
ritonavir	chemical drug		-1	-0.007	-0.985	0.00765	CD59,CXCL8,HMMR,ICAM1,IKBKE,LDLR,TSC22D3	ADIPOQ,CEBPB,CTNNB1,EGR1,FOS,FOXO3,HDAC1,Ikb,JUN,NFKB1,NFKBIA,NFkB (complex),NOTCH1,RELA,SP1,SRC,TNFSF11,TRAF6,Vegf,estrogen receptor,ritonavir
2-amino-5-phosphonovaleric acid	chemical - other		-1.915	0.032	-2	0.00765	DUSP6,HDAC9,LHFPL2,NAB1,PTGS2,SPRY4,TNFAIP3
miR-889-3p (miRNAs w/seed UAAUAUC)	mature microrna		1.414	-0.241	2.095	0.00771	ARHGAP42,CXCL8,FSBP,HAUS4,HELLS,KIF20A,PARP2,RAD54B
OGA	enzyme		0.535	-0.023	0.619	0.00772	CCL20,CD44,CD68,CDCA7,CDK2,CXCL8,FN1,IFIT3,IFNGR2,LIF,PECR,PIK3R1,SOX9,STAT2	CREBBP,CTNNB1,HIF1A,JUN,LEF1,NFKB1,NFKBIA,NFkB (complex),OGA,RELA,STAT3,TCF,TCF4
miR-6740-3p (miRNAs w/seed GUCUUCU)	mature microrna		0	-0.241	1.076	0.00773	CASP4,CENPA,CHN2,CSTB,DDX60L,DOCK4,DRAM2,GGCT,LHFPL2,MMP16,PARP2,PLAT,PRR15L,RAD54B,RFC5,SLC24A3,SPNS2,SPRY4,ULBP1,UNG
SP3	transcription regulator					0.00783	CCL20,LDLR,NCF2,PLAUR,PRKCD,PTGS2,SGK1,TLR2,TXNRD1	CEBPB,EGR1,JUN,NFKBIA,NFkB (complex),RAS,SP1,SP3,STAT3,TGFB1
RCAN1	transcription regulator					0.00786	CXCL8,ICAM1,PTGS2	CEBPB,CREB1,CREBBP,CTNNB1,CXCL8,ERK,HMGB1,JUN,MYC,NFKB1,NFKBIA,NFkB (complex),PPARG,RCAN1,RELA,STAT1,STAT3,TAB1,TBX5,cytokine
IRAK3	kinase					0.00786	CXCL2,ETS2,TNFAIP3	IRAK3,IRAK4,JUN,MYD88,NFKB1,NFKBIA,NFKBIB,NFkB (complex),RELA,STAT1,STAT3,TRAF6
IL-1R	group					0.00786	CASP8,CXCL2,MMP1	CEBPB,CTNNB1,EGR1,HIF1A,IL-1R,IL1A,IRF3,IRF5,JUN,MAP3K7,NFKB1,NFKBIA,NFkB (complex),P38 MAPK,RELA,SP1,STAT3
IFNL3	cytokine					0.00786	DDX58,RSAD2,TLR2
BMPR2	kinase					0.00786	CXCL8,FN1,ICAM1	BMPR2,CEBPB,CTNNB1,CXCL12,E2F2,EGR1,ERK1/2,FOS,HDAC1,Histone h4,JUN,LEF1,NFKB1,NFKBIA,NFkB (complex),P38 MAPK,PGR,PPARG,RELA,SMAD4,SP1
ADAMTS12	peptidase					0.00786	LCN2,SOX9,TNFAIP2
miR-30b-3p (and other miRNAs w/seed UGGGAUG)	mature microrna		-1.877	-0.241	-0.723	0.00797	B3GNT9,CTSA,ETS2,FAM114A1,FAM167A,GBP3,GINS1,GLS2,HMGN5,HOXB3,IFIT2,IKBKE,LIF,NKAIN1,NT5C2,PTP4A2,RNF24,SGK1,SNPH,SNTB1,STC1,ZBTB10,ZWINT
miR-6882-3p (miRNAs w/seed GCUGCCU)	mature microrna	Inhibited	-2.043	-0.241	-0.747	0.00801	APOL6,ARHGAP42,C2,CASP10,CDC25A,CENPA,COL27A1,DUSP6,EME1,FAM234B,GBP4,HLA-E,IL10RB,LIF,LIPG,NT5M,PARM1,RAD54B,SDR16C5,SFXN2,SH3PXD2A,SLC16A14,SLFN5,SPRY4,SQSTM1,TAP1,TPCN1,TXNRD1,UNG
FLT1	kinase		-0.447	0.093	-0.655	0.00802	CAPN2,HLA-B,ICAM1,SOX9,TNIP1	CTNNB1,FLT1,HIF1A,JUN,NR3C2,RAC1,RELA
ascorbic acid	chemical - endogenous mammalian		0.447	0.025	0.391	0.00802	CASP8,CXCL8,IGFBP2,PRKCD,PTGS2	EGR1,HDL,HIF1A,HMGB1,IKK (complex),Ikb,JUN,LDL,NFKB1,NFKBIA,NFKBIB,NFKBIE,NFkB (complex),RELA,STAT3,ascorbic acid,cytokine
SOX3	transcription regulator	Inhibited	-2	-0.228	-1.545	0.00802	DUSP5,GBP3,GBP4,SOX9,TXNRD1
LIF	cytokine		1.432	0.063	1.292	0.00805	CXCL2,CXCL8,E2F2,ERAP1,FN1,IRF1,MMP1,NMI,PTGS2	CALR,CEBPB,CREB1,CTNNB1,Ca2+,Creb,ERK,FOS,HIF1A,IRF1,JUN,LIF,MAPK3,MYC,NFKBIA,NFkB (complex),NOTCH1,PPARG,RELA,SP1,STAT1,STAT3,VEGFA,VIP
miR-4269 (and other miRNAs w/seed CAGGCAC)	mature microrna		-1.225	-0.241	-0.046	0.00824	AMPD3,BTC,BTN2A2,CAPN2,CASP10,CENPN,FAM167A,IFIT2,IKBKB,IL10RB,KLHL5,LDLR,LOX,MAFF,ORC6,PTP4A2,RMI2,SLC25A30,SNX10,STC1,THSD4,TMEM97,ULBP1,ZNF695
ETS1	transcription regulator		1.146	0.169	0.776	0.00829	BRCA1,CD44,CDK2,ETS2,FN1,ICAM1,MMP1,SP100,ZEB1	CDKN2A,CREBBP,E2F1,E2F4,EP300,ETS1,IL10,JUN,NFKB1,NFKBIA,NFkB (complex),RB1,RELA,SP1,STAT3,TP53
ZFAS1	other					0.0084	MMP16,ZEB1
tryptase	group					0.0084	PLAT,TNFAIP3
TPSAB1/TPSB2	peptidase					0.0084	CXCL2,FN1	CTNNB1,EP300,FN1,NFKBIA,NFkB (complex),RELA,SP1,TPSAB1/TPSB2,hyaluronic acid
TIP60	complex					0.0084	MCM4,PCNA	E2F2,ESR1,HDAC1,HMGB1,Histone h3,Histone h4,RELA,RNA polymerase II,SP1,TIP60
sphingosylphosphocholine	chemical - endogenous mammalian					0.0084	DUSP6,ICAM1
SERPINB2	other					0.0084	CASP10,CASP8
salinomycin	chemical - endogenous non-mammalian					0.0084	FN1,SQSTM1	CTNNB1,FOXO3,HIF1A,JUN,LEF1,MTOR,NFkB (complex),NR3C1,STAT3,TCF,TCF4,salinomycin
RFXAP	transcription regulator					0.0084	B2M,HLA-B	CIITA,RFXAP
NELFE	other					0.0084	CXCL8,MYBL2	ESR1,HMGB1,Histone h3,NELFE,RELA,RNA polymerase II,SP1,TP53
NEK7	kinase					0.0084	PTGS2,RGCC
MK2 inhibitory peptide	chemical - kinase inhibitor					0.0084	FN1,LOX
MEG3	other					0.0084	FN1,ZEB1
ketorolac	chemical drug					0.0084	CXCL8,PTGS2	CTNNB1,Creb,EGR1,FOS,IFNB1,IRF1,IRF9,JUN,LEF1,NFKB1,NFKBIA,NFkB (complex),PPARG,PTGS2,RELA,STAT1,STAT2,STAT3,TCF,TCF4,TP53,ketorolac,leukotriene C4,prostaglandin E2
ISGF3	complex					0.0084	IFIT2,RSAD2
IL22RA1	transmembrane receptor					0.0084	CCL20,CXCL8
IL10RB	transmembrane receptor					0.0084	CXCL8,ICAM1	IL10RB,IL17A,IL1RN,JUN,NFKB1,NFKBIA,NFkB (complex),RELA
genipin	chemical - endogenous non-mammalian					0.0084	CDK2,PCNA
ganglioside	chemical - endogenous mammalian					0.0084	ICAM1,PTGS2	CALR,CEBPB,CREB1,Ca2+,ERK,FOS,JAK2,JUN,MAPK14,NFATC2,NFKBIA,NFkB (complex),NOTCH1,PLCG2,PPARG,SP1,STAT1,STAT3,STAT5A,ganglioside
[truncated: 1,564 more rows]

## Sheet: 7_CTNNB1_RELATIONS
From Molecule(s)	Relationship Type	To Molecule(s)
[truncated: 94 more rows]

## Sheet: 8_FGF2_RELATIONS
From Molecule(s)	Relationship Type	To Molecule(s)
[truncated: 62 more rows]

[truncated: 4 more sheets: 9_TNF_RELATIONS, 10_350_GOCOMPONENT, 11_350_GOFUNCTION, 12_350_GOPROCESS]
